# Supplementary material for: Micro‐proteomics with iterative data analysis: Proteome analysis in C. elegans at the single worm level
Source: Proteomics. 2016 Jan 7;16(3):381–92. doi: 10.1002/pmic.201500264 (PMC4819713; doi:10.1002/pmic.201500264)
Supplement: Supplementary file 5 — Supplementary Table 1. List of chromatin‐associated proteins identified using the micro‐proteomics workflow in single worms. [file PMIC-16-381-s005.xlsx]

## Sheet: Sheet1
Gene names	Peptides	Unique peptides	Seq. coverage	Unique seq. coverage
his-24	6	6	31.2	31.2
his-1	13	13	67	67
his-74	5	2	18.4	5.9
smc-3	8	8	7.2	7.2
hpl-2	1	1	6.9	6.9
his-3	5	4	34	34
his-35	5	4	34	34
his-2	5	2	21.3	8.8
his-71	5	2	21.3	8.8
his-72	5	2	21.3	8.8
him-1	5	5	4	4
hil-5	6	6	30.2	30.2
hil-4	2	2	15	15
his-41	6	6	49.6	49.6
his-48	6	6	49.6	49.6
his-4	6	6	49.6	49.6
his-11	6	6	49.6	49.6
his-39	6	6	49.6	49.6
hil-2	2	2	13.1	13.1
isw-1	11	11	12.9	12.9
ubc-1	1	1	8.9	8.9
let-858	2	2	4.5	4.5
mel-28	4	4	2.8	2.8
htz-1	5	4	40.7	34.3
swsn-6	4	4	10.6	10.6
rsr-2	1	1	2.4	2.4
