# Supplementary material for: Micro‐proteomics with iterative data analysis: Proteome analysis in C. elegans at the single worm level
Source: Proteomics. 2016 Jan 7;16(3):381–92. doi: 10.1002/pmic.201500264 (PMC4819713; doi:10.1002/pmic.201500264)
Supplement: Supplementary file 6 — Supplementary Table 2. List of proteins identified in at least 6 out of 10 worms, with p value cut off of 0.05 and FDR < 0.1. [file PMIC-16-381-s006.xlsx]

## Sheet: FDR<1%
Protein.IDs	Gene.names.x	Fasta.headers.x	iBAQ.W1_Con	iBAQ.W10_Con	iBAQ.W2_Con	iBAQ.W3_Con	iBAQ.W4_Con	iBAQ.W5_Con	iBAQ.W6_Con	iBAQ.W7_Con	iBAQ.W8_Con	iBAQ.W9_Con	Mean.iBAQ.Con	iBAQ.W1_HS	iBAQ.W10_HS	iBAQ.W2_HS	iBAQ.W3_HS	iBAQ.W4_HS	iBAQ.W5_HS	iBAQ.W6_HS	iBAQ.W7_HS	iBAQ.W8_HS	iBAQ.W9_HS	Mean.iBAQ.HS	p_value	fdr	Ratio HS/Con	Log2(HS/Con)	First UniProt ID
Q23215	W07G4.3	>tr|Q23215|Q23215_CAEEL Protein W07G4.3 OS=Caenorhabditis elegans GN=CELE_W07G4.3 PE=4 SV=2	NA	NA	NA	182760	356550	304630	122650	129930	NA	434800	255220	NA	8107	NA	NA	NA	8691	NA	NA	4150.3	NA	6982.77	0.00529784	0.0905449	0.0273598	-5.1918	Q23215
D4YWC3	dct-16	>tr|D4YWC3|D4YWC3_CAEEL Protein DCT-16, isoform b OS=Caenorhabditis elegans GN=dct-16 PE=2 SV=1	953130	661640	638420	1477800	750440	833000	1045900	878450	1008800	1260500	950808	108820	NA	51183	NA	21040	396980	NA	NA	13799	52279	107350	9.95103e-07	0.000293982	0.112904	-3.14683	D4YWC3
Q94216	dnj-11	>tr|Q94216|Q94216_CAEEL Protein DNJ-11 OS=Caenorhabditis elegans GN=dnj-11 PE=4 SV=1	113930	95867	88172	169830	58373	128500	72864	42485	135830	51006	95685.7	27393	1856.7	NA	NA	NA	NA	NA	4690.1	24835	12548	14264.6	0.000102753	0.00913875	0.149077	-2.74587	Q94216
Q22945	F08F3.4	>tr|Q22945|Q22945_CAEEL Protein F08F3.4 OS=Caenorhabditis elegans GN=CELE_F08F3.4 PE=4 SV=2	896500	NA	543650	544760	414680	260570	178140	368530	172790	119050	388741	88806	16657	152520	165540	18855	33336	14311	NA	7289	NA	62164.2	0.00388405	0.0787471	0.159912	-2.64465	Q22945
Q17539	C01B10.8	>tr|Q17539|Q17539_CAEEL Protein C01B10.8 OS=Caenorhabditis elegans GN=C01B10.8 PE=1 SV=1	166350	135970	143960	179950	142510	212610	144530	126530	193880	144480	159077	29743	9346.7	31249	89531	NA	13950	7084.4	NA	26433	4458	26474.4	3.94163e-08	8.1513e-05	0.166425	-2.58706	Q17539
Q19891	F28H7.3	>tr|Q19891|Q19891_CAEEL Protein F28H7.3 OS=Caenorhabditis elegans GN=CELE_F28H7.3 PE=4 SV=1	3198500	946220	2291600	2326900	1916600	1994100	1798000	989390	1762900	1005700	1822991	841250	NA	225270	NA	245150	246430	499200	38722	241290	195990	316663	4.97387e-05	0.00734711	0.173705	-2.52529	Q19891
O17966;O17966-2	top-1	>sp|O17966|TOP1_CAEEL DNA topoisomerase 1 OS=Caenorhabditis elegans GN=top-1 PE=2 SV=1;>sp|O17966-2|TOP1_CAEEL Isoform b of DNA topoisomerase 1 OS=Caenorhabditis elegans GN=top-1	729040	330070	631340	648280	580480	565530	560080	451170	543360	336700	537605	135720	73598	122000	136770	172800	124610	51977	27305	63045	40223	94804.8	4.54002e-07	0.000234719	0.176347	-2.50351	O17966
Q8MXT6	col-106	>tr|Q8MXT6|Q8MXT6_CAEEL Protein COL-106 OS=Caenorhabditis elegans GN=col-106 PE=4 SV=1	2098500	1047900	1359700	1608400	1584500	2084600	727710	1030100	1370100	722600	1363411	432220	133140	421290	233140	184540	678040	48166	24006	479960	77732	271223	2.93637e-05	0.00552038	0.19893	-2.32967	Q8MXT6
Q17574;Q17574-2	tag-165	>sp|Q17574|MTRR_CAEEL Putative methionine synthase reductase OS=Caenorhabditis elegans GN=tag-165 PE=3 SV=1	400160	294380	188410	328710	237990	300580	514680	368480	357340	385490	337622	56279	27522	77388	154640	50968	131140	62599	62278	48048	34903	70576.5	1.5626e-06	0.000403932	0.20904	-2.25815	Q17574
A9CZN9;Q966L2	E01A2.1	>tr|A9CZN9|A9CZN9_CAEEL Protein E01A2.1, isoform b OS=Caenorhabditis elegans GN=CELE_E01A2.1 PE=2 SV=1;>tr|Q966L2|Q966L2_CAEEL Protein E01A2.1, isoform a OS=Caenorhabditis elegans GN=CELE_E01A2.1 PE=1 SV=1	447860	146880	277010	276610	189850	204670	126150	156500	221030	224220	227078	102890	56821	NA	100590	20820	88882	30944	13675	18028	18772	50158	0.000119776	0.00952679	0.220884	-2.17864	A9CZN9
Q18938	gst-42	>sp|Q18938|MAAI_CAEEL Probable maleylacetoacetate isomerase OS=Caenorhabditis elegans GN=gst-42 PE=1 SV=1	625860	295460	235680	582010	201190	372620	450140	348110	424180	709820	424507	146080	22739	158880	70670	141110	81677	NA	7354.1	140360	NA	96108.8	0.000110478	0.00913875	0.226401	-2.14305	Q18938
Q9N3B9	clec-83	>tr|Q9N3B9|Q9N3B9_CAEEL Protein CLEC-83 OS=Caenorhabditis elegans GN=clec-83 PE=4 SV=3	498360	NA	371900	291020	299550	321610	456000	163550	163600	NA	320699	262680	12339	NA	NA	61525	29328	NA	16804	NA	NA	76535.2	0.00363702	0.0780467	0.238651	-2.06702	Q9N3B9
O17895	haf-3	>tr|O17895|O17895_CAEEL Protein HAF-3 OS=Caenorhabditis elegans GN=haf-3 PE=4 SV=2	484110	90343	470130	269010	222620	517990	152910	398550	383030	93118	308181	125540	43576	50488	161180	20225	74294	74417	61359	134430	14207	75971.6	0.00138065	0.0468062	0.246516	-2.02025	O17895
Q9TXK1	F54E2.1	>tr|Q9TXK1|Q9TXK1_CAEEL Protein F54E2.1 OS=Caenorhabditis elegans GN=CELE_F54E2.1 PE=4 SV=2	240060	51099	381040	406950	250200	217170	106650	156600	94871	150340	205498	NA	36556	94199	78278	34519	13012	84945	37058	128090	48580	61693	0.00386543	0.0787471	0.300212	-1.73595	Q9TXK1
G5EGN2;G5EGN2-2;G5EGN2-3	fat-6	>sp|G5EGN2|FAT6_CAEEL Delta(9)-fatty-acid desaturase fat-6 OS=Caenorhabditis elegans GN=fat-6 PE=2 SV=1;>sp|G5EGN2-2|FAT6_CAEEL Isoform b of Delta(9)-fatty-acid desaturase fat-6 OS=Caenorhabditis elegans GN=fat-6;>sp|G5EGN2-3|FAT6_CAEEL Isoform c of Delta(	1385600	340510	790330	1152700	402440	610940	415070	282310	889910	436720	670653	206120	74539	266650	211470	232520	NA	158630	NA	266190	NA	202303	0.00322676	0.07334	0.30165	-1.72905	G5EGN2
Q17432	B0035.3	>tr|Q17432|Q17432_CAEEL Protein B0035.3 OS=Caenorhabditis elegans GN=B0035.3 PE=4 SV=1	864260	427340	754890	709870	551340	466060	428200	328280	293140	526300	534968	182520	198140	195880	117930	378460	127690	74196	125560	166470	58941	162579	7.95117e-05	0.00857964	0.303904	-1.71831	Q17432
H2L0A6;H2L0A5;H2L0A4;Q8ITV4	H14E04.2	>tr|H2L0A6|H2L0A6_CAEEL Protein H14E04.2, isoform c OS=Caenorhabditis elegans GN=CELE_H14E04.2 PE=2 SV=1;>tr|H2L0A5|H2L0A5_CAEEL Protein H14E04.2, isoform b OS=Caenorhabditis elegans GN=CELE_H14E04.2 PE=2 SV=1;>tr|H2L0A4|H2L0A4_CAEEL Protein H14E04.2, isof	67428	59279	80162	115460	68710	91033	28532	53391	72462	87079	72353.6	36715	20361	60706	NA	36374	16757	7338.2	2928.2	18358	4073	22623.4	9.15158e-05	0.00879838	0.312678	-1.67725	H2L0A6
O01630	ZC196.2	>tr|O01630|O01630_CAEEL Major sperm protein OS=Caenorhabditis elegans GN=CELE_ZC196.2 PE=3 SV=2	432490	317070	541200	538380	574180	584580	509600	422290	391180	473800	478477	193800	138700	195460	137270	84342	138600	147460	182620	NA	138580	150759	1.17452e-07	9.70516e-05	0.315081	-1.6662	O01630
Q19680	F21D5.1	>tr|Q19680|Q19680_CAEEL Protein F21D5.1 OS=Caenorhabditis elegans GN=CELE_F21D5.1 PE=3 SV=1	1699400	946660	1644500	1774700	1771900	1599500	1021400	1120500	1382500	1337200	1429826	506800	362730	508180	618080	566680	708830	335950	260640	552490	153490	457387	6.14307e-07	0.000254077	0.31989	-1.64435	Q19680
G5EDV0;G5EBN0;G5EBT6;G5EDI7;Q2Q323;Q2Q312;Q2Q332;G5ED51;Q2Q322;Q2Q340;G5EE75;Q2Q353;Q2Q359;Q2Q325;Q2Q352;Q2Q386;Q2Q330;Q2Q360;G5EED6;Q2Q317;Q2Q314;Q2Q329	E01G4.6	>tr|G5EDV0|G5EDV0_CAEEL Protein E01G4.6 OS=Caenorhabditis elegans GN=CELE_E01G4.6 PE=2 SV=1	234170	79709	187210	211730	280460	228720	190930	139220	200790	104900	185784	117580	65449	43475	110720	NA	9847.3	48610	45900	69394	39980	61217.3	6.8738e-05	0.00842369	0.329508	-1.60162	G5EDV0
P43509	cpr-5	>sp|P43509|CPR5_CAEEL Cathepsin B-like cysteine proteinase 5 OS=Caenorhabditis elegans GN=cpr-5 PE=2 SV=1	1870800	635930	1848700	1606300	774640	1437600	758760	882820	1191600	674840	1168199	565420	320120	331220	339520	647510	288020	330090	326290	498610	405980	405278	0.00071406	0.0301363	0.346925	-1.5273	P43509
Q22763	nep-22	>tr|Q22763|Q22763_CAEEL Protein NEP-22 OS=Caenorhabditis elegans GN=nep-22 PE=4 SV=2	383890	208350	436890	264320	175020	254060	113220	147650	180530	183900	234783	122490	31676	29223	117560	154870	167630	13144	NA	88006	9184.6	81531.5	0.00127854	0.044814	0.347263	-1.5259	Q22763
O16214;Q9N5C0	F17A9.4	>tr|O16214|O16214_CAEEL Protein F17A9.4 OS=Caenorhabditis elegans GN=CELE_F17A9.4 PE=4 SV=1	128260	53922	116540	69818	61289	136000	51733	76107	63596	44601	80186.6	17673	57013	NA	15500	1911	13428	NA	NA	72710	19737	28281.7	0.00282376	0.0729942	0.352699	-1.50349	O16214
O76743	glh-4	>sp|O76743|GLH4_CAEEL ATP-dependent RNA helicase glh-4 OS=Caenorhabditis elegans GN=glh-4 PE=2 SV=2	188780	91310	101280	152750	153000	156550	135240	157890	134140	151650	142259	76667	23748	28798	108340	129130	85911	3327.9	6477.1	18782	24444	50562.5	6.92469e-05	0.00842369	0.355426	-1.49238	O76743
Q21986	R13F6.10	>sp|Q21986|NAA25_CAEEL N-terminal acetyltransferase B complex subunit NAA25 homolog OS=Caenorhabditis elegans GN=R13F6.10 PE=3 SV=3	244190	76865	243520	138820	217550	67118	128140	109070	139160	45244	140968	86278	52061	40566	53591	53837	76717	31691	49207	47750	19024	51072.2	0.00330496	0.0742898	0.362297	-1.46475	Q21986
Q17872;B3GWB1	npp-23	>tr|Q17872|Q17872_CAEEL Protein NPP-23, isoform a OS=Caenorhabditis elegans GN=npp-23 PE=2 SV=2;>tr|B3GWB1|B3GWB1_CAEEL Protein NPP-23, isoform b OS=Caenorhabditis elegans GN=npp-23 PE=2 SV=1	52618	42257	68564	70166	76577	62872	28731	32582	55291	82942	57260	19854	6276.4	8910.6	36230	33082	35648	NA	NA	7100	NA	21014.4	0.000329723	0.0194819	0.367	-1.44615	Q17872
D0VWN5;Q23166	W04G3.5	>tr|D0VWN5|D0VWN5_CAEEL Protein W04G3.5, isoform b OS=Caenorhabditis elegans GN=CELE_W04G3.5 PE=2 SV=1;>tr|Q23166|Q23166_CAEEL Protein W04G3.5, isoform a OS=Caenorhabditis elegans GN=CELE_W04G3.5 PE=2 SV=1	340470	48769	110880	254470	248580	333300	119980	137390	174040	169520	193740	65270	29338	54336	116450	141980	44051	16624	NA	110960	NA	72376.1	0.00380861	0.0787471	0.373574	-1.42054	D0VWN5
P34560;P34560-2	rmd-1	>sp|P34560|RMD1_CAEEL Regulator of microtubule dynamics protein 1 OS=Caenorhabditis elegans GN=rmd-1 PE=1 SV=2;>sp|P34560-2|RMD1_CAEEL Isoform b of Regulator of microtubule dynamics protein 1 OS=Caenorhabditis elegans GN=rmd-1	2364900	1763900	1297600	2297900	2581600	2090100	1347100	2018200	1842700	1755600	1935960	225430	286710	1745300	2373100	672720	1371100	277800	49966	204720	34807	724165	0.0010317	0.0387919	0.37406	-1.41866	P34560
Q20312	F42A10.7	>tr|Q20312|Q20312_CAEEL Protein F42A10.7 OS=Caenorhabditis elegans GN=CELE_F42A10.7 PE=4 SV=1	364560	168250	201440	411870	269420	306110	217330	143240	271840	200610	255467	210060	13706	157180	120910	143220	180380	116300	11876	14613	14361	98260.6	0.00045679	0.024859	0.384631	-1.37845	Q20312
Q9XXN2	immt-2	>tr|Q9XXN2|Q9XXN2_CAEEL Protein IMMT-2 OS=Caenorhabditis elegans GN=immt-2 PE=4 SV=2	162060	203220	95314	207350	142690	252150	97934	133810	179740	182140	165641	115610	47037	75847	127640	81479	73541	24702	16379	50899	25783	63891.7	8.29752e-05	0.00857964	0.385724	-1.37436	Q9XXN2
O45227;D3YT72	B0513.4	>tr|O45227|O45227_CAEEL Protein B0513.4, isoform a OS=Caenorhabditis elegans GN=B0513.4 PE=2 SV=1;>tr|D3YT72|D3YT72_CAEEL Protein B0513.4, isoform b OS=Caenorhabditis elegans GN=B0513.4 PE=2 SV=1	2441300	1042600	1729600	2389700	1813000	2357300	1264300	845290	1647000	1300200	1683029	523940	153570	360810	1473700	1857400	1608200	217070	68403	247520	86201	659681	0.00228555	0.067379	0.391961	-1.35122	O45227
O44991	lpd-6	>tr|O44991|O44991_CAEEL Protein LPD-6 OS=Caenorhabditis elegans GN=lpd-6 PE=4 SV=2	194310	66683	194190	206180	167050	172600	69097	99751	161040	62321	139322	68790	26507	38666	99833	121510	NA	22447	3416.5	105860	7233.8	54918.1	0.00253482	0.0693085	0.394181	-1.34307	O44991
O45569;B6VQ96	nep-17	>tr|O45569|O45569_CAEEL Protein NEP-17, isoform a OS=Caenorhabditis elegans GN=nep-17 PE=2 SV=1;>tr|B6VQ96|B6VQ96_CAEEL Protein NEP-17, isoform b OS=Caenorhabditis elegans GN=nep-17 PE=2 SV=1	1745800	782880	1319700	1561700	1249900	1437100	1026300	809320	1223800	1057000	1221350	691910	326040	545120	494870	613600	731170	380380	190630	676190	181450	483136	1.30016e-05	0.00298747	0.395575	-1.33798	O45569
Q21854	tag-147	>tr|Q21854|Q21854_CAEEL Protein TAG-147 OS=Caenorhabditis elegans GN=tag-147 PE=4 SV=1	72771	24604	72055	49045	46341	42312	26733	41111	22652	23382	42100.6	30443	NA	13997	10993	10458	33016	NA	4384.6	13596	NA	16698.2	0.00315582	0.07334	0.396627	-1.33415	Q21854
O02109	W08F4.3	>tr|O02109|O02109_CAEEL Protein W08F4.3 OS=Caenorhabditis elegans GN=CELE_W08F4.3 PE=4 SV=1	648600	629510	416340	1189400	878920	910970	489780	323540	1161200	941610	758987	493680	337110	328030	471350	378510	210560	200140	8950.8	307430	NA	303973	0.000947002	0.0377701	0.400499	-1.32013	O02109
Q9NEQ0	fat-1	>sp|Q9NEQ0|FAT1_CAEEL Omega-3 fatty acid desaturase fat-1 OS=Caenorhabditis elegans GN=fat-1 PE=2 SV=1	1704100	696850	1458100	1237000	1053500	1219300	882730	856310	1029500	861660	1099905	558720	237280	489350	511750	417080	731420	475850	163290	833400	152310	457045	6.38354e-05	0.00842369	0.415531	-1.26697	Q9NEQ0
Q10576;Q9NFM2;Q9N6X1;Q9N6X0	dpy-18	>sp|Q10576|P4HA1_CAEEL Prolyl 4-hydroxylase subunit alpha-1 OS=Caenorhabditis elegans GN=dpy-18 PE=1 SV=2	515980	119140	198880	331110	309580	265430	241880	249550	236020	201630	266920	144670	20524	206110	227540	65585	195280	39261	18955	172010	26692	111663	0.00210571	0.0638414	0.418338	-1.25726	Q10576
Q21939	R11D1.9	>sp|Q21939|RM49_CAEEL Probable 39S ribosomal protein L49, mitochondrial OS=Caenorhabditis elegans GN=mrpl-49 PE=3 SV=2	180670	83878	134310	217530	168790	142980	189660	200110	84210	136060	153820	104900	65555	60044	110890	12281	112830	13001	59894	69595	51324	66031.4	0.000182913	0.0130436	0.429278	-1.22002	Q21939
Q2XN18	spp-14	>tr|Q2XN18|Q2XN18_CAEEL Protein SPP-14 OS=Caenorhabditis elegans GN=spp-14 PE=4 SV=1	8991200	2744900	4819500	5532500	4397300	5615500	4343500	2955200	4739400	3721400	4786040	3729000	1434300	2273500	2766900	3615100	3505600	666480	491680	1723600	453360	2065952	0.00113992	0.0420954	0.431662	-1.21203	Q2XN18
Q9N538	dhs-9	>tr|Q9N538|Q9N538_CAEEL Protein DHS-9 OS=Caenorhabditis elegans GN=dhs-9 PE=4 SV=1	393060	191570	280270	372660	401950	236360	154160	187490	327950	114930	266040	233500	11749	220910	206080	243390	166920	30193	15760	13167	10413	115208	0.00494221	0.0873545	0.433048	-1.2074	Q9N538
Q17329;P34431	retr-1	>tr|Q17329|Q17329_CAEEL Gag, pol and env protein OS=Caenorhabditis elegans PE=4 SV=1;>sp|P34431|RETR1_CAEEL Retrotransposon-like protein 1 OS=Caenorhabditis elegans GN=retr-1 PE=4 SV=5	49011	26788	41053	50904	41761	53309	45222	46670	57909	51800	46442.7	23648	19729	18437	36148	21466	20264	16413	12453	21286	16242	20608.6	8.46798e-07	0.000291863	0.443743	-1.17221	Q17329
C0P278	F17C8.9	>tr|C0P278|C0P278_CAEEL Protein F17C8.9 OS=Caenorhabditis elegans GN=CELE_F17C8.9 PE=4 SV=1	307980	78506	67074	199180	141590	147900	229900	139830	141480	183080	163652	92978	43592	103520	78481	169900	22438	57447	17463	70458	NA	72919.7	0.0044066	0.082844	0.445578	-1.16625	C0P278
G5EFT4;A3QMC2;A3QMC1	AP-1;C42C1.11	>tr|G5EFT4|G5EFT4_CAEEL Aminopeptidase-1 OS=Caenorhabditis elegans GN=AP-1 PE=2 SV=1;>tr|A3QMC2|A3QMC2_CAEEL Protein C42C1.11, isoform c OS=Caenorhabditis elegans GN=C42C1.11 PE=2 SV=1	180920	115420	127260	185180	123250	238840	75777	114700	79841	82874	132406	159610	20251	120880	66001	43237	15569	36768	24259	60581	42855	59001.1	0.00427992	0.0818633	0.445607	-1.16616	G5EFT4
Q19360	uba-3	>sp|Q19360|UBA3_CAEEL NEDD8-activating enzyme E1 catalytic subunit OS=Caenorhabditis elegans GN=uba-3 PE=2 SV=2	128320	142480	108020	210810	183830	154800	98547	141840	102490	155470	142661	122480	NA	38625	87652	107380	74218	15337	NA	6837.3	NA	64647	0.00290058	0.07334	0.453152	-1.14193	Q19360
Q20507	acbp-3	>sp|Q20507|ACBP3_CAEEL Acyl-CoA-binding protein homolog 3 OS=Caenorhabditis elegans GN=acbp-3 PE=3 SV=2	5296400	1531700	5786100	5869600	4120100	2299700	2131700	3218200	3822800	2738500	3681480	1777900	612430	2600500	2537400	3573900	3109900	486600	457920	805260	778350	1674016	0.00505423	0.0885776	0.454713	-1.13697	Q20507
Q86NE1;Q86NE0	asp-2	>tr|Q86NE1|Q86NE1_CAEEL Protein ASP-2, isoform a OS=Caenorhabditis elegans GN=asp-2 PE=2 SV=1;>tr|Q86NE0|Q86NE0_CAEEL Protein ASP-2, isoform b OS=Caenorhabditis elegans GN=asp-2 PE=2 SV=1	1528300	426210	849500	1447600	800960	1061500	983100	517190	676330	690200	898089	489740	328970	382550	607920	605430	603690	443560	170110	252870	199490	408433	0.00213011	0.0638414	0.45478	-1.13676	Q86NE1
Q9GYJ9	snx-1	>tr|Q9GYJ9|Q9GYJ9_CAEEL Protein SNX-1 OS=Caenorhabditis elegans GN=snx-1 PE=1 SV=1	242310	125410	123000	242670	219070	326430	187270	171140	211460	173730	202249	104610	80878	144580	144420	224940	61366	62631	58341	42396	11109	93527.1	0.000965811	0.0377701	0.462435	-1.11268	Q9GYJ9
A9Z1L1;G5EBT3;Q6QUQ6;Q6QUQ5	srp-7	>tr|A9Z1L1|A9Z1L1_CAEEL Protein SRP-7, isoform d OS=Caenorhabditis elegans GN=srp-7 PE=2 SV=1;>tr|G5EBT3|G5EBT3_CAEEL Protein SRP-7, isoform a OS=Caenorhabditis elegans GN=srp-7 PE=2 SV=1;>tr|Q6QUQ6|Q6QUQ6_CAEEL Protein SRP-7, isoform b OS=Caenorhabditis e	707620	191270	532330	829660	563130	480200	456460	390840	441600	409230	500234	239540	195220	519520	510990	137300	321830	35603	69301	225930	76182	233142	0.00299873	0.07334	0.466065	-1.1014	A9Z1L1
Q18445	cyn-12	>tr|Q18445|Q18445_CAEEL Peptidyl-prolyl cis-trans isomerase OS=Caenorhabditis elegans GN=cyn-12 PE=1 SV=1	426190	56962	357340	270190	158590	284480	214040	178770	227710	257970	243224	158400	61509	139520	187840	84058	250190	81117	19400	125510	38589	114613	0.00519194	0.0901996	0.471225	-1.08551	Q18445
Q1ZXU7	F13H10.8	>tr|Q1ZXU7|Q1ZXU7_CAEEL Protein F13H10.8, isoform a OS=Caenorhabditis elegans GN=CELE_F13H10.8 PE=4 SV=1	1004900	552620	813010	1334500	1016100	884980	478190	422690	800380	524570	783194	454540	779680	220610	337080	176870	NA	38006	NA	500270	478300	373170	0.0042355	0.0818633	0.476471	-1.06954	Q1ZXU7
G5EGK8	let-92	>tr|G5EGK8|G5EGK8_CAEEL Serine/threonine-protein phosphatase OS=Caenorhabditis elegans GN=let-92 PE=2 SV=1	440770	258700	302430	736060	349960	494570	515100	229250	442430	363700	413297	355000	137000	174420	307920	247970	279010	200920	35834	230800	38407	200728	0.00201356	0.0621499	0.485675	-1.04194	G5EGK8
G5EEM5	zyg-9	>sp|G5EEM5|ZYG9_CAEEL Zygote defective protein 9 OS=Caenorhabditis elegans GN=zyg-9 PE=1 SV=1	95678	55638	50153	102580	68459	95587	52360	86592	82540	62856	75244.3	54660	13010	53975	79858	77914	62576	1243.7	7513.7	4659.1	10759	36616.8	0.00540359	0.0915953	0.48664	-1.03907	G5EEM5
O17901	F59E10.3	>sp|O17901|COPZ_CAEEL Probable coatomer subunit zeta OS=Caenorhabditis elegans GN=F59E10.3 PE=3 SV=1	1737700	1061400	1875700	1682900	1783100	1949400	1691900	1509100	1269000	1578300	1613850	1109100	800580	953050	972670	1392900	968640	340220	330290	549360	561270	797808	1.90678e-05	0.00394322	0.494351	-1.01639	O17901
Q22111;Q22111-2	mmaa-1	>sp|Q22111|MMAA1_CAEEL Methylmalonic aciduria type A homolog, mitochondrial OS=Caenorhabditis elegans GN=mmaa-1 PE=3 SV=2;>sp|Q22111-2|MMAA1_CAEEL Isoform b of Methylmalonic aciduria type A homolog, mitochondrial OS=Caenorhabditis elegans GN=mmaa-1	516020	272120	247690	505560	306320	478110	366190	410490	371560	317390	379145	279400	214000	94144	285520	340180	271030	79885	95190	184230	33407	187699	0.000523857	0.0264228	0.495058	-1.01433	Q22111
H2KZF5;Q23552;Q86NB3;Q8IFX3	pmt-1	>tr|H2KZF5|H2KZF5_CAEEL Protein PMT-1, isoform b OS=Caenorhabditis elegans GN=pmt-1 PE=2 SV=1;>tr|Q23552|Q23552_CAEEL Protein PMT-1, isoform a OS=Caenorhabditis elegans GN=pmt-1 PE=2 SV=2;>tr|Q86NB3|Q86NB3_CAEEL Protein PMT-1, isoform d OS=Caenorhabditis e	5288700	2598900	4374100	4516600	3483200	4091900	3304400	2740300	3830800	2651700	3688060	2723200	992010	3216500	2391600	2682100	2154400	1004300	548930	1940600	674840	1832848	0.000297335	0.018085	0.496968	-1.00877	H2KZF5
O61977	ttr-47	>tr|O61977|O61977_CAEEL Protein TTR-47 OS=Caenorhabditis elegans GN=ttr-47 PE=4 SV=1	2253500	960450	2023700	2024400	1942000	1813100	1548600	1851200	1047900	2119400	1758425	1124500	697360	480170	1237900	1419400	906750	750950	723670	972220	476790	878971	9.35997e-05	0.00879838	0.499863	-1.0004	O61977
P48727;G5EC18	gsp-2	>sp|P48727|GLC7B_CAEEL Serine/threonine-protein phosphatase PP1-beta OS=Caenorhabditis elegans GN=gsp-2 PE=2 SV=1	3645500	1740300	2487800	3317800	2370300	2300800	3127600	2030500	2142000	2211400	2537400	1310100	1067200	1816700	1624400	1961100	2015600	859370	473260	1353700	442370	1292380	0.000195998	0.0135108	0.509332	-0.973321	P48727
Q17339	gld-1	>sp|Q17339|GLD1_CAEEL Female germline-specific tumor suppressor gld-1 OS=Caenorhabditis elegans GN=gld-1 PE=1 SV=1	1215400	570510	614660	957110	839730	1212900	794770	735600	1094200	552640	858752	666680	372290	238060	524830	650580	407680	295960	314130	532940	391110	439426	0.00042956	0.0246758	0.511703	-0.966621	Q17339
Q27874	pat-3	>sp|Q27874|PAT3_CAEEL Integrin beta pat-3 OS=Caenorhabditis elegans GN=pat-3 PE=1 SV=1	183390	119360	183640	124220	138250	127530	144290	74812	147700	130110	137330	83711	54457	143290	79935	114740	101970	25112	NA	33430	7856.5	71611.3	0.00254814	0.0693085	0.521453	-0.93939	Q27874
K8F7Z0;G5EDS2;K8ESK9;K8FE00	pod-1	>tr|K8F7Z0|K8F7Z0_CAEEL Protein POD-1, isoform b OS=Caenorhabditis elegans GN=pod-1 PE=4 SV=1;>tr|G5EDS2|G5EDS2_CAEEL POD-1 OS=Caenorhabditis elegans GN=pod-1 PE=2 SV=1;>tr|K8ESK9|K8ESK9_CAEEL Protein POD-1, isoform c OS=Caenorhabditis elegans GN=pod-1 PE=	475000	167790	367370	356340	325310	484250	179830	162650	346490	305810	317084	217530	119340	179210	345370	166550	144750	92077	70378	267910	84537	168765	0.00523402	0.0901996	0.532241	-0.909848	K8F7Z0
Q22972	F28A12.4	>tr|Q22972|Q22972_CAEEL Protein ASP-13 OS=Caenorhabditis elegans GN=asp-13 PE=3 SV=1	4365100	2256000	3226400	4197800	3360800	3976000	3194400	2551600	3102800	2365200	3259610	2806600	892260	2070500	526980	2332900	2025900	1979600	1257400	2532500	1318800	1774344	0.000293295	0.018085	0.544342	-0.877414	Q22972
Q9N5K2	rpb-5	>sp|Q9N5K2|RPAB1_CAEEL DNA-directed RNA polymerases I, II, and III subunit RPABC1 OS=Caenorhabditis elegans GN=rpb-5 PE=3 SV=1	502980	244630	483420	308910	486470	761230	633950	523400	610940	571430	512736	297470	330350	150950	355690	453660	428040	234080	235790	189760	180080	285587	0.00124145	0.0442642	0.556986	-0.844286	Q9N5K2
Q18164	dpyd-1	>sp|Q18164|DPYD_CAEEL Dihydropyrimidine dehydrogenase [NADP(+)] OS=Caenorhabditis elegans GN=dpyd-1 PE=3 SV=2	1618200	649570	1178900	1352700	1027400	1466300	982940	896610	1280200	878090	1133091	902090	471780	636780	855660	859530	784840	487900	284250	749240	370180	640225	0.000661764	0.0297506	0.565025	-0.823613	Q18164
G5EDQ2	hmg-12	>tr|G5EDQ2|G5EDQ2_CAEEL High mobility group protein I beta OS=Caenorhabditis elegans GN=hmg-12 PE=2 SV=1	374700	278840	369610	312360	329450	241620	282460	404170	312480	350270	325596	201850	256640	40404	292570	200320	206720	147790	161260	198870	149760	185618	7.52189e-05	0.00857964	0.570088	-0.810743	G5EDQ2
Q18799	col-119	>tr|Q18799|Q18799_CAEEL Protein COL-119 OS=Caenorhabditis elegans GN=col-119 PE=4 SV=1	907680	316620	503880	531120	745040	714510	434240	511750	537910	377910	558066	374180	321240	375000	255830	423390	363880	270070	182830	469020	148420	318386	0.00258064	0.0693085	0.570517	-0.809659	Q18799
Q19133	F07A11.5	>tr|Q19133|Q19133_CAEEL Protein F07A11.5 OS=Caenorhabditis elegans GN=CELE_F07A11.5 PE=4 SV=2	154270	72256	149630	147910	227640	193850	138770	144780	83308	106260	141867	97876	78391	118890	101520	83352	118990	32009	40095	57545	NA	80963.1	0.00428548	0.0818633	0.570696	-0.809206	Q19133
H2KYJ2	ttr-59	>tr|H2KYJ2|H2KYJ2_CAEEL Protein TTR-59, isoform b OS=Caenorhabditis elegans GN=ttr-59 PE=4 SV=1	680150	384890	761310	1051300	740350	705710	608750	534780	1007900	721060	719620	335550	444560	351580	645650	739680	606340	267480	107480	272370	421990	419268	0.00312769	0.07334	0.582624	-0.779363	H2KYJ2
Q9XWK2	Y54E5A.5	>tr|Q9XWK2|Q9XWK2_CAEEL Protein Y54E5A.5 OS=Caenorhabditis elegans GN=CELE_Y54E5A.5 PE=4 SV=1	2053700	1140600	1146700	2047200	1279200	1690700	1963100	1411400	1565500	1180200	1547830	908740	595530	1097700	1509500	1334400	829440	704050	732470	894120	534190	914014	0.000700043	0.0301363	0.590513	-0.759959	Q9XWK2
Q564Q1;O62107	gale-1	>tr|Q564Q1|Q564Q1_CAEEL Protein GALE-1, isoform b OS=Caenorhabditis elegans GN=gale-1 PE=2 SV=1;>tr|O62107|O62107_CAEEL Protein GALE-1, isoform a OS=Caenorhabditis elegans GN=gale-1 PE=2 SV=1	1685700	891290	1779500	1654800	1480000	1572100	889720	1367300	1281200	1193900	1379551	949380	580490	942230	1469300	1263900	971460	558620	361930	598430	550360	824610	0.00168579	0.0553366	0.597738	-0.742415	Q564Q1
Q94123;O01532	Ceasp1;asp-5	>tr|Q94123|Q94123_CAEEL Aspartic protease OS=Caenorhabditis elegans GN=Ceasp1 PE=2 SV=1;>tr|O01532|O01532_CAEEL Protein ASP-5 OS=Caenorhabditis elegans GN=asp-5 PE=3 SV=1	5112900	2189700	4832900	3744700	4217600	4127100	2737500	3340500	3669200	3795300	3776740	4528000	1258400	2823800	1841900	2456400	2962200	2353600	1565300	1775600	1491600	2305680	0.00233256	0.067379	0.610495	-0.711949	Q94123
Q9XUT9;Q5WRM0	K06G5.1	>tr|Q9XUT9|Q9XUT9_CAEEL Protein K06G5.1, isoform a OS=Caenorhabditis elegans GN=CELE_K06G5.1 PE=2 SV=1;>tr|Q5WRM0|Q5WRM0_CAEEL Protein K06G5.1, isoform b OS=Caenorhabditis elegans GN=CELE_K06G5.1 PE=2 SV=1	868680	245780	559980	652370	446150	579750	559550	535070	464780	517060	542917	399630	254310	488800	406600	251910	565700	228950	198070	349610	216820	336040	0.00482635	0.0860421	0.618953	-0.692099	Q9XUT9
G5EFG4;Q17340	abcf-2	>tr|G5EFG4|G5EFG4_CAEEL Protein ABCF-2 OS=Caenorhabditis elegans GN=abcf-2 PE=4 SV=1;>tr|Q17340|Q17340_CAEEL Putative uncharacterized protein (Fragment) OS=Caenorhabditis elegans PE=2 SV=1	3144300	1449000	2420000	3537200	2695300	3316200	1898600	1839800	2935400	1664800	2490060	1998600	1335700	1832900	1765200	2013000	1754600	1224900	1007900	1910500	790310	1563361	0.00418012	0.0818633	0.627841	-0.67153	G5EFG4
Q21693	ife-2	>sp|Q21693|IF4E2_CAEEL Eukaryotic translation initiation factor 4E-2 OS=Caenorhabditis elegans GN=ife-2 PE=1 SV=1	628420	315260	665480	641570	581360	660910	380750	602140	580830	465860	552258	378190	334910	385860	436050	255000	313460	328740	205220	449800	393970	348120	0.000453464	0.024859	0.630358	-0.665758	Q21693
Q8WQA8	rps-20	>tr|Q8WQA8|Q8WQA8_CAEEL Protein RPS-20 OS=Caenorhabditis elegans GN=rps-20 PE=3 SV=1	144710000	56894000	118300000	165380000	133060000	172450000	108460000	126690000	115430000	110440000	125181400	74184000	61973000	87213000	92651000	109100000	97906000	77903000	66217000	85302000	49505000	80195400	0.00188621	0.0601626	0.640634	-0.642429	Q8WQA8
O01530	asp-6	>sp|O01530|ASP6_CAEEL Aspartic protease 6 OS=Caenorhabditis elegans GN=asp-6 PE=3 SV=1	9225200	4323000	10168000	9487900	8207500	9122000	8889500	7361200	8549200	7835400	8316890	6490200	3658900	7472000	8885100	7226500	6987500	3771400	3402600	3005600	3413500	5431330	0.00385151	0.0787471	0.653048	-0.614739	O01530
Q94269	K10C2.1	>tr|Q94269|Q94269_CAEEL Protein K10C2.1 OS=Caenorhabditis elegans GN=CELE_K10C2.1 PE=4 SV=2	518260	259640	478470	412100	396390	466050	399520	467630	474870	360950	423388	331280	206450	351370	361260	410880	358910	124880	182030	342530	125530	279512	0.00317234	0.07334	0.660179	-0.59907	Q94269
Q95XR1	Y39G10AR.20	>tr|Q95XR1|Q95XR1_CAEEL Protein Y39G10AR.20 OS=Caenorhabditis elegans GN=CELE_Y39G10AR.20 PE=4 SV=1	2160600	1580900	2232900	2091200	1532700	2405100	2234500	2483500	2199100	2496800	2141730	1909700	918390	1120300	1977400	1962400	2183200	1048800	962370	1401100	850090	1433375	0.00246189	0.0693085	0.66926	-0.579361	Q95XR1
Q9BKS1	elc-1	>tr|Q9BKS1|Q9BKS1_CAEEL Protein ELC-1 OS=Caenorhabditis elegans GN=elc-1 PE=1 SV=1	1823000	1254100	1774000	1878900	1687800	2097000	1194800	1201900	1124500	1355000	1539100	1309400	1312500	929080	1099500	1075900	866470	1283700	950660	1365400	639320	1083193	0.0036608	0.0780467	0.703783	-0.506797	Q9BKS1
Q20647	rpl-25.2	>sp|Q20647|R23A2_CAEEL 60S ribosomal protein L23a 2 OS=Caenorhabditis elegans GN=rpl-25.2 PE=3 SV=1	88929000	43128000	85923000	84362000	79395000	90130000	76979000	77629000	65614000	69386000	76147500	55086000	58807000	62981000	71660000	72751000	66124000	43816000	48403000	56747000	39754000	57612900	0.00459139	0.0840265	0.756596	-0.402405	Q20647
Q9NA39	ccg-1	>tr|Q9NA39|Q9NA39_CAEEL Protein CCG-1 OS=Caenorhabditis elegans GN=ccg-1 PE=4 SV=1	396650	395170	364640	546130	543390	586570	517740	473140	542070	557560	492306	650370	657570	677700	603320	651050	621240	509030	468670	600630	628360	606794	0.00280945	0.0729942	1.23255	0.301651	Q9NA39
O16298	hpo-18	>tr|O16298|O16298_CAEEL Protein HPO-18 OS=Caenorhabditis elegans GN=hpo-18 PE=4 SV=1	19233000	15525000	16354000	20428000	19526000	22006000	24167000	23736000	28921000	24953000	21484900	27219000	28503000	25736000	25383000	27243000	25452000	25211000	29714000	40096000	26013000	28057000	0.00308799	0.07334	1.30589	0.385038	O16298
G5EFB5	cpn-1	>tr|G5EFB5|G5EFB5_CAEEL CPN-1 OS=Caenorhabditis elegans GN=cpn-1 PE=4 SV=1	5397000	3054900	3865700	5659100	3997400	6235800	4431300	3190800	5350500	5035500	4621800	6654200	6388800	4824500	7844300	7056800	7193500	5376400	5483400	7947100	4435500	6320450	0.00431485	0.0818633	1.36753	0.451572	G5EFB5
Q21735	ran-4	>sp|Q21735|NTF2_CAEEL Probable nuclear transport factor 2 OS=Caenorhabditis elegans GN=ran-4 PE=3 SV=1	2451000	1268900	2518900	2064000	2004800	2681700	2415100	2018100	2513500	1982400	2191840	3700600	2434200	2595800	3563500	3305500	2512700	2982500	3332900	4183500	2046200	3065740	0.00307741	0.07334	1.39871	0.484093	Q21735
G5EFE3	H03A11.2	>tr|G5EFE3|G5EFE3_CAEEL Protein H03A11.2 OS=Caenorhabditis elegans GN=CELE_H03A11.2 PE=4 SV=2	170520	99013	178890	209960	134860	135270	141790	130350	168450	175550	154465	269170	231610	256290	261990	234650	205160	220340	158320	277780	184700	230001	0.000169282	0.0125027	1.48901	0.574357	G5EFE3
Q17898;Q17900	C10C5.3;C10C5.5	>tr|Q17898|Q17898_CAEEL Protein C10C5.3 OS=Caenorhabditis elegans GN=C10C5.3 PE=4 SV=1;>tr|Q17900|Q17900_CAEEL Protein C10C5.5 OS=Caenorhabditis elegans GN=C10C5.5 PE=4 SV=2	166090	170160	220330	211320	145830	193180	160510	235970	209510	212450	192535	349520	315730	320120	230830	210030	342980	213900	275530	340640	421490	302077	0.000537481	0.0264646	1.56895	0.649796	Q17898
O02153	grd-14	>tr|O02153|O02153_CAEEL Protein GRD-14 OS=Caenorhabditis elegans GN=grd-14 PE=4 SV=2	1608200	719410	1915100	1009300	1209400	1670800	792450	1146200	1465900	1117300	1265406	2086700	2082100	1659500	1897400	1906200	2256200	1460000	1692800	3307500	1537400	1988580	0.00298432	0.07334	1.5715	0.652138	O02153
Q10020	T28D9.1	>sp|Q10020|YSX1_CAEEL Uncharacterized protein T28D9.1 OS=Caenorhabditis elegans GN=T28D9.1 PE=4 SV=2	2793100	1726500	2903000	2618500	2355900	2473700	1671600	1703000	2219800	1559800	2202490	4762500	3929900	3917200	4405500	4298700	3134600	3150300	2151000	3916100	2267200	3593300	0.000692934	0.0301363	1.63147	0.706174	Q10020
P37165	ubl-1	>sp|P37165|RS27A_CAEEL Ubiquitin-like protein 1-40S ribosomal protein S27a OS=Caenorhabditis elegans GN=ubl-1 PE=1 SV=2	16905000	8684800	12668000	18710000	8625300	14282000	8360400	10372000	14352000	11582000	12454150	23008000	23021000	13481000	19427000	15988000	18823000	20946000	18710000	33399000	19780000	20658300	0.000992368	0.038004	1.65875	0.730095	P37165
O44782	vpr-1	>tr|O44782|O44782_CAEEL Major sperm protein OS=Caenorhabditis elegans GN=vpr-1 PE=1 SV=1	1586800	808040	1085900	1448300	1266200	1351900	863580	1162000	1323900	1300600	1219722	2213700	2124800	1634300	2637100	3155200	1724100	2017200	1208400	2995200	970360	2068036	0.00463212	0.0840283	1.6955	0.761709	O44782
P90901-4;P90901;P90901-2;P90901-3	ifa-1	>sp|P90901-4|IFA1_CAEEL Isoform d of Intermediate filament protein ifa-1 OS=Caenorhabditis elegans GN=ifa-1;>sp|P90901|IFA1_CAEEL Intermediate filament protein ifa-1 OS=Caenorhabditis elegans GN=ifa-1 PE=1 SV=2;>sp|P90901-2|IFA1_CAEEL Isoform b of Intermed	356480	198900	409610	352810	215650	447110	293570	230830	324700	292270	312193	697340	465710	673130	820240	580550	466650	447410	348070	963030	274220	573635	0.00394704	0.0789879	1.83744	0.877695	P90901
G5EFL5;G5EFG1;G5EEL1;G5EEF6;G5EC72	alp-1	>tr|G5EFL5|G5EFL5_CAEEL Protein ALP-1, isoform d OS=Caenorhabditis elegans GN=alp-1 PE=1 SV=1;>tr|G5EFG1|G5EFG1_CAEEL Protein ALP-1, isoform e OS=Caenorhabditis elegans GN=alp-1 PE=2 SV=1;>tr|G5EEL1|G5EEL1_CAEEL Protein ALP-1, isoform b OS=Caenorhabditis e	133270	65601	120800	110670	77096	90208	59093	94902	124750	69059	94544.9	225760	149960	109680	169860	170400	187760	149480	181160	272900	185970	180293	0.000108082	0.00913875	1.90696	0.931272	G5EFL5
O16254	F44E7.9	>tr|O16254|O16254_CAEEL Protein F44E7.9 OS=Caenorhabditis elegans GN=CELE_F44E7.9 PE=4 SV=1	78795	161590	715290	576530	355520	713260	329950	510550	508610	337500	428760	1000100	356740	881880	1287100	500200	986010	590370	1233300	989120	559580	838440	0.00397231	0.0789879	1.9555	0.967539	O16254
P34539		>sp|P34539|ATP5E_CAEEL Putative ATP synthase subunit epsilon, mitochondrial OS=Caenorhabditis elegans GN=R05D3.6 PE=3 SV=1	809950	NA	1329700	1386400	862260	935340	217460	148320	381700	34504	678404	1391100	912370	1663600	1302200	1700800	1650600	1414500	963500	1465600	1144000	1360827	0.00363692	0.0780467	2.00592	1.00427	P34539
Q9XWT3	Y62H9A.6	>tr|Q9XWT3|Q9XWT3_CAEEL Protein Y62H9A.6 OS=Caenorhabditis elegans GN=CELE_Y62H9A.6 PE=4 SV=1	6142200	2770700	5527200	7543500	4274000	5495000	2672900	3009000	3902100	3218400	4455500	11002000	7894500	10017000	10988000	8727900	7674400	8607200	7211300	15610000	4422400	9215470	0.000569872	0.0271207	2.06834	1.04847	Q9XWT3
Q19766	tomm-20	>sp|Q19766|TOM20_CAEEL Mitochondrial import receptor subunit TOM20 homolog OS=Caenorhabditis elegans GN=tomm-20 PE=1 SV=1	682760	540800	721010	845820	440540	748090	561360	411850	966340	958190	687676	1664000	1335200	1605700	1414500	1817700	1439600	1304400	1028000	2002800	804960	1441686	4.08701e-05	0.00650149	2.09646	1.06796	Q19766
P17139;P17139-2	emb-9	>sp|P17139|CO4A1_CAEEL Collagen alpha-1(IV) chain OS=Caenorhabditis elegans GN=emb-9 PE=1 SV=5;>sp|P17139-2|CO4A1_CAEEL Isoform b of Collagen alpha-1(IV) chain OS=Caenorhabditis elegans GN=emb-9	30480	23275	15080	37325	28623	20157	14190	7125.6	45826	16782	23886.4	66042	32047	52010	49328	40094	31766	49104	NA	84297	NA	50586	0.00334252	0.074326	2.11778	1.08255	P17139
Q067X2	F13G11.3	>tr|Q067X2|Q067X2_CAEEL Protein F13G11.3 OS=Caenorhabditis elegans GN=CELE_F13G11.3 PE=4 SV=1	638710	263940	505980	430190	452170	633960	609190	410890	434600	327610	470724	1583700	1187000	980590	1225200	560740	883690	446350	712970	1961700	619880	1016182	0.00588938	0.0990182	2.15876	1.11021	Q067X2
Q21828	R07E5.13	>sp|Q21828|MPC2_CAEEL Probable mitochondrial pyruvate carrier 2 OS=Caenorhabditis elegans GN=R07E5.13 PE=3 SV=2	339970	573670	1097100	662890	489200	342360	275270	65027	839450	341720	502666	975540	1274500	870700	823030	935820	1025400	1173700	828050	2242600	1097000	1124634	0.00150816	0.0503044	2.23734	1.16178	Q21828
Q2EEM8	ttr-45	>tr|Q2EEM8|Q2EEM8_CAEEL Protein TTR-45 OS=Caenorhabditis elegans GN=ttr-45 PE=4 SV=1	856770	384510	613570	716440	516980	675660	285600	317890	815450	587170	577004	1832100	1708200	1464000	1067900	1443600	2077000	1280100	693900	1650300	712950	1393005	0.000225292	0.0150292	2.4142	1.27155	Q2EEM8
O76447	hcp-1	>tr|O76447|O76447_CAEEL Protein HCP-1 OS=Caenorhabditis elegans GN=hcp-1 PE=4 SV=1	10111	NA	3101.2	13239	10692	NA	1432.1	NA	6649.1	NA	7537.4	25543	NA	15646	21227	18306	9991.5	NA	NA	18934	NA	18274.6	0.00381088	0.0787471	2.42452	1.2777	O76447
Q18947	D1054.11	>tr|Q18947|Q18947_CAEEL Protein D1054.11 OS=Caenorhabditis elegans GN=CELE_D1054.11 PE=4 SV=1	10416000	4028000	7756600	8726400	8422600	8193800	7123900	5315900	9016600	6472200	7547200	23109000	12684000	30372000	36017000	28512000	23794000	11134000	7088900	17272000	6347900	19633080	0.00473046	0.0850659	2.60137	1.37927	Q18947
Q09250	C16C10.4	>sp|Q09250|SAP18_CAEEL Probable histone deacetylase complex subunit SAP18 OS=Caenorhabditis elegans GN=C16C10.4 PE=3 SV=1	82046	36117	140550	5153.6	117160	213090	23025	46589	109960	116540	89023.1	262200	324370	NA	230790	368260	132800	250540	106640	249760	201330	236299	0.000617794	0.0283911	2.65436	1.40836	Q09250
B1Q273;Q5FC40	D1086.10	>tr|B1Q273|B1Q273_CAEEL Protein D1086.10, isoform c OS=Caenorhabditis elegans GN=CELE_D1086.10 PE=2 SV=1;>tr|Q5FC40|Q5FC40_CAEEL Protein D1086.10, isoform a OS=Caenorhabditis elegans GN=CELE_D1086.10 PE=2 SV=1	5338500	1335800	2564400	2516800	1768000	2524000	892480	377510	2933500	1535300	2178629	5089600	7542600	3972700	7112200	10931000	9716400	4037200	4009400	8678800	380370	6147027	0.00364064	0.0780467	2.82151	1.49647	B1Q273
Q21888	R102.2	>tr|Q21888|Q21888_CAEEL Protein R102.2 OS=Caenorhabditis elegans GN=CELE_R102.2 PE=4 SV=2	797720	571810	32827	164850	77890	583220	60029	NA	437360	235850	329062	1113900	686690	858330	1033900	591280	418590	1452400	1098800	1322600	732040	930853	0.000469243	0.0248819	2.82881	1.50019	Q21888
Q9XWS6	Y62H9A.5	>tr|Q9XWS6|Q9XWS6_CAEEL Protein Y62H9A.5 OS=Caenorhabditis elegans GN=CELE_Y62H9A.5 PE=4 SV=2	2792000	865160	1881600	2079100	1031400	1761900	1012100	1173500	2922800	1387400	1690696	5197400	4117900	4307900	5349100	4707200	4987700	5511600	3532200	8208500	2606800	4852630	3.86545e-05	0.00650149	2.8702	1.52115	Q9XWS6
Q9N357	Y55F3AR.2	>tr|Q9N357|Q9N357_CAEEL Protein Y55F3AR.2 OS=Caenorhabditis elegans GN=CELE_Y55F3AR.2 PE=4 SV=2	67133	30232	63468	118870	50503	53527	22020	14008	101650	63679	58509	147050	68323	167490	199260	186350	157230	147110	166020	383920	84563	170732	0.00234588	0.067379	2.91804	1.545	Q9N357
Q9Y0V6	tin-10	>sp|Q9Y0V6|TIM10_CAEEL Mitochondrial import inner membrane translocase subunit Tim10 OS=Caenorhabditis elegans GN=tin-10 PE=3 SV=1	399640	36060	191230	431250	264780	515570	122620	387830	467930	610530	342744	1104800	892600	542280	813730	859170	1038200	799910	1558700	2110300	659390	1037908	0.000967997	0.0377701	3.02823	1.59848	Q9Y0V6
Q95XN6	lsm-6	>tr|Q95XN6|Q95XN6_CAEEL Protein LSM-6 OS=Caenorhabditis elegans GN=lsm-6 PE=4 SV=1	236710	161560	165370	441720	209520	188420	27935	20878	215660	210050	187782	815110	614260	389500	677950	229340	NA	664810	306640	973450	NA	583882	0.00273172	0.0724257	3.10936	1.63662	Q95XN6
Q18020;E0AHB8	C15C8.3	>tr|Q18020|Q18020_CAEEL Protein ASP-10, isoform a OS=Caenorhabditis elegans GN=asp-10 PE=2 SV=1;>tr|E0AHB8|E0AHB8_CAEEL Protein ASP-10, isoform b OS=Caenorhabditis elegans GN=asp-10 PE=2 SV=1	44002	137530	162950	346760	418560	170110	354250	178480	15982	107310	193593	666460	325540	1153800	313360	666000	1064300	637390	668650	425250	316390	623714	0.00121715	0.0441591	3.22177	1.68785	Q18020
O62220	F33H2.3	>sp|O62220|AN321_CAEEL Acidic leucine-rich nuclear phosphoprotein 32-related protein 1 OS=Caenorhabditis elegans GN=F33H2.3 PE=3 SV=1	184130	116160	55295	86671	78785	34660	128970	48637	178470	65543	97732.1	240340	282210	510520	429150	582890	463490	249810	130440	225480	97095	321142	0.00189099	0.0601626	3.28595	1.71631	O62220
Q23058;P91499	ssp-9	>sp|Q23058|SSP9_CAEEL Sperm-specific class P protein 9/11 OS=Caenorhabditis elegans GN=ssp-9 PE=2 SV=1	704920	90105	65667	820560	493590	350930	299340	100190	415860	323580	366474	2304900	1315300	521440	2349700	1058400	1546700	733420	542200	1419800	523970	1231583	0.00322724	0.07334	3.36063	1.74873	Q23058
Q19973	cec-5	>tr|Q19973|Q19973_CAEEL Protein CEC-5 OS=Caenorhabditis elegans GN=cec-5 PE=4 SV=1	70803	17956	45793	110930	78757	144440	88798	20517	102020	46366	72638	170980	239370	302360	401500	314580	393180	120110	105470	294470	135950	247797	0.000577036	0.0271207	3.4114	1.77036	Q19973
Q4R127	K11D12.13	>tr|Q4R127|Q4R127_CAEEL Protein K11D12.13 OS=Caenorhabditis elegans GN=CELE_K11D12.13 PE=4 SV=1	243430	62916	7958.9	125840	86420	251110	68917	221160	131850	64657	126426	451590	254200	491080	806570	508000	848820	226370	257210	492240	101310	443739	0.00254544	0.0693085	3.50987	1.81142	Q4R127
O17328	C10E2.6	>tr|O17328|O17328_CAEEL Protein MCT-6 OS=Caenorhabditis elegans GN=mct-6 PE=4 SV=2	74161	13947	NA	NA	124410	96216	41900	14604	76036	21035	57788.6	308910	177440	171400	229770	356440	239280	101260	50699	217800	NA	205889	0.00131813	0.0454315	3.56279	1.83301	O17328
O45346	osm-11	>tr|O45346|O45346_CAEEL Protein OSM-11 OS=Caenorhabditis elegans GN=osm-11 PE=4 SV=1	286620	134130	123510	490620	160610	367390	39707	251590	179880	169180	220324	955520	857090	1153400	431470	925760	506360	1247100	715260	1876400	342640	901100	0.000941394	0.0377701	4.08989	2.03206	O45346
Q9N584;Q8MXK5	Y110A7A.19	>tr|Q9N584|Q9N584_CAEEL Protein Y110A7A.19 OS=Caenorhabditis elegans GN=CELE_Y110A7A.19 PE=4 SV=1	4108.3	NA	NA	25499	10861	7933.1	NA	1091.5	6624.7	NA	9352.93	42633	NA	55885	69890	66165	27198	NA	47728	14652	NA	46307.3	0.0020047	0.0621499	4.9511	2.30775	Q9N584
K8ERV5;O44556;H2L094	tnt-4	>tr|K8ERV5|K8ERV5_CAEEL Protein TNT-4, isoform c OS=Caenorhabditis elegans GN=tnt-4 PE=4 SV=1;>tr|O44556|O44556_CAEEL Protein TNT-4, isoform a OS=Caenorhabditis elegans GN=tnt-4 PE=2 SV=2;>tr|H2L094|H2L094_CAEEL Protein TNT-4, isoform b OS=Caenorhabditis e	23143	NA	NA	41327	31329	8597.9	NA	21376	13803	27361	23848.1	103030	53457	NA	110570	101470	196220	162540	138840	NA	116730	122857	0.000242791	0.0156904	5.15165	2.36503	K8ERV5
G5ECH9;M1Z859	K08D8.6	>tr|G5ECH9|G5ECH9_CAEEL Protein K08D8.6, isoform a OS=Caenorhabditis elegans GN=CELE_K08D8.6 PE=4 SV=1;>tr|M1Z859|M1Z859_CAEEL Protein K08D8.6, isoform b OS=Caenorhabditis elegans GN=CELE_K08D8.6 PE=4 SV=1	27780	18959	7188.8	12758	11326	12361	NA	NA	4496.4	NA	13552.7	104520	74394	135450	53695	34631	57303	55671	42727	105110	34865	69836.6	0.000487254	0.025191	5.15295	2.3654	G5ECH9
G5ECU5		>tr|G5ECU5|G5ECU5_CAEEL Protein F44E5.4 OS=Caenorhabditis elegans GN=CELE_F44E5.4 PE=3 SV=1	6511100	3625200	6690200	8946800	6596400	6296600	4443600	4938300	6147100	5980100	6017540	40161000	31309000	33580000	38866000	36519000	34763000	29080000	30703000	43793000	20551000	33932500	1.40791e-07	9.70516e-05	5.63893	2.49542	G5ECU5
H9G321	R13H4.2	>tr|H9G321|H9G321_CAEEL Protein R13H4.2, isoform c OS=Caenorhabditis elegans GN=CELE_R13H4.2 PE=2 SV=1	NA	NA	5191.2	NA	NA	10051	NA	7126.2	18775	NA	10285.9	127540	3552.9	78342	70807	65484	47558	NA	53595	123920	26890	66409.9	0.00310076	0.07334	6.45643	2.69074	H9G321
O62053	C08F11.11	>sp|O62053|U375A_CAEEL UPF0375 protein C08F11.11 OS=Caenorhabditis elegans GN=C08F11.11 PE=1 SV=1	2900800	336320	561900	946120	577250	659630	500350	201980	912610	235450	783241	4860600	9114100	5802000	3558500	1785500	2808900	4073600	4499300	15756000	3791100	5604960	0.00453317	0.0840265	7.15611	2.83918	O62053
P02513	hsp-16.48	>sp|P02513|HSP17_CAEEL Heat shock protein Hsp-16.48/Hsp-16.49 OS=Caenorhabditis elegans GN=hsp-16.48 PE=2 SV=1	215470	154130	263140	325730	254070	503160	91694	318220	631360	265770	302274	30864000	5171400	11687000	33908000	30991000	28580000	4468300	3662300	7179100	3475200	15998630	0.004584	0.0840265	52.9275	5.72595	P02513
P34696;Q21062	hsp-16.1	>sp|P34696|HSP11_CAEEL Heat shock protein Hsp-16.1/Hsp-16.11 OS=Caenorhabditis elegans GN=hsp-16.1 PE=2 SV=1;>tr|Q21062|Q21062_CAEEL Heat shock protein 16-1 OS=Caenorhabditis elegans PE=2 SV=1	558790	81554	198660	340220	154400	290400	74176	95644	299560	43085	213649	49944000	30301000	81937000	65708000	84877000	70302000	26427000	21862000	41785000	19142000	49228500	0.000160907	0.0123243	230.418	7.84811	P34696
