# Supplementary material for: Micro‐proteomics with iterative data analysis: Proteome analysis in C. elegans at the single worm level
Source: Proteomics. 2016 Jan 7;16(3):381–92. doi: 10.1002/pmic.201500264 (PMC4819713; doi:10.1002/pmic.201500264)
Supplement: Supplementary file 7 — Supplementary Table 3. Protein Groups identified in the heat shock experiment after MaxQuant analysis. [file PMIC-16-381-s007.xls]

## Sheet: proteinGroups.txt
Protein IDs	Majority protein IDs	Peptide counts (all)	Peptide counts (razor+unique)	Peptide counts (unique)	Protein names	Gene names	Fasta headers	Proteins	Peptides	Razor + unique peptides	Unique peptides	Peptides W1_Con	Peptides W1_HS	Peptides W10_Con	Peptides W10_HS	Peptides W2_Con	Peptides W2_HS	Peptides W3_Con	Peptides W3_HS	Peptides W4_Con	Peptides W4_HS	Peptides W5_Con	Peptides W5_HS	Peptides W6_Con	Peptides W6_HS	Peptides W7_Con	Peptides W7_HS	Peptides W8_Con	Peptides W8_HS	Peptides W9_Con	Peptides W9_HS	Razor + unique peptides W1_Con	Razor + unique peptides W1_HS	Razor + unique peptides W10_Con	Razor + unique peptides W10_HS	Razor + unique peptides W2_Con	Razor + unique peptides W2_HS	Razor + unique peptides W3_Con	Razor + unique peptides W3_HS	Razor + unique peptides W4_Con	Razor + unique peptides W4_HS	Razor + unique peptides W5_Con	Razor + unique peptides W5_HS	Razor + unique peptides W6_Con	Razor + unique peptides W6_HS	Razor + unique peptides W7_Con	Razor + unique peptides W7_HS	Razor + unique peptides W8_Con	Razor + unique peptides W8_HS
A0A9S2;U4PMK1;Q86FM9	A0A9S2;U4PMK1	4;2;1	4;2;1	4;2;1		Y38F2AR.12	>tr|A0A9S2|A0A9S2_CAEEL Protein Y38F2AR.12, isoform a OS=Caenorhabditis elegans GN=CELE_Y38F2AR.12 PE=2 SV=2;>tr|U4PMK1|U4PMK1_CAEEL Protein Y38F2AR.12, isoform c OS=Caenorhabditis elegans GN=CELE_Y38F2AR.12 PE=4 SV=1	3	4	4	4	1	1	0	1	2	3	1	2	1	1	2	0	1	1	1	1	1	1	1	1	1	1	0	1	2	3	1	2	1	1	2	0	1	1	1	1	1	1
A0FLQ8;G5EE07;Q8WRF0	A0FLQ8;G5EE07;Q8WRF0	1;1;1	1;1;1	1;1;1		xbp-1	>tr|A0FLQ8|A0FLQ8_CAEEL Protein XBP-1, isoform a OS=Caenorhabditis elegans GN=xbp-1 PE=2 SV=1;>tr|G5EE07|G5EE07_CAEEL Protein XBP-1, isoform b OS=Caenorhabditis elegans GN=xbp-1 PE=2 SV=1;>tr|Q8WRF0|Q8WRF0_CAEEL X-box binding protein processed isoform OS=C	3	1	1	1	0	0	0	0	0	0	0	1	0	1	0	0	0	0	0	0	0	0	0	0	0	0	0	0	0	0	0	1	0	1	0	0	0	0	0	0	0	0
A1X3T7;Q21053	A1X3T7;Q21053	3;3	3;3	3;3		F59G1.3;vps-35	>tr|A1X3T7|A1X3T7_CAEEL Vacuolar protein sorting factor OS=Caenorhabditis elegans GN=F59G1.3 PE=2 SV=1;>tr|Q21053|Q21053_CAEEL Vacuolar protein sorting-associated protein 35 OS=Caenorhabditis elegans GN=vps-35 PE=2 SV=3	2	3	3	3	2	3	1	2	2	1	2	1	1	0	2	2	1	2	1	1	1	1	1	1	2	3	1	2	2	1	2	1	1	0	2	2	1	2	1	1	1	1
A2V8C3	A2V8C3	1	1	1		ttr-42	>tr|A2V8C3|A2V8C3_CAEEL Protein TTR-42 OS=Caenorhabditis elegans GN=ttr-42 PE=4 SV=1	1	1	1	1	1	1	0	1	0	1	0	0	1	0	0	0	0	1	0	0	1	1	0	0	1	1	0	1	0	1	0	0	1	0	0	0	0	1	0	0	1	1
G5EFT4;A3QMC2;A3QMC1	G5EFT4;A3QMC2	8;8;2	7;7;2	7;7;2		AP-1;C42C1.11	>tr|G5EFT4|G5EFT4_CAEEL Aminopeptidase-1 OS=Caenorhabditis elegans GN=AP-1 PE=2 SV=1;>tr|A3QMC2|A3QMC2_CAEEL Protein C42C1.11, isoform c OS=Caenorhabditis elegans GN=C42C1.11 PE=2 SV=1	3	8	7	7	6	7	6	3	6	5	4	4	6	3	7	2	5	3	4	3	4	4	5	2	5	6	5	2	5	4	3	3	5	2	6	2	4	2	3	2	3	3
A3QMC5	A3QMC5	10	10	10		rpl-34	>tr|A3QMC5|A3QMC5_CAEEL Protein RPL-34 OS=Caenorhabditis elegans GN=rpl-34 PE=4 SV=1	1	10	10	10	9	8	10	10	9	6	8	9	9	8	9	9	10	8	10	10	9	7	10	10	9	8	10	10	9	6	8	9	9	8	9	9	10	8	10	10	9	7
A3QMC8	A3QMC8	4	4	4	Mannose-1-phosphate guanyltransferase beta	tag-335	>sp|A3QMC8|GMPPB_CAEEL Mannose-1-phosphate guanyltransferase beta OS=Caenorhabditis elegans GN=tag-335 PE=3 SV=1	1	4	4	4	4	2	3	3	2	1	4	3	3	2	3	2	3	2	3	0	3	2	3	1	4	2	3	3	2	1	4	3	3	2	3	2	3	2	3	0	3	2
A5A8P5	A5A8P5	3	3	3		Y47G6A.33	>tr|A5A8P5|A5A8P5_CAEEL Protein Y47G6A.33 OS=Caenorhabditis elegans GN=CELE_Y47G6A.33 PE=4 SV=1	1	3	3	3	2	3	3	3	2	3	2	3	1	3	3	2	3	2	2	2	3	3	3	1	2	3	3	3	2	3	2	3	1	3	3	2	3	2	2	2	3	3
B1V8A0;A5A8Q9;O61843;Q6TM46;A5A8R0	B1V8A0;A5A8Q9;O61843;Q6TM46	4;4;4;4;1	4;4;4;4;1	4;4;4;4;1		unc-57	>tr|B1V8A0|B1V8A0_CAEEL Protein UNC-57, isoform d OS=Caenorhabditis elegans GN=unc-57 PE=2 SV=1;>tr|A5A8Q9|A5A8Q9_CAEEL Protein UNC-57, isoform c OS=Caenorhabditis elegans GN=unc-57 PE=2 SV=1;>tr|O61843|O61843_CAEEL Protein UNC-57, isoform a OS=Caenorhabdi	5	4	4	4	0	2	0	0	0	1	0	1	0	1	0	1	0	2	0	0	0	1	0	0	0	2	0	0	0	1	0	1	0	1	0	1	0	2	0	0	0	1
H2L0G8;Q5TYL1;A5HU95;Q95ZL3;U4PRJ1	H2L0G8;Q5TYL1;A5HU95;Q95ZL3;U4PRJ1	2;2;2;2;2	2;2;2;2;2	2;2;2;2;2		M01H9.3	>tr|H2L0G8|H2L0G8_CAEEL Protein M01H9.3, isoform a OS=Caenorhabditis elegans GN=CELE_M01H9.3 PE=2 SV=1;>tr|Q5TYL1|Q5TYL1_CAEEL Protein M01H9.3, isoform c OS=Caenorhabditis elegans GN=CELE_M01H9.3 PE=2 SV=1;>tr|A5HU95|A5HU95_CAEEL Protein M01H9.3, isoform d	5	2	2	2	1	1	0	1	2	1	2	1	2	2	2	0	0	1	0	0	1	1	1	1	1	1	0	1	2	1	2	1	2	2	2	0	0	1	0	0	1	1
P91425;A5HU98	P91425;A5HU98	3;3	3;3	3;3		guk-1	>tr|P91425|P91425_CAEEL Protein GUK-1, isoform a OS=Caenorhabditis elegans GN=guk-1 PE=2 SV=2;>tr|A5HU98|A5HU98_CAEEL Protein GUK-1, isoform b OS=Caenorhabditis elegans GN=guk-1 PE=2 SV=1	2	3	3	3	3	1	2	2	2	2	3	2	3	2	3	2	2	0	2	1	3	2	1	1	3	1	2	2	2	2	3	2	3	2	3	2	2	0	2	1	3	2
A5JYR4;Q9U3A6;Q8I4H0;Q8I4G9	A5JYR4;Q9U3A6;Q8I4H0;Q8I4G9	3;3;3;3	3;3;3;3	3;3;3;3		dab-1	>tr|A5JYR4|A5JYR4_CAEEL Protein DAB-1, isoform d OS=Caenorhabditis elegans GN=dab-1 PE=4 SV=2;>tr|Q9U3A6|Q9U3A6_CAEEL Protein DAB-1, isoform b OS=Caenorhabditis elegans GN=dab-1 PE=4 SV=4;>tr|Q8I4H0|Q8I4H0_CAEEL Protein DAB-1, isoform a OS=Caenorhabditis e	4	3	3	3	0	0	0	1	0	0	0	0	0	0	0	0	0	0	0	0	0	2	0	0	0	0	0	1	0	0	0	0	0	0	0	0	0	0	0	0	0	2
A5JYX5;A5JYX4	A5JYX5;A5JYX4	13;13	13;13	10;10		dhs-3	>tr|A5JYX5|A5JYX5_CAEEL Protein DHS-3, isoform b OS=Caenorhabditis elegans GN=dhs-3 PE=2 SV=1;>tr|A5JYX4|A5JYX4_CAEEL Protein DHS-3, isoform a OS=Caenorhabditis elegans GN=dhs-3 PE=2 SV=1	2	13	13	10	8	10	7	7	10	9	11	12	9	6	9	10	8	9	5	5	11	11	7	3	8	10	7	7	10	9	11	12	9	6	9	10	8	9	5	5	11	11
A5JYX8;O18033	A5JYX8;O18033	6;6	6;6	6;6		nra-2	>tr|A5JYX8|A5JYX8_CAEEL Protein NRA-2, isoform b OS=Caenorhabditis elegans GN=nra-2 PE=2 SV=1;>tr|O18033|O18033_CAEEL Protein NRA-2, isoform a OS=Caenorhabditis elegans GN=nra-2 PE=2 SV=1	2	6	6	6	5	4	3	3	3	4	4	3	3	3	3	4	3	2	1	2	4	5	2	2	5	4	3	3	3	4	4	3	3	3	3	4	3	2	1	2	4	5
G2HK03;K8ESL3;G2HK02;A5PEX6;Q9U207	G2HK03;K8ESL3;G2HK02;A5PEX6;Q9U207	6;6;6;6;6	6;6;6;6;6	6;6;6;6;6		pqn-87	>tr|G2HK03|G2HK03_CAEEL Protein PQN-87, isoform c OS=Caenorhabditis elegans GN=pqn-87 PE=2 SV=1;>tr|K8ESL3|K8ESL3_CAEEL Protein PQN-87, isoform e OS=Caenorhabditis elegans GN=pqn-87 PE=4 SV=1;>tr|G2HK02|G2HK02_CAEEL Protein PQN-87, isoform d OS=Caenorhabdi	5	6	6	6	2	5	2	3	4	1	4	3	5	1	5	3	1	3	2	2	4	4	3	2	2	5	2	3	4	1	4	3	5	1	5	3	1	3	2	2	4	4
Q22015;Q1NZ18;A5Z2T8;Q1NZ17	Q22015;Q1NZ18;A5Z2T8;Q1NZ17	1;1;1;1	1;1;1;1	1;1;1;1		R31.2	>tr|Q22015|Q22015_CAEEL Protein R31.2, isoform a OS=Caenorhabditis elegans GN=CELE_R31.2 PE=2 SV=3;>tr|Q1NZ18|Q1NZ18_CAEEL Protein R31.2, isoform b OS=Caenorhabditis elegans GN=CELE_R31.2 PE=2 SV=2;>tr|A5Z2T8|A5Z2T8_CAEEL Protein R31.2, isoform d OS=Caenor	4	1	1	1	1	1	1	0	1	0	1	1	1	0	1	1	1	1	0	0	1	1	1	0	1	1	1	0	1	0	1	1	1	0	1	1	1	1	0	0	1	1
A5Z2T9;I2HA81	A5Z2T9;I2HA81	1;1	1;1	1;1		F15B9.10	>tr|A5Z2T9|A5Z2T9_CAEEL Protein F15B9.10, isoform a OS=Caenorhabditis elegans GN=CELE_F15B9.10 PE=2 SV=1;>tr|I2HA81|I2HA81_CAEEL Protein F15B9.10, isoform b OS=Caenorhabditis elegans GN=CELE_F15B9.10 PE=2 SV=1	2	1	1	1	1	1	0	0	1	1	1	1	1	0	1	1	0	1	0	0	1	0	0	0	1	1	0	0	1	1	1	1	1	0	1	1	0	1	0	0	1	0
A5Z2W3;K8ESK7	A5Z2W3;K8ESK7	5;5	5;5	2;2		R13H4.2	>tr|A5Z2W3|A5Z2W3_CAEEL Protein R13H4.2, isoform a OS=Caenorhabditis elegans GN=CELE_R13H4.2 PE=2 SV=1;>tr|K8ESK7|K8ESK7_CAEEL Protein R13H4.2, isoform e OS=Caenorhabditis elegans GN=CELE_R13H4.2 PE=4 SV=1	2	5	5	2	3	3	2	3	3	3	3	4	4	2	3	3	2	3	2	1	3	3	2	2	3	3	2	3	3	3	3	4	4	2	3	3	2	3	2	1	3	3
A7DT40	A7DT40	4	4	4		F49D11.10	>tr|A7DT40|A7DT40_CAEEL Protein F49D11.10 OS=Caenorhabditis elegans GN=CELE_F49D11.10 PE=4 SV=2	1	4	4	4	0	0	0	0	0	1	0	1	0	1	0	1	0	1	0	0	0	1	0	0	0	0	0	0	0	1	0	1	0	1	0	1	0	1	0	0	0	1
A7DT45	A7DT45	7	7	7		oxy-5	>tr|A7DT45|A7DT45_CAEEL Protein OXY-5 OS=Caenorhabditis elegans GN=oxy-5 PE=4 SV=1	1	7	7	7	6	5	6	5	6	6	7	5	7	5	6	5	5	5	6	3	6	5	5	5	6	5	6	5	6	6	7	5	7	5	6	5	5	5	6	3	6	5
A7DTF0;Q9XWW2	A7DTF0;Q9XWW2	3;3	3;3	3;3		mrg-1	>tr|A7DTF0|A7DTF0_CAEEL Protein MRG-1, isoform b OS=Caenorhabditis elegans GN=mrg-1 PE=2 SV=1;>tr|Q9XWW2|Q9XWW2_CAEEL Protein MRG-1, isoform a OS=Caenorhabditis elegans GN=mrg-1 PE=2 SV=1	2	3	3	3	1	2	1	2	1	2	1	1	1	1	1	0	1	1	1	0	1	2	1	0	1	2	1	2	1	2	1	1	1	1	1	0	1	1	1	0	1	2
A7DTF2;Q9U2C7;G2HK04;Q95Q23	A7DTF2;Q9U2C7;G2HK04;Q95Q23	2;2;2;2	2;2;2;2	2;2;2;2	Oxysterol-binding protein	obr-1	>tr|A7DTF2|A7DTF2_CAEEL Oxysterol-binding protein OS=Caenorhabditis elegans GN=obr-1 PE=2 SV=1;>tr|Q9U2C7|Q9U2C7_CAEEL Oxysterol-binding protein OS=Caenorhabditis elegans GN=obr-1 PE=2 SV=2;>tr|G2HK04|G2HK04_CAEEL Oxysterol-binding protein OS=Caenorhabditi	4	2	2	2	1	1	0	0	2	0	2	1	0	1	1	2	1	1	0	0	1	1	1	1	1	1	0	0	2	0	2	1	0	1	1	2	1	1	0	0	1	1
A7DTF5;Q9U222	A7DTF5;Q9U222	2;2	2;2	2;2		Y56A3A.7	>tr|A7DTF5|A7DTF5_CAEEL Protein Y56A3A.7, isoform b OS=Caenorhabditis elegans GN=CELE_Y56A3A.7 PE=1 SV=1;>tr|Q9U222|Q9U222_CAEEL Protein Y56A3A.7, isoform a OS=Caenorhabditis elegans GN=CELE_Y56A3A.7 PE=2 SV=2	2	2	2	2	1	2	0	1	1	1	1	0	1	1	1	1	1	1	1	0	1	1	0	0	1	2	0	1	1	1	1	0	1	1	1	1	1	1	1	0	1	1
P34517;Q7JMU1;A7LPE6;A7LPE5	P34517;Q7JMU1;A7LPE6;A7LPE5	14;14;14;12	14;14;14;12	14;14;14;12	Probable glycerol-3-phosphate dehydrogenase 2	gpdh-2	>sp|P34517|GPDH2_CAEEL Probable glycerol-3-phosphate dehydrogenase 2 OS=Caenorhabditis elegans GN=gpdh-2 PE=2 SV=2;>tr|Q7JMU1|Q7JMU1_CAEEL Protein GPDH-2, isoform a OS=Caenorhabditis elegans GN=gpdh-2 PE=2 SV=1;>tr|A7LPE6|A7LPE6_CAEEL Protein GPDH-2, isofo	4	14	14	14	13	13	11	11	13	12	14	14	12	12	13	11	10	11	11	9	12	11	11	6	13	13	11	11	13	12	14	14	12	12	13	11	10	11	11	9	12	11
Q20364;A7LPF3	Q20364;A7LPF3	6;6	6;6	6;6		F43D9.3	>tr|Q20364|Q20364_CAEEL Protein F43D9.3, isoform a OS=Caenorhabditis elegans GN=CELE_F43D9.3 PE=2 SV=4;>tr|A7LPF3|A7LPF3_CAEEL Protein F43D9.3, isoform b OS=Caenorhabditis elegans GN=CELE_F43D9.3 PE=2 SV=4	2	6	6	6	6	4	6	3	6	5	4	5	4	3	6	3	5	2	3	2	5	4	2	1	6	4	6	3	6	5	4	5	4	3	6	3	5	2	3	2	5	4
Q9NL51;A7LPG5;Q5FC71	Q9NL51;A7LPG5;Q5FC71	5;5;5	5;5;5	5;5;5		klp-17;W02B12.15	>tr|Q9NL51|Q9NL51_CAEEL Kinesin like protein OS=Caenorhabditis elegans GN=klp-17 PE=2 SV=1;>tr|A7LPG5|A7LPG5_CAEEL Protein W02B12.15, isoform b OS=Caenorhabditis elegans GN=CELE_W02B12.15 PE=2 SV=1;>tr|Q5FC71|Q5FC71_CAEEL Protein W02B12.15, isoform a OS=Ca	3	5	5	5	5	5	4	5	5	5	5	5	5	5	5	4	4	4	4	4	5	5	4	4	5	5	4	5	5	5	5	5	5	5	5	4	4	4	4	4	5	5
A7LPJ5	A7LPJ5	4	4	4		F10A3.17	>tr|A7LPJ5|A7LPJ5_CAEEL Protein F10A3.17 OS=Caenorhabditis elegans GN=CELE_F10A3.17 PE=4 SV=1	1	4	4	4	2	1	1	0	3	1	3	2	2	3	2	1	0	1	1	0	1	1	1	0	2	1	1	0	3	1	3	2	2	3	2	1	0	1	1	0	1	1
A8WFJ8;H2KYH9	A8WFJ8;H2KYH9	3;2	3;2	3;2		C28G1.5	>tr|A8WFJ8|A8WFJ8_CAEEL Protein C28G1.5, isoform b OS=Caenorhabditis elegans GN=C28G1.5 PE=2 SV=1;>tr|H2KYH9|H2KYH9_CAEEL Protein C28G1.5, isoform a OS=Caenorhabditis elegans GN=C28G1.5 PE=2 SV=1	2	3	3	3	2	2	1	0	2	1	0	2	1	1	1	2	1	0	1	0	1	0	2	0	2	2	1	0	2	1	0	2	1	1	1	2	1	0	1	0	1	0
Q19775;A8WHR6;Q7JLJ3	Q19775;A8WHR6;Q7JLJ3	13;13;13	13;13;13	13;13;13		ppm-1	>tr|Q19775|Q19775_CAEEL Protein PPM-1, isoform a OS=Caenorhabditis elegans GN=ppm-1 PE=2 SV=1;>tr|A8WHR6|A8WHR6_CAEEL Protein PPM-1, isoform c OS=Caenorhabditis elegans GN=ppm-1 PE=2 SV=1;>tr|Q7JLJ3|Q7JLJ3_CAEEL Protein PPM-1, isoform b OS=Caenorhabditis e	3	13	13	13	9	7	6	7	6	9	10	10	7	7	8	10	7	6	7	3	8	7	8	2	9	7	6	7	6	9	10	10	7	7	8	10	7	6	7	3	8	7
A9CZN9;Q966L2	A9CZN9;Q966L2	5;4	5;4	5;4		E01A2.1	>tr|A9CZN9|A9CZN9_CAEEL Protein E01A2.1, isoform b OS=Caenorhabditis elegans GN=CELE_E01A2.1 PE=2 SV=1;>tr|Q966L2|Q966L2_CAEEL Protein E01A2.1, isoform a OS=Caenorhabditis elegans GN=CELE_E01A2.1 PE=1 SV=1	2	5	5	5	2	2	2	3	2	0	2	2	2	3	2	3	2	2	2	1	2	2	3	1	2	2	2	3	2	0	2	2	2	3	2	3	2	2	2	1	2	2
A9D0C3;A9D0C6	A9D0C3;A9D0C6	5;5	5;5	5;5		T02H6.1	>tr|A9D0C3|A9D0C3_CAEEL Protein T02H6.1, isoform a OS=Caenorhabditis elegans GN=CELE_T02H6.1 PE=2 SV=1;>tr|A9D0C6|A9D0C6_CAEEL Protein T02H6.1, isoform b OS=Caenorhabditis elegans GN=CELE_T02H6.1 PE=2 SV=1	2	5	5	5	4	3	3	0	3	2	3	1	3	1	3	1	2	2	1	2	2	3	1	0	4	3	3	0	3	2	3	1	3	1	3	1	2	2	1	2	2	3
A9UJN4;H9G2X3;Q9U3Q1;Q17948	A9UJN4;H9G2X3;Q9U3Q1;Q17948	4;4;4;4	4;4;4;4	4;4;4;4		pptr-2	>tr|A9UJN4|A9UJN4_CAEEL Protein PPTR-2, isoform c OS=Caenorhabditis elegans GN=pptr-2 PE=2 SV=1;>tr|H9G2X3|H9G2X3_CAEEL Protein PPTR-2, isoform d OS=Caenorhabditis elegans GN=pptr-2 PE=2 SV=1;>tr|Q9U3Q1|Q9U3Q1_CAEEL Protein PPTR-2, isoform b OS=Caenorhabdi	4	4	4	4	2	1	3	1	2	2	2	1	2	3	2	2	3	1	0	0	2	2	2	1	2	1	3	1	2	2	2	1	2	3	2	2	3	1	0	0	2	2
A9UJN7	A9UJN7	17	17	4			>tr|A9UJN7|A9UJN7_CAEEL Protein F25D7.4 OS=Caenorhabditis elegans GN=CELE_F25D7.4 PE=4 SV=1	1	17	17	4	15	9	13	10	13	12	16	13	15	13	15	12	15	11	11	8	14	12	14	9	15	9	13	10	13	12	16	13	15	13	15	12	15	11	11	8	14	12
A9Z1L1;G5EBT3;Q6QUQ6;Q6QUQ5	A9Z1L1;G5EBT3;Q6QUQ6;Q6QUQ5	9;9;6;6	9;9;6;6	9;9;6;6		srp-7	>tr|A9Z1L1|A9Z1L1_CAEEL Protein SRP-7, isoform d OS=Caenorhabditis elegans GN=srp-7 PE=2 SV=1;>tr|G5EBT3|G5EBT3_CAEEL Protein SRP-7, isoform a OS=Caenorhabditis elegans GN=srp-7 PE=2 SV=1;>tr|Q6QUQ6|Q6QUQ6_CAEEL Protein SRP-7, isoform b OS=Caenorhabditis e	4	9	9	9	8	7	6	5	8	7	8	8	7	2	7	5	6	2	6	2	7	4	6	3	8	7	6	5	8	7	8	8	7	2	7	5	6	2	6	2	7	4
Q9BIA9;H2KYT6;B0M0L9	Q9BIA9;H2KYT6;B0M0L9	2;2;2	2;2;2	2;2;2		C17C3.1	>tr|Q9BIA9|Q9BIA9_CAEEL Protein C17C3.1, isoform a OS=Caenorhabditis elegans GN=C17C3.1 PE=2 SV=1;>tr|H2KYT6|H2KYT6_CAEEL Protein C17C3.1, isoform b OS=Caenorhabditis elegans GN=C17C3.1 PE=2 SV=1;>tr|B0M0L9|B0M0L9_CAEEL Protein C17C3.1, isoform e OS=Caenor	3	2	2	2	1	1	0	1	0	1	0	1	1	0	1	0	0	1	0	0	1	0	1	1	1	1	0	1	0	1	0	1	1	0	1	0	0	1	0	0	1	0
B1PEX6;G5EDJ2;P24890	B1PEX6;G5EDJ2;P24890	1;1;1	1;1;1	1;1;1	Cytochrome b	CYTB;ctb-1	>tr|B1PEX6|B1PEX6_CAEEL Cytochrome b OS=Caenorhabditis elegans GN=CYTB PE=3 SV=1;>tr|G5EDJ2|G5EDJ2_CAEEL Cytochrome b OS=Caenorhabditis elegans GN=CYTB PE=3 SV=1;>sp|P24890|CYB_CAEEL Cytochrome b OS=Caenorhabditis elegans GN=ctb-1 PE=3 SV=2	3	1	1	1	0	0	0	0	0	1	0	0	0	0	0	0	0	0	0	0	0	0	0	0	0	0	0	0	0	1	0	0	0	0	0	0	0	0	0	0	0	0
B1Q254;B1Q255	B1Q254;B1Q255	2;2	2;2	2;2		C14H10.3	>tr|B1Q254|B1Q254_CAEEL Protein C14H10.3, isoform a OS=Caenorhabditis elegans GN=C14H10.3 PE=2 SV=1;>tr|B1Q255|B1Q255_CAEEL Protein C14H10.3, isoform b OS=Caenorhabditis elegans GN=C14H10.3 PE=2 SV=1	2	2	2	2	2	1	2	0	2	2	2	2	2	1	2	1	1	1	1	0	2	1	2	0	2	1	2	0	2	2	2	2	2	1	2	1	1	1	1	0	2	1
B1Q273;Q5FC40	B1Q273;Q5FC40	4;4	4;4	4;4		D1086.10	>tr|B1Q273|B1Q273_CAEEL Protein D1086.10, isoform c OS=Caenorhabditis elegans GN=CELE_D1086.10 PE=2 SV=1;>tr|Q5FC40|Q5FC40_CAEEL Protein D1086.10, isoform a OS=Caenorhabditis elegans GN=CELE_D1086.10 PE=2 SV=1	2	4	4	4	3	3	1	3	2	2	1	3	2	2	3	3	2	3	2	3	1	3	2	1	3	3	1	3	2	2	1	3	2	2	3	3	2	3	2	3	1	3
B2D6K7;D4PH96;G5ED29;Q5FC83	B2D6K7;D4PH96;G5ED29;Q5FC83	8;7;7;5	8;7;7;5	8;7;7;5		atx-2	>tr|B2D6K7|B2D6K7_CAEEL Protein ATX-2, isoform c OS=Caenorhabditis elegans GN=atx-2 PE=2 SV=1;>tr|D4PH96|D4PH96_CAEEL Protein ATX-2, isoform d OS=Caenorhabditis elegans GN=atx-2 PE=2 SV=1;>tr|G5ED29|G5ED29_CAEEL ATX-2 OS=Caenorhabditis elegans GN=atx-2 PE=	4	8	8	8	2	5	2	1	4	4	2	5	3	3	2	3	1	4	1	1	5	3	3	1	2	5	2	1	4	4	2	5	3	3	2	3	1	4	1	1	5	3
Q8MQB5;P90762;B2D6P1	Q8MQB5;P90762;B2D6P1	20;20;20	20;20;20	20;20;20		rmd-2	>tr|Q8MQB5|Q8MQB5_CAEEL Protein RMD-2, isoform b OS=Caenorhabditis elegans GN=rmd-2 PE=2 SV=2;>tr|P90762|P90762_CAEEL Protein RMD-2, isoform a OS=Caenorhabditis elegans GN=rmd-2 PE=2 SV=1;>tr|B2D6P1|B2D6P1_CAEEL Protein RMD-2, isoform c OS=Caenorhabditis e	3	20	20	20	15	14	15	16	15	13	14	15	16	14	16	16	16	15	16	13	15	14	18	13	15	14	15	16	15	13	14	15	16	14	16	16	16	15	16	13	15	14
B2FDA8;Q9U2C1;I2HAB3	B2FDA8;Q9U2C1;I2HAB3	5;5;3	5;5;3	5;5;3		smc-3	>tr|B2FDA8|B2FDA8_CAEEL Protein SMC-3, isoform b OS=Caenorhabditis elegans GN=smc-3 PE=2 SV=1;>tr|Q9U2C1|Q9U2C1_CAEEL Protein SMC-3, isoform a OS=Caenorhabditis elegans GN=smc-3 PE=2 SV=3;>tr|I2HAB3|I2HAB3_CAEEL Protein SMC-3, isoform c OS=Caenorhabditis e	3	5	5	5	2	3	2	1	3	2	2	2	1	2	3	1	1	1	2	0	3	2	2	0	2	3	2	1	3	2	2	2	1	2	3	1	1	1	2	0	3	2
H2KZM7;H2KZM6;O76282;B2MZB0;H2KZM8;Q9TZZ1	H2KZM7;H2KZM6;O76282;B2MZB0;H2KZM8;Q9TZZ1	1;1;1;1;1;1	1;1;1;1;1;1	1;1;1;1;1;1		clr-1	>tr|H2KZM7|H2KZM7_CAEEL Protein CLR-1, isoform b OS=Caenorhabditis elegans GN=clr-1 PE=2 SV=1;>tr|H2KZM6|H2KZM6_CAEEL Protein CLR-1, isoform a OS=Caenorhabditis elegans GN=clr-1 PE=2 SV=1;>tr|O76282|O76282_CAEEL CLR-1 OS=Caenorhabditis elegans GN=clr-1 PE=	6	1	1	1	1	1	0	0	1	1	1	1	1	1	1	1	0	1	1	1	1	0	1	1	1	1	0	0	1	1	1	1	1	1	1	1	0	1	1	1	1	0
Q7JL05;Q93931;B2MZC3	Q7JL05;Q93931;B2MZC3	2;2;2	2;2;2	2;2;2		nuaf-3	>tr|Q7JL05|Q7JL05_CAEEL Protein NUAF-3, isoform b OS=Caenorhabditis elegans GN=nuaf-3 PE=2 SV=1;>tr|Q93931|Q93931_CAEEL Protein NUAF-3, isoform a OS=Caenorhabditis elegans GN=nuaf-3 PE=2 SV=2;>tr|B2MZC3|B2MZC3_CAEEL Protein NUAF-3, isoform c OS=Caenorhabdi	3	2	2	2	2	2	1	0	2	1	2	2	0	0	2	0	0	0	0	0	1	0	0	0	2	2	1	0	2	1	2	2	0	0	2	0	0	0	0	0	1	0
B3CJ34	B3CJ34	40	40	40		gcn-1	>tr|B3CJ34|B3CJ34_CAEEL Protein GCN-1 OS=Caenorhabditis elegans GN=gcn-1 PE=4 SV=2	1	40	40	40	28	27	23	18	26	25	28	25	28	23	29	15	19	16	16	10	28	31	20	14	28	27	23	18	26	25	28	25	28	23	29	15	19	16	16	10	28	31
Q18541;Q7JLS6;B3GWC9;D3YT45;D3YT46	Q18541;Q7JLS6;B3GWC9;D3YT45;D3YT46	4;4;4;4;4	4;4;4;4;4	4;4;4;4;4		C39E9.8	>tr|Q18541|Q18541_CAEEL Protein C39E9.8, isoform a OS=Caenorhabditis elegans GN=C39E9.8 PE=2 SV=2;>tr|Q7JLS6|Q7JLS6_CAEEL Protein C39E9.8, isoform b OS=Caenorhabditis elegans GN=C39E9.8 PE=2 SV=1;>tr|B3GWC9|B3GWC9_CAEEL Protein C39E9.8, isoform c OS=Caenor	5	4	4	4	3	3	4	3	3	3	3	3	3	3	3	2	4	2	2	2	4	2	3	1	3	3	4	3	3	3	3	3	3	3	3	2	4	2	2	2	4	2
B3WFT8;H2KYS2	B3WFT8;H2KYS2	8;7	8;7	8;7		C14F11.4	>tr|B3WFT8|B3WFT8_CAEEL Protein C14F11.4, isoform a OS=Caenorhabditis elegans GN=C14F11.4 PE=1 SV=1;>tr|H2KYS2|H2KYS2_CAEEL Protein C14F11.4, isoform b OS=Caenorhabditis elegans GN=C14F11.4 PE=2 SV=1	2	8	8	8	8	6	6	4	6	6	8	7	7	6	7	4	5	5	5	4	7	6	5	3	8	6	6	4	6	6	8	7	7	6	7	4	5	5	5	4	7	6
B3WFV3	B3WFV3	43	1	1		unc-15	>tr|B3WFV3|B3WFV3_CAEEL Protein UNC-15, isoform b OS=Caenorhabditis elegans GN=unc-15 PE=4 SV=1	1	43	1	1	33	29	33	33	31	35	36	31	30	29	32	27	30	24	24	13	31	32	25	15	1	1	1	1	1	1	1	1	1	1	1	1	1	0	1	1	1	1
B3WFV9;G5EDF4;G5EC65;O61304	B3WFV9;G5EDF4;G5EC65;O61304	3;3;3;3	3;3;3;3	3;3;3;3		abts-1	>tr|B3WFV9|B3WFV9_CAEEL Protein ABTS-1, isoform c OS=Caenorhabditis elegans GN=abts-1 PE=2 SV=2;>tr|G5EDF4|G5EDF4_CAEEL Protein ABTS-1, isoform b OS=Caenorhabditis elegans GN=abts-1 PE=2 SV=1;>tr|G5EC65|G5EC65_CAEEL Anion transporter ABTS-1 OS=Caenorhabdit	4	3	3	3	2	0	0	0	1	1	3	0	1	1	2	0	1	0	1	0	2	1	1	0	2	0	0	0	1	1	3	0	1	1	2	0	1	0	1	0	2	1
C7FZU5;B3WFW9	C7FZU5;B3WFW9	2;2	2;2	2;2		C41G7.9	>tr|C7FZU5|C7FZU5_CAEEL Protein C41G7.9, isoform b OS=Caenorhabditis elegans GN=C41G7.9 PE=2 SV=1;>tr|B3WFW9|B3WFW9_CAEEL Protein C41G7.9, isoform a OS=Caenorhabditis elegans GN=C41G7.9 PE=2 SV=1	2	2	2	2	2	1	1	2	2	2	2	1	2	1	2	1	2	1	1	0	2	1	1	1	2	1	1	2	2	2	2	1	2	1	2	1	2	1	1	0	2	1
O17583;B3WFX4	O17583;B3WFX4	1;1	1;1	1;1	Protein lin-10	lin-10	>sp|O17583|LIN10_CAEEL Protein lin-10 OS=Caenorhabditis elegans GN=lin-10 PE=1 SV=1;>tr|B3WFX4|B3WFX4_CAEEL Protein LIN-10, isoform c OS=Caenorhabditis elegans GN=lin-10 PE=2 SV=1	2	1	1	1	1	1	0	0	1	0	0	0	0	0	1	1	1	0	0	0	0	0	0	0	1	1	0	0	1	0	0	0	0	0	1	1	1	0	0	0	0	0
B3WFZ3;B3WFZ4	B3WFZ3;B3WFZ4	4;4	4;4	4;4		C31H5.6	>tr|B3WFZ3|B3WFZ3_CAEEL Protein C31H5.6, isoform a OS=Caenorhabditis elegans GN=C31H5.6 PE=2 SV=1;>tr|B3WFZ4|B3WFZ4_CAEEL Protein C31H5.6, isoform b OS=Caenorhabditis elegans GN=C31H5.6 PE=2 SV=1	2	4	4	4	1	1	1	1	2	0	2	1	1	2	1	1	1	1	2	0	1	1	1	0	1	1	1	1	2	0	2	1	1	2	1	1	1	1	2	0	1	1
B4E3X6;G5EFG3	B4E3X6;G5EFG3	6;6	6;6	6;6		spds-1	>tr|B4E3X6|B4E3X6_CAEEL Protein SPDS-1, isoform b OS=Caenorhabditis elegans GN=spds-1 PE=2 SV=1;>tr|G5EFG3|G5EFG3_CAEEL Protein SPDS-1, isoform a OS=Caenorhabditis elegans GN=spds-1 PE=2 SV=1	2	6	6	6	5	2	3	1	4	2	6	1	4	3	4	3	4	2	2	2	5	2	3	4	5	2	3	1	4	2	6	1	4	3	4	3	4	2	2	2	5	2
B4YEQ8;O01813	B4YEQ8;O01813	8;8	1;1	1;1		ant-1.2	>tr|B4YEQ8|B4YEQ8_CAEEL Mitochondrial adenine nucleotide translocase 1.2 (Fragment) OS=Caenorhabditis elegans PE=2 SV=1;>tr|O01813|O01813_CAEEL Protein ANT-1.2 OS=Caenorhabditis elegans GN=ant-1.2 PE=3 SV=1	2	8	1	1	6	5	6	6	8	6	6	6	7	5	7	6	5	6	5	5	6	5	6	5	1	1	1	1	1	1	1	1	1	1	1	1	1	1	1	1	1	1
Q21531;Q7JMF0;B5BM23;B5BM24;B5BM25	Q21531;Q7JMF0;B5BM23;B5BM24;B5BM25	25;25;25;16;16	25;25;25;16;16	25;25;25;16;16		ifg-1	>tr|Q21531|Q21531_CAEEL Protein IFG-1, isoform a OS=Caenorhabditis elegans GN=ifg-1 PE=2 SV=1;>tr|Q7JMF0|Q7JMF0_CAEEL Protein IFG-1, isoform b OS=Caenorhabditis elegans GN=ifg-1 PE=2 SV=1;>tr|B5BM23|B5BM23_CAEEL Protein IFG-1, isoform c OS=Caenorhabditis e	5	25	25	25	24	16	19	18	21	20	22	22	23	22	22	20	18	16	17	13	22	19	19	12	24	16	19	18	21	20	22	22	23	22	22	20	18	16	17	13	22	19
Q9XVS7;B5BM32	Q9XVS7;B5BM32	2;2	2;2	2;2	Nuclear RNA export factor 1	nxf-1	>sp|Q9XVS7|NXF1_CAEEL Nuclear RNA export factor 1 OS=Caenorhabditis elegans GN=nxf-1 PE=1 SV=1;>tr|B5BM32|B5BM32_CAEEL Protein NXF-1, isoform b OS=Caenorhabditis elegans GN=nxf-1 PE=2 SV=1	2	2	2	2	0	1	1	2	1	1	0	1	0	1	0	2	0	1	0	1	0	2	0	1	0	1	1	2	1	1	0	1	0	1	0	2	0	1	0	1	0	2
G5EDI2;G5ECZ2;Q7JLB1;B5U8N2;Q23187;Q7JLB0	G5EDI2;G5ECZ2;Q7JLB1;B5U8N2	15;15;15;15;4;4	15;15;15;15;4;4	11;11;11;11;0;0		ret-1	>tr|G5EDI2|G5EDI2_CAEEL Reticulon-like protein OS=Caenorhabditis elegans GN=ret-1 PE=2 SV=1;>tr|G5ECZ2|G5ECZ2_CAEEL Reticulon-like protein OS=Caenorhabditis elegans GN=ret-1 PE=2 SV=1;>tr|Q7JLB1|Q7JLB1_CAEEL Reticulon-like protein OS=Caenorhabditis elegans	6	15	15	11	12	12	11	10	9	11	13	13	12	9	13	11	7	10	8	3	12	11	10	3	12	12	11	10	9	11	13	13	12	9	13	11	7	10	8	3	12	11
B6EU49;P53014;G8JY79	B6EU49;P53014	21;21;7	21;21;7	21;21;7	Myosin, essential light chain	mlc-3	>tr|B6EU49|B6EU49_CAEEL Alkali myosin light chain long isoform OS=Caenorhabditis elegans GN=mlc-3 PE=2 SV=1;>sp|P53014|MLE_CAEEL Myosin, essential light chain OS=Caenorhabditis elegans GN=mlc-3 PE=1 SV=1	3	21	21	21	20	17	20	19	20	21	21	19	21	20	20	20	20	20	19	16	20	19	19	17	20	17	20	19	20	21	21	19	21	20	20	20	20	20	19	16	20	19
B6VQ59;Q19346;Q7JMA4;S6EZK7;A7LPG3	B6VQ59;Q19346;Q7JMA4;S6EZK7;A7LPG3	10;10;10;10;5	10;10;10;10;5	10;10;10;10;5		F11C1.5	>tr|B6VQ59|B6VQ59_CAEEL Protein F11C1.5, isoform d OS=Caenorhabditis elegans GN=CELE_F11C1.5 PE=2 SV=1;>tr|Q19346|Q19346_CAEEL Protein F11C1.5, isoform a OS=Caenorhabditis elegans GN=CELE_F11C1.5 PE=2 SV=3;>tr|Q7JMA4|Q7JMA4_CAEEL Protein F11C1.5, isoform b	5	10	10	10	5	5	3	1	4	3	6	5	5	4	5	2	3	0	4	1	5	6	3	0	5	5	3	1	4	3	6	5	5	4	5	2	3	0	4	1	5	6
B7FAR9;D9PTN8;Q8I4D3;Q9XWX8	B7FAR9;D9PTN8;Q8I4D3	20;20;10;9	20;20;10;9	13;13;3;2		Y43F8B.1	>tr|B7FAR9|B7FAR9_CAEEL Protein Y43F8B.1, isoform d OS=Caenorhabditis elegans GN=CELE_Y43F8B.1 PE=2 SV=1;>tr|D9PTN8|D9PTN8_CAEEL Protein Y43F8B.1, isoform e OS=Caenorhabditis elegans GN=CELE_Y43F8B.1 PE=2 SV=1;>tr|Q8I4D3|Q8I4D3_CAEEL Protein Y43F8B.1, isof	4	20	20	13	15	16	12	15	15	13	15	15	15	15	13	14	13	14	13	13	14	15	13	13	15	16	12	15	15	13	15	15	15	15	13	14	13	14	13	13	14	15
I2HAA6;I2HAA7;Q94279;B7WN66;P91905	I2HAA6;I2HAA7;Q94279;B7WN66;P91905	4;4;4;4;3	4;4;4;4;3	4;4;4;4;3		unc-68;ryr-1	>tr|I2HAA6|I2HAA6_CAEEL Protein UNC-68, isoform c OS=Caenorhabditis elegans GN=unc-68 PE=2 SV=1;>tr|I2HAA7|I2HAA7_CAEEL Protein UNC-68, isoform d OS=Caenorhabditis elegans GN=unc-68 PE=2 SV=1;>tr|Q94279|Q94279_CAEEL Protein UNC-68, isoform a OS=Caenorhabdi	5	4	4	4	1	1	1	2	2	1	1	3	2	0	2	3	2	1	2	3	2	0	0	0	1	1	1	2	2	1	1	3	2	0	2	3	2	1	2	3	2	0
Q21524;B7WN91	Q21524;B7WN91	1;1	1;1	1;1		M05D6.5	>tr|Q21524|Q21524_CAEEL Protein M05D6.5, isoform a OS=Caenorhabditis elegans GN=CELE_M05D6.5 PE=2 SV=1;>tr|B7WN91|B7WN91_CAEEL Protein M05D6.5, isoform b OS=Caenorhabditis elegans GN=CELE_M05D6.5 PE=2 SV=1	2	1	1	1	1	1	1	1	1	0	1	1	0	1	1	1	1	1	0	1	0	1	0	1	1	1	1	1	1	0	1	1	0	1	1	1	1	1	0	1	0	1
Q22467;B7WN92	Q22467;B7WN92	1;1	1;1	1;1		ctg-2	>tr|Q22467|Q22467_CAEEL Protein CTG-2, isoform a OS=Caenorhabditis elegans GN=ctg-2 PE=2 SV=2;>tr|B7WN92|B7WN92_CAEEL Protein CTG-2, isoform b OS=Caenorhabditis elegans GN=ctg-2 PE=2 SV=1	2	1	1	1	1	0	1	0	1	0	0	0	1	0	1	0	1	1	1	0	0	0	0	0	1	0	1	0	1	0	0	0	1	0	1	0	1	1	1	0	0	0
Q93560;B7WN98	Q93560;B7WN98	1;1	1;1	1;1		blmp-1	>tr|Q93560|Q93560_CAEEL Protein BLMP-1, isoform a OS=Caenorhabditis elegans GN=blmp-1 PE=2 SV=1;>tr|B7WN98|B7WN98_CAEEL Protein BLMP-1, isoform b OS=Caenorhabditis elegans GN=blmp-1 PE=2 SV=1	2	1	1	1	0	0	0	0	0	0	0	0	0	0	0	0	1	0	1	0	1	1	1	0	0	0	0	0	0	0	0	0	0	0	0	0	1	0	1	0	1	1
G5EG67;B8ZX16;G5EER7	G5EG67;B8ZX16;G5EER7	4;4;4	4;4;4	4;4;4		tag-10	>tr|G5EG67|G5EG67_CAEEL Protein TAG-10, isoform a OS=Caenorhabditis elegans GN=tag-10 PE=2 SV=1;>tr|B8ZX16|B8ZX16_CAEEL P52CeGA (Fragment) OS=Caenorhabditis elegans GN=tag-10 PE=2 SV=1;>tr|G5EER7|G5EER7_CAEEL Protein TAG-10, isoform b OS=Caenorhabditis ele	3	4	4	4	4	3	3	2	4	4	4	3	2	4	3	3	2	2	0	1	1	3	2	1	4	3	3	2	4	4	4	3	2	4	3	3	2	2	0	1	1	3
C0P278	C0P278	5	5	5		F17C8.9	>tr|C0P278|C0P278_CAEEL Protein F17C8.9 OS=Caenorhabditis elegans GN=CELE_F17C8.9 PE=4 SV=1	1	5	5	5	3	2	2	2	2	2	2	3	3	2	3	2	3	3	2	2	3	3	2	0	3	2	2	2	2	2	2	3	3	2	3	2	3	3	2	2	3	3
C0VXV6	C0VXV6	2	2	2		mrpl-46	>tr|C0VXV6|C0VXV6_CAEEL Protein MRPL-46 OS=Caenorhabditis elegans GN=mrpl-46 PE=4 SV=2	1	2	2	2	0	1	0	0	2	0	1	1	1	0	1	1	0	0	0	0	1	0	1	0	0	1	0	0	2	0	1	1	1	0	1	1	0	0	0	0	1	0
C0Z1Y9	C0Z1Y9	4	4	4		F40G9.17	>tr|C0Z1Y9|C0Z1Y9_CAEEL Protein F40G9.17 OS=Caenorhabditis elegans GN=CELE_F40G9.17 PE=4 SV=1	1	4	4	4	3	3	2	1	0	3	3	2	3	1	2	1	1	1	2	0	2	1	1	0	3	3	2	1	0	3	3	2	3	1	2	1	1	1	2	0	2	1
C0Z3L6	C0Z3L6	1	1	1		Y54G11A.17	>tr|C0Z3L6|C0Z3L6_CAEEL Protein Y54G11A.17 OS=Caenorhabditis elegans GN=CELE_Y54G11A.17 PE=4 SV=1	1	1	1	1	1	1	1	0	1	1	1	1	1	1	1	1	1	0	1	1	1	0	1	0	1	1	1	0	1	1	1	1	1	1	1	1	1	0	1	1	1	0
C1P622;Q09517;S6FCZ1	C1P622;Q09517;S6FCZ1	16;16;14	16;16;14	15;15;13	Putative steroid dehydrogenase let-767	let-767	>tr|C1P622|C1P622_CAEEL Protein LET-767, isoform b OS=Caenorhabditis elegans GN=let-767 PE=2 SV=1;>sp|Q09517|LE767_CAEEL Very-long-chain 3-oxooacyl-coA reductase let-767 OS=Caenorhabditis elegans GN=let-767 PE=1 SV=2;>tr|S6FCZ1|S6FCZ1_CAEEL Protein LET-767	3	16	16	15	14	10	10	7	10	11	13	10	11	10	10	10	7	10	7	5	10	11	8	6	14	10	10	7	10	11	13	10	11	10	10	10	7	10	7	5	10	11
C1P627;Q22028	C1P627;Q22028	6;6	6;6	6;6		dnj-16	>tr|C1P627|C1P627_CAEEL Protein DNJ-16, isoform b OS=Caenorhabditis elegans GN=dnj-16 PE=2 SV=1;>tr|Q22028|Q22028_CAEEL Protein DNJ-16, isoform a OS=Caenorhabditis elegans GN=dnj-16 PE=2 SV=1	2	6	6	6	2	4	2	1	3	2	2	4	3	4	4	4	2	2	3	0	2	2	2	0	2	4	2	1	3	2	2	4	3	4	4	4	2	2	3	0	2	2
C1P629;C6KRJ2;Q18937;I7KSC2	C1P629;C6KRJ2;Q18937;I7KSC2	3;3;3;2	3;3;3;2	3;3;3;2		cfim-2	>tr|C1P629|C1P629_CAEEL Protein CFIM-2, isoform b OS=Caenorhabditis elegans GN=cfim-2 PE=2 SV=1;>tr|C6KRJ2|C6KRJ2_CAEEL Protein CFIM-2, isoform c OS=Caenorhabditis elegans GN=cfim-2 PE=2 SV=1;>tr|Q18937|Q18937_CAEEL Protein CFIM-2, isoform a OS=Caenorhabdi	4	3	3	3	1	2	1	0	1	0	1	2	2	1	2	0	2	0	2	0	2	1	1	0	1	2	1	0	1	0	1	2	2	1	2	0	2	0	2	0	2	1
Q27481;C1P636;Q3S1J5	Q27481;C1P636;Q3S1J5	48;48;46	48;48;46	48;48;46		uba-1	>tr|Q27481|Q27481_CAEEL Protein UBA-1, isoform a OS=Caenorhabditis elegans GN=uba-1 PE=2 SV=1;>tr|C1P636|C1P636_CAEEL Protein UBA-1, isoform c OS=Caenorhabditis elegans GN=uba-1 PE=2 SV=1;>tr|Q3S1J5|Q3S1J5_CAEEL Protein UBA-1, isoform b OS=Caenorhabditis e	3	48	48	48	42	33	37	35	35	35	41	37	39	41	40	36	35	34	38	25	39	32	40	25	42	33	37	35	35	35	41	37	39	41	40	36	35	34	38	25	39	32
G5EEV6;C1P640;Q21313;C1P641;Q21442	G5EEV6;C1P640;Q21313;C1P641;Q21442	34;34;34;34;22	34;34;34;34;22	34;34;34;34;22	Laminin-like protein epi-1	epi-1	>tr|G5EEV6|G5EEV6_CAEEL Laminin alpha OS=Caenorhabditis elegans GN=epi-1 PE=2 SV=1;>tr|C1P640|C1P640_CAEEL Protein EPI-1, isoform c OS=Caenorhabditis elegans GN=epi-1 PE=2 SV=1;>sp|Q21313|EPI1_CAEEL Laminin-like protein epi-1 OS=Caenorhabditis elegans GN=e	5	34	34	34	25	23	16	19	23	19	25	28	22	24	27	21	16	21	18	17	23	22	18	13	25	23	16	19	23	19	25	28	22	24	27	21	16	21	18	17	23	22
C2BR91	C2BR91	5	5	5		C39B5.5	>tr|C2BR91|C2BR91_CAEEL Protein C39B5.5 OS=Caenorhabditis elegans GN=C39B5.5 PE=4 SV=1	1	5	5	5	4	1	1	3	3	0	2	0	3	2	3	2	2	2	3	0	4	2	3	1	4	1	1	3	3	0	2	0	3	2	3	2	2	2	3	0	4	2
C5VUK2;Q95PZ0	C5VUK2;Q95PZ0	2;2	2;2	2;2	COP9 signalosome complex subunit 6	csn-6	>tr|C5VUK2|C5VUK2_CAEEL Protein CSN-6, isoform b OS=Caenorhabditis elegans GN=csn-6 PE=2 SV=1;>sp|Q95PZ0|CSN6_CAEEL COP9 signalosome complex subunit 6 OS=Caenorhabditis elegans GN=csn-6 PE=1 SV=1	2	2	2	2	1	0	2	1	0	0	1	2	1	1	2	0	1	0	1	2	1	1	1	0	1	0	2	1	0	0	1	2	1	1	2	0	1	0	1	2	1	1
Q21890;Q21890-2;C6KRK8;Q21890-3;C6KRK9	Q21890;Q21890-2;C6KRK8;Q21890-3	6;6;6;6;2	6;6;6;6;2	6;6;6;6;2	Uncharacterized protein R102.4	R102.4	>sp|Q21890|YF64_CAEEL Uncharacterized protein R102.4 OS=Caenorhabditis elegans GN=R102.4 PE=2 SV=3;>sp|Q21890-2|YF64_CAEEL Isoform a of Uncharacterized protein R102.4 OS=Caenorhabditis elegans GN=R102.4;>tr|C6KRK8|C6KRK8_CAEEL Protein R102.4, isoform d OS=	5	6	6	6	3	2	3	2	3	3	3	2	1	3	3	2	2	1	3	2	3	5	2	3	3	2	3	2	3	3	3	2	1	3	3	2	2	1	3	2	3	5
C6KRL2	C6KRL2	6	6	6		F23D12.11	>tr|C6KRL2|C6KRL2_CAEEL Protein F23D12.11 OS=Caenorhabditis elegans GN=CELE_F23D12.11 PE=4 SV=1	1	6	6	6	6	4	6	5	5	5	6	4	5	6	4	4	6	4	4	3	5	6	4	3	6	4	6	5	5	5	6	4	5	6	4	4	6	4	4	3	5	6
C6KRN1;Q1ZXT3;Q1ZXT4;C6KRN2	C6KRN1;Q1ZXT3;Q1ZXT4;C6KRN2	5;5;5;3	5;5;5;3	5;5;5;3		sao-1	>tr|C6KRN1|C6KRN1_CAEEL Protein SAO-1, isoform c OS=Caenorhabditis elegans GN=sao-1 PE=2 SV=1;>tr|Q1ZXT3|Q1ZXT3_CAEEL Protein SAO-1, isoform b OS=Caenorhabditis elegans GN=sao-1 PE=2 SV=1;>tr|Q1ZXT4|Q1ZXT4_CAEEL Protein SAO-1, isoform a OS=Caenorhabditis e	4	5	5	5	3	5	5	4	5	3	5	4	4	4	4	5	5	4	4	3	3	4	5	3	3	5	5	4	5	3	5	4	4	4	4	5	5	4	4	3	3	4
C6KRN4;Q5FC39	C6KRN4;Q5FC39	2;2	2;2	2;2		D1086.11	>tr|C6KRN4|C6KRN4_CAEEL Protein D1086.11, isoform b OS=Caenorhabditis elegans GN=CELE_D1086.11 PE=4 SV=1;>tr|Q5FC39|Q5FC39_CAEEL Protein D1086.11, isoform a OS=Caenorhabditis elegans GN=CELE_D1086.11 PE=4 SV=1	2	2	2	2	1	1	1	1	2	1	2	2	1	1	1	1	2	2	2	1	1	1	1	2	1	1	1	1	2	1	2	2	1	1	1	1	2	2	2	1	1	1
C6KRQ4;Q9XTQ6	C6KRQ4;Q9XTQ6	5;4	5;4	5;4	Tyramine beta-hydroxylase	tbh-1	>tr|C6KRQ4|C6KRQ4_CAEEL Protein TBH-1, isoform b OS=Caenorhabditis elegans GN=tbh-1 PE=2 SV=1;>sp|Q9XTQ6|TBH1_CAEEL Tyramine beta-hydroxylase OS=Caenorhabditis elegans GN=tbh-1 PE=1 SV=2	2	5	5	5	2	3	4	4	3	2	4	1	3	2	3	2	2	1	2	2	2	3	2	0	2	3	4	4	3	2	4	1	3	2	3	2	2	1	2	2	2	3
Q93791;C7FZU3;C7FZU4	Q93791;C7FZU3;C7FZU4	6;6;6	6;6;6	6;6;6		nid-1	>tr|Q93791|Q93791_CAEEL Protein NID-1, isoform a OS=Caenorhabditis elegans GN=nid-1 PE=2 SV=2;>tr|C7FZU3|C7FZU3_CAEEL Protein NID-1, isoform b OS=Caenorhabditis elegans GN=nid-1 PE=2 SV=1;>tr|C7FZU4|C7FZU4_CAEEL Protein NID-1, isoform c OS=Caenorhabditis e	3	6	6	6	5	4	3	4	3	5	5	2	4	3	4	2	3	2	3	1	3	3	3	2	5	4	3	4	3	5	5	2	4	3	4	2	3	2	3	1	3	3
C7FZU8	C7FZU8	1	1	1			>tr|C7FZU8|C7FZU8_CAEEL Protein F35E12.2, isoform b OS=Caenorhabditis elegans GN=CELE_F35E12.2 PE=2 SV=1	1	1	1	1	1	0	1	0	1	0	1	0	1	0	1	0	1	0	1	0	1	0	1	0	1	0	1	0	1	0	1	0	1	0	1	0	1	0	1	0	1	0
C9IY21;C9IY22	C9IY21;C9IY22	7;7	7;7	7;7		ZK1058.9	>tr|C9IY21|C9IY21_CAEEL Protein ZK1058.9, isoform a OS=Caenorhabditis elegans GN=CELE_ZK1058.9 PE=2 SV=1;>tr|C9IY22|C9IY22_CAEEL Protein ZK1058.9, isoform b OS=Caenorhabditis elegans GN=CELE_ZK1058.9 PE=2 SV=1	2	7	7	7	6	4	5	5	6	4	6	5	6	6	6	5	6	6	6	5	6	4	5	6	6	4	5	5	6	4	6	5	6	6	6	5	6	6	6	5	6	4
CON__A3EZ79	CON__A3EZ79	1	1	1			>A3EZ79 TREMBL:A3EZ79;Q32W65;Q6UXC7 Tax_Id=9606 Gene_Symbol=DMKN Dermokine beta-1	1	1	1	1	0	1	0	0	1	0	0	0	0	0	0	0	0	0	0	0	0	0	0	0	0	1	0	0	1	0	0	0	0	0	0	0	0	0	0	0	0	0
CON__A3EZ82	CON__A3EZ82	1	1	1			>A3EZ82 TREMBL:A3EZ82;Q32W66 Tax_Id=9606 Gene_Symbol=DMKN Dermokine	1	1	1	1	0	1	0	1	1	1	1	0	0	0	1	0	0	1	0	1	0	1	1	0	0	1	0	1	1	1	1	0	0	0	1	0	0	1	0	1	0	1
CON__ENSEMBL:ENSBTAP00000016242;Q20221	CON__ENSEMBL:ENSBTAP00000016242	18;6	15;4	10;0			>ENSEMBL:ENSBTAP00000016242 (Bos taurus) similar to alpha-tubulin I isoform 1	2	18	15	10	15	11	16	12	15	13	15	15	16	13	16	17	16	15	15	12	16	13	15	12	12	8	13	9	12	10	12	12	13	10	13	14	13	12	12	9	13	10
CON__ENSEMBL:ENSBTAP00000038253	CON__ENSEMBL:ENSBTAP00000038253	17	3	3			>ENSEMBL:ENSBTAP00000038253 (Bos taurus) 63 kDa protein	1	17	3	3	15	15	14	14	14	16	15	15	16	14	14	14	15	15	15	15	15	15	14	14	2	2	2	2	2	3	3	2	3	2	2	2	2	2	2	2	3	2
1413759;1413760;1413761;1413762;1413763;1413764;1413765;1413766;1413767;1413768;1413769;1413770;1413771;1413772;1413773;1413774;1413775;1413776;1413777;1413778;1413779;1413780;1413781;1413782;1413783;1413784;1413785;1413786;1413787;1413788;1413789;1413790;1413791;1413792;1413793;1413794;1413795;1413796;1413797;1413798;1413799;1413800;1413801;1413802;1413803;1413804;1413805;1413806;1413807;1413808…	8828;41072;41073;41074;41075;41076;41077;41078;41079;41080;41081;41082;41083;41084;41085;41086;41087;41088;41089;41090;41091;41092;41093;41094;41095;41096;41097;41098;41099;41100;41101;41102;41103;41104;41105;41106;41107;41108;41109;41110;41111;41112;41113;41114;41115;41116;41117;41118;41119;41120;41121;41122;41123;41124;41125;41126;41127;41128;41129;41130;41131;41132;41133;41134;41135;41136;4113…	8828;41145;81178;101701;102589;119417;119646;231564;257205;321506;321541;380598;393555;399412;399625;441960;502169	34;35;36;37;38;39;40;3081;3082;3083;3084;3085;3086;3087;3088;3089;3090;3091;3092	36	184;185;186;199;200;201;202;205;212;213;215;245;353;359;389;398;402;462;466	465
CON__ENSEMBL:ENSP00000377550;CON__Q8N1A0	CON__ENSEMBL:ENSP00000377550	28;1	1;0	1;0			>ENSEMBL:ENSP00000377550 Tax_Id=9606 Gene_Symbol=KRT13 46 kDa protein	2	28	1	1	19	25	10	10	16	20	14	16	20	18	14	16	16	14	17	13	11	15	10	12	0	1	0	0	0	0	0	1	1	0	0	0	1	0	0	0	0	0
CON__H-INV:HIT000015463	CON__H-INV:HIT000015463	1	1	1			>H-INV:HIT000015463 Tax_Id=9606 Gene_Symbol=PTPN14 Similar to Keratin 18	1	1	1	1	1	0	1	0	1	1	1	0	1	1	1	1	1	0	0	0	1	0	1	0	1	0	1	0	1	1	1	0	1	1	1	1	1	0	0	0	1	0
CON__O43790	CON__O43790	53	25	7			>O43790 SWISS-PROT:O43790 Keratin, type II cuticular Hb6 (Hair keratin, type II Hb6) (ghHb6) - Homo sapiens (Human).	1	53	25	7	10	8	3	4	53	8	12	7	8	4	9	6	6	8	3	4	7	6	5	4	3	1	1	1	25	2	1	0	2	0	3	1	1	1	0	1	3	1
CON__O76009;CON__Q6NTB9	CON__O76009;CON__Q6NTB9	32;30	2;2	0;0			>O76009 SWISS-PROT:O76009 Keratin, type I cuticular HA3-I (Hair keratin, type I HA3-I);>Q6NTB9 TREMBL:Q6NTB9 Type I hair keratin 3A - Homo sapiens (Human).	2	32	2	0	6	9	5	2	32	9	9	4	4	2	3	6	6	6	7	3	2	3	4	2	1	1	2	0	2	1	1	1	1	0	1	1	1	1	2	1	1	0
CON__O76011	CON__O76011	27	1	1			>O76011 SWISS-PROT:O76011 Keratin, type I cuticular HA4 (Hair keratin, type I HA4)	1	27	1	1	4	5	5	0	27	8	7	3	4	5	4	5	7	5	3	3	5	4	4	1	0	0	0	0	1	0	0	0	0	0	0	0	0	0	0	0	0	0
CON__O76013	CON__O76013	16	9	8			>O76013 SWISS-PROT:O76013 Keratin, type I cuticular HA6 (Hair keratin, type I HA6)	1	16	9	8	4	3	4	3	16	4	6	3	7	2	5	2	3	3	4	1	4	2	4	3	2	2	1	2	9	2	4	2	3	1	3	1	1	1	2	0	2	0
CON__O76015	CON__O76015	4	1	1			>O76015 SWISS-PROT:O76015 Keratin, type I cuticular HA8 (Hair keratin, type I HA8)	1	4	1	1	2	1	2	1	3	2	2	1	2	1	2	1	1	2	1	1	2	3	1	1	0	0	0	0	0	0	0	0	0	0	0	0	0	0	0	0	0	1
CON__O95678	CON__O95678	20	1	1			>O95678 SWISS-PROT:O95678 Tax_Id=9606 Gene_Symbol=KRT75 Keratin, type II cytoskeletal 75	1	20	1	1	15	15	11	14	16	14	17	15	17	15	14	12	13	15	14	13	18	18	12	12	0	1	0	0	1	0	0	1	0	0	0	0	0	0	0	0	1	0
CON__P00711	CON__P00711	2	2	2			>P00711 SWISS-PROT:P00711 Alpha-lactalbumin - Bos taurus (Bovine).	1	2	2	2	2	2	2	1	2	2	2	2	2	2	2	2	2	2	2	1	2	2	1	2	2	2	2	1	2	2	2	2	2	2	2	2	2	2	2	1	2	2
CON__P00761	CON__P00761	4	4	4			>P00761 SWISS-PROT:P00761|TRYP_PIG Trypsin - Sus scrofa (Pig).	1	4	4	4	4	4	4	3	4	4	4	4	4	4	4	4	3	3	4	3	4	3	3	3	4	4	4	3	4	4	4	4	4	4	4	4	3	3	4	3	4	3
CON__P01966	CON__P01966	4	4	4			>P01966 SWISS-PROT:P01966 (Bos taurus) Hemoglobin subunit alpha	1	4	4	4	0	2	0	1	4	2	3	0	3	4	1	1	0	1	0	4	4	2	1	4	0	2	0	1	4	2	3	0	3	4	1	1	0	1	0	4	4	2
CON__P02070;CON__Q3SX09	CON__P02070;CON__Q3SX09	2;1	2;1	2;1			>P02070 SWISS-PROT:P02070 (Bos taurus) Hemoglobin subunit beta;>Q3SX09 TREMBL:Q3SX09 (Bos taurus) similar to HBG protein	2	2	2	2	0	1	0	0	1	1	1	1	1	1	0	1	0	1	0	1	1	2	0	1	0	1	0	0	1	1	1	1	1	1	0	1	0	1	0	1	1	2
CON__P02533;CON__Q61782	CON__P02533	56;6	31;2	15;2			>P02533 SWISS-PROT:P02533 Tax_Id=9606 Gene_Symbol=KRT14 Keratin, type I cytoskeletal 14	2	56	31	15	42	40	44	44	46	52	50	39	49	50	42	40	44	47	43	38	48	46	39	36	20	21	22	22	23	29	27	20	25	26	21	20	22	23	21	17	25	25
6392;1136393;1136394;1136395;1136396;1136397;1136398;1136399;1136400;1136401;1136402;1136403;1185506;1185507;1185508;1185509;1185510;1185511;1185512;1185513;1185514;1185515;1185516;1185517;1185518;1185519;1185520;1185521;1185522;1185523;1185524;1185525;1185526;1185527;1185528;1185529;1185530;1185531;1185532;1185533;1185534;1185535;1185536;1185537;1185538;1185539;1185540;1185541;1185542;1185543;11…
792254;1792255;1792256;1792257;1792258;1792259;1792260;1792261;1792262;1792263;1792264;1792265;1792266;1792267;1792268;1792269;1792270;1792271;1792272;1792273;1792274;1792275;1792276;1792277;1792278;1792279;1792280;1792281;1792282;1792283;1792284;1792285;1792286;1792287;1792288;1792289;1792290;1792291;1792292;1792293;1792294;1792295;1792296;1792297;1792298;1792299;1792300;1792301;1792302;1792303;…	7840;7841;7842;7843;7844;7845;7846;7847;7848;7849;7850;7851;7852;7853;7854;7855;25442;25443;25444;25445;25446;25447;25448;25449;25450;25451;25452;25453;25454;25455;25456;25457;25458;25459;25460;25461;25462;25463;25464;25465;25466;25467;25468;25469;25470;25471;25472;25473;25474;25475;25476;25477;25478;25479;25480;25481;25482;25483;25484;25485;25486;25487;25488;25489;25490;25491;25492;25493;25494;2…	7841;7854;25479;25545;25552;37760;44076;44131;60239;60250;81299;105763;105773;154391;155875;193651;193693;194751;201495;205463;205479;222458;227456;227688;227740;233495;233802;238481;238517;254065;254084;298018;298046;307231;307232;310703;319245;333595;333617;351542;367463;367480;372738;428301;428315;435173;439221;446116;451376;451422;487677;495078;501566;507661;508127;508348	82;83;84;85;86;87;88;89;90;91;3122;3123;3124;3125;3126;3127	47;48;49;50;51;52;53	120;121;123;140;174;183;185;189;192;219;320;346;357;410;430;436	119;212;237;257;272;338;351
CON__P02535-1	CON__P02535-1	17	1	1			>P02535-1 SWISS-PROT:P02535-1 Tax_Id=10090 Gene_Symbol=Krt10 Isoform 1 of Keratin, type I cytoskeletal 10	1	17	1	1	15	16	15	16	15	16	15	16	15	15	15	16	15	16	15	15	15	17	15	16	0	0	0	0	0	0	0	0	0	0	0	0	0	0	0	0	0	1
CON__P02538	CON__P02538	64	39	5			>P02538 SWISS-PROT:P02538 Tax_Id=9606 Gene_Symbol=KRT6A Keratin, type II cytoskeletal 6A	1	64	39	5	47	42	34	35	45	51	57	40	52	57	46	44	40	47	50	40	50	49	34	36	29	27	18	16	25	31	35	23	32	38	28	27	22	30	32	24	30	28
445682;1445683;1445684;1445685;1445686;1445687;1445688;1445689;1445690;1445691;1445692;1445693;1445694;1445695;1445696;1445697;1445698;1445699;1445700;1445701;1445702;1445703;1445704;1445705;1445706;1445707;1445708;1445709;1445710;1445711;1445712;1445713;1445714;1445715;1445716;1445717;1445718;1445719;1445720;1445721;1445722;1445723;1445724;1445725;1445726;1445727;1445728;1445729;1445730;1445731;…	8609;8610;8611;8612;8613;8614;8615;8616;8617;8618;8619;8620;8621;8622;8623;8624;8625;8626;8627;8628;8629;8630;8631;8632;8633;8634;8635;8636;8637;8638;8639;8640;8641;8642;8643;8644;8645;8646;8647;8648;8649;8650;8651;8652;8653;8654;8655;8656;8657;8658;8659;8660;8661;8662;8663;8664;8665;8666;8667;8668;8669;8670;8671;8672;8673;8674;8675;8676;8677;8678;9051;9052;9053;9054;9055;9056;9057;9058;9059;9060…	8610;9052;9066;20211;20289;20300;32966;32974;41145;45617;61426;77837;77877;77886;110225;112320;112335;119189;119256;119268;137430;150862;155115;155116;156401;167125;204018;231564;231636;254130;255623;310777;311485;312082;312318;331039;331040;331619;342219;342262;342277;349002;349071;363873;365476;370100;371142;386167;402644;402668;409414;409446;409826;422339;422365;443284;443371;460643;460678;489…	77;78;96;97;98;99;100;101;102;103;104;105;3081;3082;3121;3131;3132;3133;3134	54;55;56;57;58	21;171;172;201;208;209;216;219;220;265;280;285;296;324;325;327;340;346;357	242;279;309;322;452
CON__P02584	CON__P02584	3	3	3			>P02584 SWISS-PROT:P02584 (Bos taurus) Profilin-1	1	3	3	3	2	3	1	2	2	1	2	2	2	2	2	2	2	2	2	2	2	2	2	2	2	3	1	2	2	1	2	2	2	2	2	2	2	2	2	2	2	2
CON__P02662	CON__P02662	10	10	10			>P02662 SWISS-PROT:P02662 Alpha-S1-casein - Bos taurus (Bovine).	1	10	10	10	6	5	7	6	7	8	7	7	6	9	7	8	7	6	7	6	7	6	4	7	6	5	7	6	7	8	7	7	6	9	7	8	7	6	7	6	7	6
CON__P02663	CON__P02663	11	11	11			>P02663 SWISS-PROT:P02663 Alpha-S2-casein [Contains: Casocidin-1 - Bos taurus (Bovine).	1	11	11	11	4	4	8	3	8	7	6	8	9	9	10	6	3	7	3	4	6	6	5	6	4	4	8	3	8	7	6	8	9	9	10	6	3	7	3	4	6	6
CON__P02666	CON__P02666	7	7	7			>P02666 SWISS-PROT:P02666 Beta-casein - Bos taurus (Bovine).	1	7	7	7	5	4	5	5	5	6	6	6	6	7	7	6	5	5	5	4	5	4	4	5	5	4	5	5	5	6	6	6	6	7	7	6	5	5	5	4	5	4
CON__P02668	CON__P02668	12	12	12			>P02668 SWISS-PROT:P02668 Kappa-casein [Contains: Casoxin C; Casoxin 6; Casoxin A; Casoxin B; Casoplatelin] - Bos taurus (Bovine).	1	12	12	12	3	3	5	2	3	7	7	7	7	12	9	5	2	5	3	4	4	5	3	4	3	3	5	2	3	7	7	7	7	12	9	5	2	5	3	4	4	5
CON__P02754	CON__P02754	16	16	16			>P02754 SWISS-PROT:P02754 Beta-lactoglobulin - Bos taurus (Bovine).	1	16	16	16	13	14	12	9	16	14	15	16	16	13	16	13	9	14	9	11	15	12	9	13	13	14	12	9	16	14	15	16	16	13	16	13	9	14	9	11	15	12
CON__P02768-1	CON__P02768-1	19	14	14			>P02768-1 SWISS-PROT:P02768-1 Tax_Id=9606 Gene_Symbol=ALB Isoform 1 of Serum albumin precursor	1	19	14	14	9	10	8	5	16	12	16	9	16	17	13	10	10	9	10	15	17	11	9	12	5	5	3	1	11	8	12	4	11	13	8	5	5	4	5	11	12	6
CON__P02769	CON__P02769	29	29	24			>P02769 SWISS-PROT:P02769 (Bos taurus) Bovine serum albumin precursor	1	29	29	24	21	20	19	21	24	21	23	26	26	24	27	27	22	26	27	20	22	22	23	18	21	20	19	21	24	21	23	26	26	24	27	27	22	26	27	20	22	22
CON__P04259	CON__P04259	63	6	3			>P04259 SWISS-PROT:P04259 Tax_Id=9606 Gene_Symbol=KRT6B Keratin, type II cytoskeletal 6B	1	63	6	3	44	41	35	34	45	50	56	40	51	56	44	40	39	45	49	40	50	48	33	36	3	4	4	3	5	5	6	4	5	6	4	4	4	3	4	4	5	3
8338;1488339;1488340;1488341;1488342;1488343;1488344;1488345;1488346;1488347;1488348;1488349;1488350;1488351;1488352;1488353;1488354;1488355;1488356;1488357;1488358;1488359;1488360;1488361;1488362;1488363;1488364;1488365;1488366;1488367;1488368;1488369;1488370;1488371;1488372;1488373;1488374;1488375;1488376;1488377;1488378;1488379;1488380;1488381;1488382;1488383;1488384;1488385;1488386;1488387;14…	8609;8610;8611;8612;8613;8614;8615;8616;8617;8618;8619;8620;8621;8622;8623;8624;8625;8626;8627;8628;8629;8630;8631;8632;8633;8634;8635;8636;8637;8638;8639;8640;8641;8642;8643;8644;8645;8646;8647;8648;8649;8650;8651;8652;8653;8654;8655;8656;8657;8658;8659;8660;8661;8662;8663;8664;8665;8666;8667;8668;8669;8670;8671;8672;8673;8674;8675;8676;8677;8678;9051;9052;9053;9054;9055;9056;9057;9058;9059;9060…	8610;9052;9066;32966;32974;41145;45617;46926;46952;46960;61426;77837;77877;77886;110225;112320;112335;119189;119205;119229;155115;155120;156401;167125;204018;231564;231636;254130;255623;310777;311485;312082;312318;315729;331039;331040;331619;342219;342262;342277;349002;349071;365476;370100;371142;386103;402644;402668;409414;409446;409826;422339;422365;443284;443371;460643;460678;488057;488145;502…	77;78;96;97;98;99;100;102;103;104;105;116;3081;3082;3121;3131;3132;3133;3154;3155;3156;3157	54;55;56;57;66	171;172;186;187;188;199;201;208;209;216;219;220;265;280;285;296;324;325;327;340;346;357	242;279;309;322;452
CON__P04264	CON__P04264	74	74	58			>P04264 SWISS-PROT:P04264 Tax_Id=9606 Gene_Symbol=KRT1 Keratin, type II cytoskeletal 1	1	74	74	58	67	62	67	69	67	69	72	66	72	73	71	61	68	66	69	68	70	65	68	65	67	62	67	69	67	69	72	66	72	73	71	61	68	66	69	68	70	65
0;579951;579952;579953;579954;579955;579956;579957;579958;579959;579960;579961;579962;579963;579964;579965;579966;579967;579968;579969;579970;579971;579972;579973;579974;579975;579976;579977;579978;579979;579980;579981;579982;579983;579984;579985;579986;579987;579988;579989;579990;579991;579992;579993;579994;579995;579996;579997;579998;579999;580000;580001;580002;580003;580004;580005;580006;58000…
107523;1107524;1107525;1107526;1107527;1107528;1107529;1107530;1107531;1107532;1107533;1107534;1107535;1107536;1107537;1107538;1107539;1107540;1107541;1107542;1107543;1107544;1107545;1107546;1107547;1107548;1107549;1107550;1107551;1107552;1107553;1107554;1107555;1107556;1107557;1107558;1107559;1107560;1107561;1107562;1107563;1107564;1107565;1107566;1107567;1107568;1107569;1107570;1107571;1107572;…
;1201883;1201884;1201885;1201886;1201887;1201888;1201889;1201890;1201891;1201892;1201893;1201894;1201895;1201896;1201897;1201898;1201899;1201900;1201901;1201902;1201903;1201904;1201905;1201906;1201907;1201908;1201909;1201910;1201911;1201912;1201913;1201914;1201915;1201916;1201917;1201918;1201919;1201920;1201921;1201922;1201923;1201924;1201925;1201926;1201927;1201928;1201929;1201930;1201931;120193…
45;1403646;1403647;1403648;1403649;1403650;1403651;1403652;1403653;1403654;1403655;1403656;1403657;1403658;1403659;1403660;1403661;1403662;1403663;1403664;1403665;1403666;1403667;1403668;1403669;1403670;1403671;1403672;1403673;1403674;1403675;1403676;1403677;1403678;1403679;1403680;1403681;1403682;1403683;1403684;1403685;1403686;1403687;1403688;1403689;1403690;1403691;1403692;1403693;1403694;1403…
2784;1422785;1422786;1422787;1422788;1422789;1422790;1422791;1422792;1422793;1422794;1422795;1422796;1422797;1422798;1422799;1422800;1422801;1422802;1422803;1422804;1422805;1422806;1422807;1422808;1422809;1422810;1422811;1422812;1422813;1422814;1422815;1422816;1422817;1422818;1422819;1422820;1422821;1422822;1422823;1422824;1422825;1422826;1422827;1422828;1422829;1422830;1422831;1422832;1422833;14…
533312;1533313;1533314;1533315;1533316;1533317;1533318;1533319;1533320;1533321;1533322;1533323;1533324;1533325;1533326;1533327;1533328;1533329;1533330;1533331;1533332;1533333;1533334;1533335;1533336;1533337;1533338;1533339;1533340;1533341;1533342;1533343;1533344;1533345;1533346;1533347;1533348;1533349;1533350;1533351;1533352;1533353;1533354;1533355;1533356;1533357;1533358;1533359;1533360;1533361;…
;1844715;1844716;1844717;1844718;1844719;1844720;1844721;1844722;1844723;1844724;1844725;1844726;1844727;1844728;1844729;1844730;1844731;1844732;1844733;1844734;1844735;1844736;1844737;1844738;1844739;1844740;1844741;1844742;1844743;1844744;1844745;1844746;1844747;1844748;1844749;1844750;1844751;1844752;1844753;1844754;1844755;1844756;1844757;1844758;1844759;1844760;1844761;1844762;1844763;184476…	8830;8831;8832;8833;8834;8835;8836;8837;8838;8839;8840;8841;8842;8843;8844;8845;8846;8847;8848;8849;8850;8851;8852;8853;8854;8855;8856;8857;8858;8859;8860;8861;8862;8863;8864;8865;8866;8867;8868;8869;8870;8871;8872;8873;8874;8875;8876;8877;8878;8879;8880;8881;8882;8883;8884;8885;8886;8887;8888;8889;8890;8891;8892;8893;8894;8895;8896;8897;8898;8899;8900;8901;8902;8903;8904;8905;8906;8907;8908;8909…
3845;393846;393847;393848;393849;393850;393851;393852;393853;393854;393855;393856;393857;393858;393859;393860;393861;393862;393863;393864;393865;393866;393867;393868;393869;393870;393871;393872;393873;393874;393875;393876;393877;393878;393879;393880;393881;393882;393883;393884;393885;393886;393887;393888;393889;393890;393891;393892;393893;393894;393895;393896;393897;393898;393899;393900;393901;39…	8844;8940;9039;78001;78080;81178;101701;102589;119417;119653;125769;128842;138811;139829;156394;157655;157701;167199;179475;179544;215662;223098;223149;231455;231505;236887;257205;260510;260549;268109;268114;297619;310934;310997;311485;315790;315859;315899;320189;320250;338971;339212;339504;371597;371664;380598;380619;386398;386564;386686;389137;389154;392968;393593;393615;396169;399412;399625;40…	34;35;36;117;118;119;120;121;122;123;124;125;126;127;128;129;130;131;132;133;3083;3084;3092;3158;3159;3160;3161;3162;3163;3164;3165;3166;3167;3168;3169;3170;3171;3172;3173;3174;3175	36;67;68;69;70	26;28;69;188;189;190;203;204;205;206;209;216;217;226;236;237;249;258;260;268;279;282;302;374;381;393;402;406;418;421;423;424;431;435;442;445;452;453;466;470;500	259;262;296;469;493
CON__P05784	CON__P05784	7	4	4			>P05784 SWISS-PROT:P05784 Tax_Id=10090 Gene_Symbol=Krt18 Keratin, type I cytoskeletal 18	1	7	4	4	6	7	5	7	6	7	6	7	6	7	6	7	7	6	7	6	6	6	6	6	3	4	2	4	3	4	3	4	3	4	3	4	4	3	4	3	3	3
CON__P05787;CON__H-INV:HIT000292931;CON__Q9DCV7;CON__REFSEQ:XP_092267;CON__H-INV:HIT000016045	CON__P05787;CON__H-INV:HIT000292931	29;16;8;3;3	19;12;1;3;2	11;6;0;1;2			>P05787 SWISS-PROT:P05787 Tax_Id=9606 Gene_Symbol=KRT8 Keratin, type II cytoskeletal 8;>H-INV:HIT000292931 Tax_Id=9606 Gene_Symbol=- Similar to Keratin, type II cytoskeletal 8	5	29	19	11	22	16	15	17	23	17	23	17	25	18	19	22	22	18	20	17	23	19	20	16	14	10	10	10	15	9	14	11	16	11	13	14	15	12	14	11	15	11
CON__P07744	CON__P07744	14	1	1			>P07744 SWISS-PROT:P07744 Tax_Id=10090 Gene_Symbol=Krt4 Keratin, type II cytoskeletal 4	1	14	1	1	9	8	7	8	11	8	10	8	11	9	8	9	7	7	8	6	9	10	7	7	0	0	0	0	1	0	1	0	1	1	1	1	0	1	0	0	0	0
CON__P08727;CON__A2AB72	CON__P08727	20;2	7;0	6;0			>P08727 SWISS-PROT:P08727 Tax_Id=9606 Gene_Symbol=KRT19 Keratin, type I cytoskeletal 19	2	20	7	6	14	15	12	12	16	16	17	13	17	16	15	15	13	14	14	14	14	15	14	12	3	4	2	2	4	5	5	3	5	4	4	4	4	3	3	4	3	6
CON__P08729;CON__Q3KNV1	CON__P08729;CON__Q3KNV1	11;11	2;2	0;0			>P08729 SWISS-PROT:P08729 Tax_Id=9606 Gene_Symbol=KRT7 Keratin, type II cytoskeletal 7;>Q3KNV1 TREMBL:Q3KNV1;Q96GE1 Tax_Id=9606 Gene_Symbol=KRT7 keratin 7	2	11	2	0	6	4	5	5	8	6	8	4	7	5	5	6	6	4	5	4	7	6	5	4	0	0	1	0	1	0	0	0	0	0	1	0	1	0	1	0	1	0
CON__P08730-1	CON__P08730-1	13	1	1			>P08730-1 SWISS-PROT:P08730-1 Tax_Id=10090 Gene_Symbol=Krt13 Isoform 1 of Keratin, type I cytoskeletal 13	1	13	1	1	10	12	8	8	9	11	9	9	11	11	8	10	10	9	10	9	9	10	8	9	0	0	0	0	0	0	0	0	1	1	0	0	1	0	0	0	1	1
CON__P08779	CON__P08779	62	56	29			>P08779 SWISS-PROT:P08779 Tax_Id=9606 Gene_Symbol=KRT16 Keratin, type I cytoskeletal 16	1	62	56	29	42	39	42	44	47	56	55	35	55	57	41	39	42	52	51	39	54	44	38	34	36	33	36	38	41	50	49	29	49	51	35	33	36	46	45	33	48	38
1;1509232;1509233;1509234;1509235;1509236;1509237;1509238;1509239;1509240;1509241;1509242;1509243;1509244;1509245;1509246;1509247;1509248;1509249;1509250;1509251;1509252;1509253;1509254;1509255;1509256;1509257;1509258;1509259;1509260;1509261;1509262;1509263;1509264;1509265;1509266;1509267;1509268;1509269;1509270;1509271;1509272;1509273;1509274;1509275;1509276;1509277;1509278;1536559;1536560;15365…
037;1793038;1793039;1793040;1793041;1793042;1793043;1793044;1793045;1793046;1793047;1793048;1793049;1793050;1793051;1793052;1793053;1793054;1793055;1793056;1793057;1793058;1793059;1793060;1793061;1793062;1793063;1793064;1793065;1793066;1793067;1793068;1793069;1793070;1793071;1793072;1793073;1793074;1793075;1793076;1793077;1793078;1793079;1793080;1793081;1793082;1793083;1793084;1793085;1793086;179…	25442;25443;25444;25445;25446;25447;25448;25449;25450;25451;25452;25453;25454;25455;25456;25457;25458;25459;25460;25461;25462;25463;25464;25465;25466;25467;25468;25469;25470;25471;25472;25473;25474;25475;25476;25477;25478;25479;25480;25481;25482;25483;25484;25485;25486;25487;25488;25489;25490;25491;25492;25493;25494;25495;25496;25497;25498;25499;25500;25501;25502;25503;25504;25505;25506;25507;255…	25479;25545;25552;37722;44076;44131;60392;60404;60415;75903;81299;105678;105699;105705;106495;154326;155875;185734;185745;193710;201495;205463;205473;222454;222456;227456;227688;227708;233495;233802;238481;238517;253950;253987;307221;307230;310674;319635;333595;333617;351595;355238;355243;355469;355484;367455;372738;383256;427377;427384;427392;428275;435168;439186;451376;451422;487677;492550;5015…	82;83;90;91;135;136;137;138;139;140;3126;3127;3176;3177;3178;3179;3180;3181	53;73;74;75;76;77;78	122;123;125;142;176;185;187;191;194;221;287;322;327;359;412;431;432;436	121;239;259;274;289;296;353
CON__P12035	CON__P12035	24	8	8			>P12035 SWISS-PROT:P12035 Tax_Id=9606 Gene_Symbol=KRT3 Keratin, type II cytoskeletal 3	1	24	8	8	13	16	10	13	12	14	13	11	19	11	12	12	10	11	10	11	13	14	10	10	1	5	0	2	0	1	0	0	5	0	1	0	0	0	0	0	0	0
CON__P13645;CON__Q7Z3Y7;CON__Q148H6;CON__Q2M2I5;CON__Q99456;CON__Q7Z3Z0;CON__Q7Z3Y9	CON__P13645	62;5;4;3;2;2;1	61;5;4;3;1;2;1	41;1;0;0;0;0;0			>P13645 SWISS-PROT:P13645 Tax_Id=9606 Gene_Symbol=KRT10 Keratin, type I cytoskeletal 10	7	62	61	41	53	51	48	52	53	58	59	51	52	59	52	50	56	51	51	48	55	51	49	48	52	50	47	51	52	57	58	50	51	58	51	49	55	50	50	47	54	50
;545754;545755;545756;545757;545758;545759;545760;545761;545762;545763;545764;545765;545766;545767;545768;545769;545770;545771;545772;545773;545774;545775;545776;545777;545778;545779;545780;545781;545782;545783;545784;545785;545786;545787;545788;545789;545790;545791;545792;545793;545794;545795;545796;545797;545798;545799;545800;545801;545802;545803;545804;545805;545806;545807;545808;545809;545810…
;1154595;1154596;1154597;1154598;1154599;1154600;1154601;1154602;1154603;1154604;1154605;1154606;1154607;1154608;1154609;1154610;1154611;1154612;1154613;1154614;1154615;1154616;1154617;1157121;1157122;1157123;1157124;1157125;1157126;1157127;1157128;1157129;1157130;1157131;1157132;1157133;1157134;1157135;1157136;1157137;1157138;1157139;1157140;1157141;1157142;1157143;1157144;1157145;1157146;115714…
42;1444043;1444044;1444045;1444046;1444047;1444048;1444049;1444050;1444051;1444052;1444053;1444054;1444055;1444056;1444057;1444058;1444059;1444060;1444061;1444062;1444063;1444064;1444065;1444066;1444067;1444068;1444069;1444070;1444071;1444072;1444073;1444074;1444075;1444076;1444077;1444078;1444079;1444080;1444081;1444082;1444083;1444084;1444085;1444086;1444087;1444088;1444089;1444090;1444091;1444…
2240;1792241;1792242;1792243;1792244;1792245;1792246;1792247;1792248;1792249;1792250;1792251;1792252;1792253;1792254;1792255;1792256;1792257;1792258;1792259;1792260;1792261;1792262;1792263;1792264;1792265;1792266;1792267;1792268;1792269;1792270;1792271;1792272;1792273;1792274;1792275;1792276;1792277;1792278;1792279;1792280;1792281;1792282;1792283;1792284;1792285;1792286;1792287;1792288;1792289;17…	7856;7857;7858;7859;7860;7861;7862;7863;7864;7865;7866;7867;7868;7869;7870;7871;7872;7873;7874;7875;7876;7877;7878;7879;7880;7881;7882;7883;10097;10098;10099;10100;10101;10102;10103;10104;10105;10106;10107;10108;10109;10110;10111;10112;10113;10114;10115;10116;10117;10118;10119;10120;25681;25682;25683;25684;25685;25686;25687;25688;25689;25690;25691;25692;25693;25694;25695;25696;25697;25698;25699;2…
;507670;507671;507672;507673;507674;507675;507676;507677;507678;507679;507680;507681;507682;507683;507684;507685;507686;507687;507688;507689;507690;507691;507692;507693;507694;507695;507696;507697;507698;507699;507700;507701;507702;507703;507704;507705;507706;507707;507708;507709;507710;507711;507712;507713;507714;507715;507716;507717;507718;507719;507720;507721;507722;507723;507724;507725;507726…	7859;10104;25772;25870;25890;60044;60160;72291;81272;98823;98869;98911;156722;157286;189960;189969;202006;202100;205149;215476;227456;227521;227630;233495;233802;233825;238346;252055;252130;307207;307217;317910;324215;324252;325142;325356;352982;353928;354128;354176;369306;372776;382202;382209;386574;394183;394269;398479;408740;408757;409028;435093;487739;501596;501698;507661;508127;508348;523550…	90;91;92;141;142;143;144;145;146;147;148;149;150;151;152;153;154;155;156;157;158;159;3127;3183;3184;3185;3186;3187;3188;3189;3190;3191;3192;3193;3194;3195;3196;3197;3198	53;80;81;82;83	151;152;154;171;208;209;212;217;219;223;226;240;246;253;296;303;307;316;319;320;324;327;331;332;341;353;354;357;371;373;380;382;387;428;429;433;434;444;447	150;271;291;306;321
CON__P13646-1	CON__P13646-1	32	23	6			>P13646-1 SWISS-PROT:P13646-1 Tax_Id=9606 Gene_Symbol=KRT13 Isoform 1 of Keratin, type I cytoskeletal 13	1	32	23	6	22	29	8	8	16	22	12	17	22	21	13	19	15	15	20	14	9	16	8	14	14	21	2	2	8	13	4	10	14	13	6	12	8	7	13	8	2	9
CON__P13647	CON__P13647	64	55	12			>P13647 SWISS-PROT:P13647 Tax_Id=9606 Gene_Symbol=KRT5 Keratin, type II cytoskeletal 5	1	64	55	12	45	43	43	40	51	52	54	42	50	51	47	38	48	43	46	45	51	48	39	40	38	37	37	32	43	45	46	35	42	44	40	31	41	37	39	39	43	39
;1424860;1424861;1424862;1424863;1424864;1424865;1424866;1424867;1424868;1424869;1424870;1424871;1424872;1424873;1424874;1424875;1424876;1424877;1424878;1424879;1424880;1424881;1424882;1424883;1424884;1424885;1424886;1424887;1424888;1424889;1424890;1424891;1424892;1424893;1424894;1424895;1424896;1424897;1424898;1424899;1424900;1424901;1424902;1424903;1424904;1424905;1424906;1424907;1424908;142490…	41001;41002;41003;41004;41005;41006;41007;41008;41009;41010;41011;41012;41013;41014;41015;41016;41017;41018;41019;41020;41021;41022;41023;41024;41025;41026;41027;41028;41029;41030;41031;41032;41033;41034;41035;41036;41037;41038;41039;41040;41041;41042;41043;41044;41045;41046;41047;41048;41049;41050;41051;41052;41053;41054;41055;41056;41057;41058;41059;41060;41061;41062;41063;41064;41065;41066;410…	41064;61729;77837;77851;77852;110220;112320;112335;119189;119205;119229;147231;147235;155115;155118;204165;204215;222912;229780;231564;231636;254130;257465;267121;288302;310738;310769;311485;312082;315725;331042;342219;342262;342277;349002;349071;353776;365500;370100;371792;384723;402765;402870;410115;410245;410280;428026;428064;443284;443371;452464;454426;454463;460643;460678;471088;472736;48805…	75;77;78;102;103;104;116;160;161;162;163;3132;3133;3154;3155;3156;3157;3199;3200;3201;3202;3203	85;86;87;88;89;90;91;92;93	67;176;177;191;192;193;204;206;213;214;221;224;225;270;285;313;315;332;351;369;370;440	247;274;284;297;303;305;314;327;457
CON__P15636	CON__P15636	17	17	17			>P15636 SWISS-PROT:P15636 Protease I precursor Lysyl endopeptidase Achromobacter lyticus.	1	17	17	17	17	14	17	17	17	15	16	16	17	16	17	17	17	16	17	17	16	16	17	17	17	14	17	17	17	15	16	16	17	16	17	17	17	16	17	17	16	16
2;1275343;1275344;1275345;1275346;1275347;1275348;1275349;1275350;1275351;1275352;1275353;1275354;1275355;1275356;1275357;1275358;1275359;1275360;1275361;1275362;1275363;1275364;1275365;1275366;1275367;1275368;1275369;1275370;1275371;1275372;1275373;1275374;1275375;1275376;1275377;1275378;1275379;1275380;1275381;1275382;1275383;1275384;1275385;1275386;1275387;1275388;1275389;1275390;1275391;12753…
468;1321469;1321470;1321471;1321472;1321473;1321474;1321475;1321476;1321477;1321478;1321479;1321480;1321481;1321482;1321483;1321484;1321485;1321486;1321487;1321488;1321489;1321490;1321491;1321492;1321493;1321494;1321495;1321496;1321497;1321498;1321499;1321500;1321501;1321502;1321503;1321504;1321505;1321506;1321507;1321508;1321509;1321510;1321511;1321512;1321513;1321514;1321515;1321516;1321517;132…
78067;1678068;1678069;1678070;1678071;1678072;1678073;1678074;1678075;1678076;1678077;1678078;1678079;1678080;1678081;1678082;1678083;1678084;1678085;1678086;1678087;1678088;1678089;1678090;1678091;1678092;1678093;1678094;1678095;1678096;1678097;1678098;1678099;1678100;1678101;1678102;1678103;1678104;1678105;1678106;1678107;1678108;1678109;1678110;1678111;1678112;1678113;1678114;1678115;1678116;1…	36737;36738;36739;36740;36741;36742;36743;36744;36745;36746;36747;36748;36749;36750;36751;36752;36753;36754;36755;36756;36757;36758;36759;36760;36761;36762;36763;36764;36765;36766;36767;36768;36769;36770;36771;36772;36773;36774;36775;36776;36777;36778;36779;36780;36781;36782;36783;36784;36785;36786;36787;36788;36789;36790;36791;36792;36793;36794;36795;36796;36797;36798;36799;36800;36801;36802;368…	36737;68165;75453;75706;162280;204508;362837;362973;365537;372809;372954;380678;388308;388404;476102;489844;489890	164;165;166;167;168;169;170;171;172;173;174;3204;3205;3206;3207;3208;3209;3210	94	212;247;248;251;289;296;303;305;344;345;356;364;384;386;388;413;427;431	301
CON__P19001	CON__P19001	13	2	2			>P19001 SWISS-PROT:P19001 Tax_Id=10090 Gene_Symbol=Krt19 Keratin, type I cytoskeletal 19	1	13	2	2	10	10	8	8	10	11	11	8	11	11	10	9	8	8	10	8	10	9	8	7	0	0	0	0	0	1	1	0	1	1	1	0	0	0	1	0	1	0
CON__P19012	CON__P19012	14	1	1			>P19012 SWISS-PROT:P19012 Tax_Id=9606 Gene_Symbol=KRT15 Keratin, type I cytoskeletal 15	1	14	1	1	14	13	12	11	12	13	13	12	14	13	12	12	12	12	13	11	11	14	11	10	1	0	1	0	1	0	1	0	1	0	1	0	0	0	0	0	0	1
CON__P19013	CON__P19013	30	28	21			>P19013 SWISS-PROT:P19013 Tax_Id=9606 Gene_Symbol=KRT4 keratin 4	1	30	28	21	20	23	3	2	8	17	6	10	17	12	5	16	8	5	21	11	5	13	1	8	19	22	2	0	7	16	5	9	16	11	4	15	7	4	20	10	4	11
CON__P20930	CON__P20930	6	6	6			>P20930 SWISS-PROT:P20930 Tax_Id=9606 Gene_Symbol=FLG Filaggrin	1	6	6	6	1	5	1	1	3	6	2	2	4	3	2	1	2	2	2	1	4	4	2	2	1	5	1	1	3	6	2	2	4	3	2	1	2	2	2	1	4	4
CON__P35527	CON__P35527	70	70	69			>P35527 SWISS-PROT:P35527 Tax_Id=9606 Gene_Symbol=KRT9 Keratin, type I cytoskeletal 9	1	70	70	69	60	46	59	62	59	63	64	53	66	65	62	62	62	62	64	60	61	48	59	57	60	46	59	62	59	63	64	53	66	65	62	62	62	62	64	60	61	48
6484;486485;486486;486487;486488;486489;486490;486491;486492;486493;486494;486495;486496;486497;486498;486499;486500;486501;486502;486503;486504;486505;486506;486507;486508;486509;486510;486511;486512;486513;486514;486515;486516;486517;486518;486519;486520;486521;486522;486523;486524;486525;486526;486527;486528;486529;486530;486531;486532;486533;486534;486535;486536;486537;486538;486539;486540;48…
789675;789676;789677;789678;789679;789680;789681;789682;789683;789684;789685;789686;789687;789688;789689;789690;789691;789692;789693;789694;789695;789696;789697;789698;789699;789700;789701;789702;789703;789704;789705;789706;789707;789708;789709;789710;789711;789712;789713;789714;789715;789716;789717;789718;789719;789720;789721;789722;789723;789724;789725;789726;789727;789728;789729;789730;789731;…
94659;1094660;1094661;1094662;1094663;1094664;1094665;1094666;1094667;1094668;1094669;1094670;1094671;1094672;1094673;1094674;1094675;1094676;1094677;1094678;1094679;1094680;1094681;1094682;1094683;1094684;1094685;1094686;1094687;1094688;1094689;1094690;1094691;1094692;1094693;1094694;1094695;1094696;1094697;1094698;1094699;1094700;1094701;1094702;1094703;1094704;1094705;1094706;1094707;1094708;1…
1256522;1256523;1256524;1256525;1256526;1256527;1256528;1256529;1256530;1256531;1256532;1256533;1256534;1256535;1256536;1256537;1256538;1256539;1256540;1256541;1256542;1256543;1256544;1256545;1256546;1256547;1256548;1256549;1256550;1256551;1256552;1256553;1256554;1256555;1256556;1256557;1256558;1256559;1256560;1256561;1256562;1256563;1256564;1256565;1256566;1256567;1256568;1256569;1256570;1256571…
0;1560771;1560772;1560773;1560774;1560775;1560776;1560777;1560778;1560779;1560780;1560781;1560782;1560783;1560784;1560785;1560786;1560787;1560788;1560789;1560790;1560791;1560792;1560793;1560794;1560795;1560796;1560797;1560798;1560799;1560800;1560801;1560802;1560803;1560804;1560805;1560806;1560807;1560808;1560809;1560810;1560811;1560812;1560813;1560814;1560815;1560816;1560817;1560818;1560819;15608…	3612;3613;3614;3615;3616;3617;3618;3619;3620;3621;3622;3623;3624;3625;3626;3627;3628;3629;3630;3631;3632;3633;66980;66981;66982;66983;66984;66985;66986;66987;66988;66989;66990;66991;66992;66993;66994;66995;66996;66997;66998;66999;67000;67001;67002;67003;67004;67005;67006;67007;67008;67009;67010;67011;67012;67013;67014;67015;67016;67017;67018;67019;67020;67021;67022;67023;67024;67025;67026;67027;6…
317;333318;333319;333320;333321;333322;333323;333324;333325;333326;333327;333328;333329;333330;333331;333332;333333;333334;333335;333336;333337;333338;333339;333340;333341;333342;333343;333344;333345;333346;333347;333348;333349;333350;333351;333352;333353;333354;333355;333356;333357;333358;333359;333360;333361;333362;333363;333364;333365;333366;333367;333368;333369;333370;333371;335511;335512;335…	3629;66983;67256;72903;75236;85372;85377;89869;90168;90209;108442;108537;114045;114068;125895;139010;139862;140102;140111;140207;152497;157198;167989;168262;168626;183226;183281;189975;190200;199755;199778;199797;215559;215577;222483;233495;233554;233658;238189;238197;296385;298778;298929;298964;307482;307567;319255;326367;326431;326663;331887;333268;335597;335694;357320;357375;379932;380006;3865…	176;177;178;179;180;181;182;183;184;185;186;187;188;189;190;191;192;193;194;3211;3212;3213;3214;3215;3216;3217;3218;3219;3220;3221;3222;3223;3224;3225;3226;3227;3228;3229;3230;3231;3232;3233	99;100;101;102;103;104;105;106;107	158;161;172;178;179;183;186;200;206;214;222;223;231;247;248;251;258;262;266;277;282;291;298;302;303;308;324;328;332;337;343;344;348;351;361;364;372;378;385;387;456;462	157;234;245;269;276;286;296;326;445
CON__P35900	CON__P35900	7	1	1			>P35900 SWISS-PROT:P35900 Tax_Id=9606 Gene_Symbol=KRT20 Keratin, type I cytoskeletal 20	1	7	1	1	5	6	4	4	6	6	5	5	5	5	5	5	5	5	5	5	4	5	4	4	0	0	0	0	0	0	0	0	0	0	0	0	0	0	0	1	0	0
CON__P35908	CON__P35908	72	68	53			>P35908 SWISS-PROT:P35908 Tax_Id=9606 Gene_Symbol=KRT2 Keratin, type II cytoskeletal 2 epidermal	1	72	68	53	53	54	52	56	59	61	64	50	58	61	58	52	61	54	53	52	61	57	50	51	49	50	48	52	55	57	60	46	54	57	54	48	57	50	49	48	57	53
572;927573;927574;927575;927576;927577;927578;927579;927580;927581;927582;927583;927584;927585;927586;927587;927588;927589;927590;927591;927592;927593;927594;927595;927596;927597;927598;927599;927600;927601;927602;927603;927604;927605;927606;927607;927608;927609;927610;927611;927612;927613;927614;927615;927616;927617;927618;927619;927620;927621;927622;927623;927624;927625;927626;927627;927628;927…
125;1395126;1395127;1395128;1395129;1395130;1395131;1395132;1395133;1395134;1395135;1395136;1395137;1395138;1395139;1395140;1395141;1395142;1395143;1395144;1395145;1395146;1395147;1395148;1395149;1395150;1395151;1395152;1395153;1395154;1395155;1395156;1395157;1395158;1395159;1395160;1395161;1395162;1395163;1395164;1395165;1395166;1395167;1395168;1395169;1395170;1395171;1395172;1395173;1395174;139…
43184;1743185;1743186;1743187;1743188;1743189;1743190;1743191;1743192;1743193;1743194;1743195;1743196;1743197;1743198;1743199;1743200;1743201;1743202;1743203;1743204;1743205;1743206;1743207;1743208;1743209;1743210;1743211;1743212;1743213;1743214;1743215;1743216;1743217;1743218;1743219;1743220;1743221;1743222;1743223;1743224;1743225;1743226;1743227;1743228;1743229;1743230;1743231;1743232;1743233;1…	2040;2041;2042;2043;2044;2045;2046;2047;2048;2049;2050;2051;2052;2053;2054;2055;2056;2057;2058;2059;2060;2061;2062;2063;2064;2065;2066;2067;2068;2069;2070;2071;2072;2073;2074;2075;2076;2077;2078;41072;41073;41074;41075;41076;41077;41078;41079;41080;41081;41082;41083;41084;41085;41086;41087;41088;41089;41090;41091;41092;41093;41094;41095;41096;41097;41098;41099;41100;41101;41102;41103;41104;41105;…	2064;41145;78356;78411;81208;91133;91185;112320;112335;115949;119417;137677;137726;138632;138694;138737;139840;140231;155019;157339;167163;167451;179475;179544;215671;215675;231564;231636;254130;254132;257437;260629;260657;297566;311330;312082;312318;324332;324399;324436;327006;352855;371056;371097;371128;374125;374143;378528;392939;394104;402123;415657;422132;422237;422299;443284;443371;453366;4…	75;77;78;195;196;197;198;199;200;201;202;203;204;205;206;207;3081;3082;3182;3234;3235;3236;3237;3238;3239;3240;3241;3242;3243;3244;3245;3246;3247;3248;3249;3250	79;108;109;110;111	192;193;207;208;209;210;213;256;257;261;262;264;286;297;306;313;314;329;332;338;345;348;361;367;385;406;410;427;435;446;449;456;457;470;504;551	263;300;343;473;497
CON__P60712	CON__P60712	41	4	2			>P60712 SWISS-PROT:P60712 (Bos taurus) Actin, cytoplasmic 1	1	41	4	2	37	30	35	35	35	33	35	36	38	35	38	39	38	34	39	39	37	31	38	37	4	4	4	4	4	4	4	4	4	4	4	3	4	3	4	4	4	4
;571416;571417;571418;571419;571420;571421;571422;571423;571424;571425;571426;571427;571428;571429;571430;571431;571432;571433;571434;571435;571436;571437;571438;571439;571440;571441;571442;571443;571444;571445;571446;571447;571448;571449;571450;571451;571452;571453;571454;571455;571456;571457;571458;571459;571460;571461;571462;571463;571464;571465;571466;571467;571468;571469;571470;571471;571472…
63;841164;841165;841166;841167;841168;841169;841170;841171;841172;841173;841174;841175;841176;841177;841178;841179;841180;841181;841182;841183;841184;841185;841186;841187;841188;841189;841190;841191;841192;841193;841194;841195;841196;841197;841198;841199;841200;841201;841202;841203;841204;841205;841206;841207;841208;841209;841210;841211;841212;841213;841214;841215;841216;841217;841218;841219;8412…	14644;14645;14646;14647;14648;14649;14650;14651;14652;14653;14654;14655;14656;14657;14658;14659;14660;14661;14662;14663;14664;14665;14666;14667;14668;14669;14670;14671;14672;14673;14674;14675;14676;14677;14678;14679;14680;14681;14682;14683;14684;14685;14686;14687;14688;14689;14690;14691;14692;14693;14694;14695;14696;14697;14698;14699;14700;14701;14702;14703;14704;14705;14706;14707;14708;14709;147…	14675;14728;51967;51977;63309;72813;73284;73707;77181;77199;92622;92644;93513;165022;165099;165108;171546;171679;171777;186078;186112;190266;194870;194873;212770;213031;215625;235648;236366;295463;295491;331669;331847;364081;420421;420566;455542;467716;467988;467995;531998	208;209;210;211;212;3251;3252;3253;3254;3255	112;113;114;115;116;117;118;119;120	12;41;49;59;92;111;225;246;252;296	16;44;47;153;190;227;305;313;325
CON__P62894	CON__P62894	1	1	1			>P62894 SWISS-PROT:P62894 Cytochrome c - Bos taurus (Bovine).	1	1	1	1	1	1	1	1	1	1	1	1	1	1	1	1	1	1	1	1	1	1	1	1	1	1	1	1	1	1	1	1	1	1	1	1	1	1	1	1	1	1
CON__P78386	CON__P78386	54	52	23			>P78386 SWISS-PROT:P78386 Keratin, type II cuticular Hb5 (Hair keratin, type II Hb5) - Homo sapiens (Human).	1	54	52	23	8	9	3	5	54	8	13	7	6	4	6	6	8	7	6	4	4	6	6	5	6	8	2	4	52	7	11	6	4	3	5	5	7	6	5	3	2	5
CON__Q01546	CON__Q01546	24	12	11			>Q01546 SWISS-PROT:Q01546 Tax_Id=9606 Gene_Symbol=KRT76 Keratin, type II cytoskeletal 2 oral	1	24	12	11	13	10	11	14	14	18	14	10	15	11	14	13	14	11	11	9	13	19	11	10	3	2	2	4	3	9	3	1	4	2	5	4	5	3	3	2	2	8
CON__Q04695	CON__Q04695	49	31	9			>Q04695 SWISS-PROT:Q04695 Tax_Id=9606 Gene_Symbol=KRT17 Keratin, type I cytoskeletal 17	1	49	31	9	31	35	29	24	32	43	38	25	35	41	32	25	25	31	30	27	36	35	28	24	17	19	15	10	17	27	24	11	21	27	18	13	11	16	16	13	21	19
CON__Q0IIK2;CON__Q29443	CON__Q0IIK2;CON__Q29443	3;3	3;3	3;3			>Q0IIK2 TREMBL:Q0IIK2 (Bos taurus) Transferrin;>Q29443 SWISS-PROT:Q29443 Serotransferrin - Bos taurus (Bovine).	2	3	3	3	1	1	2	1	2	2	3	0	3	2	2	1	1	1	2	1	3	1	2	1	1	1	2	1	2	2	3	0	3	2	2	1	1	1	2	1	3	1
CON__Q14525	CON__Q14525	38	11	6			>Q14525 SWISS-PROT:Q14525 Keratin, type I cuticular HA3-II (Hair keratin, type I HA3-II)	1	38	11	6	6	8	5	3	38	9	9	5	4	3	3	6	5	6	6	4	3	5	3	4	0	1	1	1	11	1	1	1	0	0	0	0	0	1	1	1	1	1
CON__Q14533	CON__Q14533	49	4	3			>Q14533 SWISS-PROT:Q14533 Keratin, type II cuticular Hb1 (Hair keratin, type II Hb1) (ghHKb1) (ghHb1) (MLN 137) - Homo sapiens (Human).	1	49	4	3	10	8	3	4	49	8	12	8	8	5	9	6	6	8	4	4	8	6	6	4	0	0	0	0	4	0	0	1	0	1	0	0	0	0	1	0	1	0
CON__Q14CN4-1;CON__Q6IME9	CON__Q14CN4-1;CON__Q6IME9	8;6	1;0	1;0			>Q14CN4-1 SWISS-PROT:Q14CN4-1 Tax_Id=9606 Gene_Symbol=KRT72 Isoform 1 of Keratin, type II cytoskeletal 72;>Q6IME9 TREMBL:Q6IME9 Tax_Id=10090 Gene_Symbol=Krt72 Type-II keratin Kb35	2	8	1	1	2	2	2	3	5	4	5	1	5	1	4	2	3	4	4	1	5	5	3	1	0	0	0	1	1	0	1	0	1	0	1	0	1	0	1	0	1	0
CON__Q15323;CON__Q9UE12	CON__Q15323;CON__Q9UE12	44;44	42;42	7;7			>Q15323 SWISS-PROT:Q15323 Keratin, type I cuticular HA1 (Hair keratin, type I HA1);>Q9UE12 TREMBL:Q9UE12 Type I hair keratin 1 - Homo sapiens (Human).	2	44	42	7	6	9	4	3	44	9	9	4	5	3	3	6	7	6	5	3	2	4	3	3	5	8	3	2	42	8	8	3	4	2	2	5	6	5	4	2	1	3
CON__Q32MB2;CON__Q7RTS7;CON__Q3SY84	CON__Q32MB2;CON__Q7RTS7;CON__Q3SY84	8;6;6	1;1;1	0;0;0			>Q32MB2 TREMBL:Q32MB2;Q86Y46 Tax_Id=9606 Gene_Symbol=KRT73 Keratin-73;>Q7RTS7 SWISS-PROT:Q7RTS7 Tax_Id=9606 Gene_Symbol=KRT74 Keratin, type II cytoskeletal 74;>Q3SY84 SWISS-PROT:Q3SY84 Tax_Id=9606 Gene_Symbol=KRT71 Keratin, type II cytoskeletal 71	3	8	1	0	4	4	2	2	4	4	3	3	5	2	2	3	5	4	4	1	3	6	2	2	1	1	1	0	1	1	1	0	1	0	1	0	1	1	1	0	1	1
CON__Q3SX28	CON__Q3SX28	7	6	6			>Q3SX28 TREMBL:Q3SX28;Q5KR48 (Bos taurus) Tropomyosin 2	1	7	6	6	6	4	4	3	6	4	7	5	6	6	6	5	4	5	7	2	6	3	5	4	5	4	3	2	5	4	6	4	5	5	5	4	3	4	6	1	5	2
CON__Q3SZR3	CON__Q3SZR3	2	2	2			>Q3SZR3 SWISS-PROT:Q3SZR3 (Bos taurus) Alpha-1-acid glycoprotein precursor	1	2	2	2	0	0	0	1	1	0	0	1	1	0	1	1	0	0	0	0	0	1	0	0	0	0	0	1	1	0	0	1	1	0	1	1	0	0	0	0	0	1
CON__Q3ZAW8;CON__Q9Z2K1;CON__Q9D312	CON__Q3ZAW8;CON__Q9Z2K1	20;20;4	1;1;0	1;1;0			>Q3ZAW8 TREMBL:Q3ZAW8;Q9EQD6;Q9EQD7 Tax_Id=10090 Gene_Symbol=Krt16 Keratin intermediate filament 16a;>Q9Z2K1 SWISS-PROT:Q9Z2K1 Tax_Id=10090 Gene_Symbol=Krt16 Keratin, type I cytoskeletal 16	3	20	1	1	13	16	15	15	16	19	16	14	16	16	15	12	13	15	15	13	15	17	13	13	1	1	1	1	1	1	1	1	1	1	1	1	1	1	1	1	1	1
CON__Q497I4	CON__Q497I4	12	1	0			>Q497I4 TREMBL:Q497I4 Tax_Id=10090 Gene_Symbol=Krt35 Krt35 protein	1	12	1	0	4	6	3	3	11	4	5	2	3	3	3	5	3	4	4	2	2	3	2	3	1	1	1	1	0	0	1	0	1	1	1	1	1	1	1	1	1	0
CON__Q5D862	CON__Q5D862	13	13	13			>Q5D862 SWISS-PROT:Q5D862 Tax_Id=9606 Gene_Symbol=FLG2 Filaggrin-2	1	13	13	13	3	9	2	3	5	10	7	2	6	8	3	3	2	7	4	5	7	5	2	6	3	9	2	3	5	10	7	2	6	8	3	3	2	7	4	5	7	5
CON__Q5XKE5	CON__Q5XKE5	17	4	3			>Q5XKE5 SWISS-PROT:Q5XKE5 Tax_Id=9606 Gene_Symbol=KRT79 Keratin, type II cytoskeletal 79	1	17	4	3	11	12	10	11	12	12	13	9	12	9	10	10	10	9	9	8	14	13	11	10	1	2	1	1	1	1	1	0	1	0	1	0	1	0	1	0	3	1
CON__Q5XQN5	CON__Q5XQN5	41	2	1			>Q5XQN5 SWISS-PROT:Q5XQN5 (Bos taurus) Keratin, type II cytoskeletal 5	1	41	2	1	30	26	26	25	31	32	35	24	31	30	30	20	31	24	26	27	32	32	23	23	2	1	1	1	1	1	1	1	1	1	1	1	1	1	1	1	1	1
6984;1566985;1566986;1566987;1566988;1566989;1566990;1566991;1566992;1566993;1566994;1566995;1566996;1566997;1566998;1566999;1567000;1567001;1567002;1567003;1567004;1567005;1567006;1567007;1567008;1567009;1567010;1567011;1567012;1567013;1567014;1567015;1567016;1567017;1567018;1567019;1567020;1567021;1567022;1567023;1567024;1567025;1567026;1567027;1567028;1567029;1567030;1567031;1567032;1567033;15…	40952;40953;40954;40955;40956;40957;40958;40959;40960;40961;40962;40963;40964;40965;40966;40967;40968;40969;40970;40971;40972;40973;40974;40975;40976;40977;40978;40979;40980;40981;40982;40983;40984;40985;40986;40987;40988;40989;40990;40991;40992;77834;77835;77836;77837;77838;77839;77840;77841;77842;77843;77844;77845;77846;77847;77848;77849;77850;77851;77852;77853;77854;77855;77856;77857;110220;11…	40985;77837;77851;77852;110220;112320;112335;119189;119205;155115;155118;222912;229776;231564;231636;254130;257465;268109;268114;288302;311485;315725;331042;371792;384723;396169;402765;402870;410245;410280;428026;428064;443284;443371;452464;454426;454463;471088;472736;502127;523344	77;78;161;162;163;3200;3201;3202;3203	85;86;87;88;89;90;91;92;93	67;177;178;271;286;314;316;370;371	248;275;285;298;304;306;315;328;458
CON__Q6IFZ6	CON__Q6IFZ6	15	4	4			>Q6IFZ6 SWISS-PROT:Q6IFZ6 Tax_Id=10090 Gene_Symbol=Krt77 Keratin, type II cytoskeletal 1b	1	15	4	4	11	10	8	10	10	11	12	9	10	12	9	9	9	9	10	8	11	12	9	9	2	2	1	1	1	1	2	1	1	3	1	1	1	1	1	1	1	1
CON__Q6ISB0;CON__Q9NSB2	CON__Q6ISB0;CON__Q9NSB2	17;17	6;6	6;6			>Q6ISB0 TREMBL:Q6ISB0 Keratin, hair, basic, 4 - Homo sapiens (Human).;>Q9NSB2 SWISS-PROT:Q9NSB2 Keratin, type II cuticular Hb4 (Hair keratin, type II Hb4) - Homo sapiens (Human).	2	17	6	6	6	5	4	6	10	6	10	5	7	10	5	6	5	6	5	4	7	7	6	4	0	0	0	0	1	0	1	0	0	5	0	0	0	1	0	0	0	1
CON__Q6KB66-1	CON__Q6KB66-1	20	19	16			>Q6KB66-1 SWISS-PROT:Q6KB66-1 Tax_Id=9606 Gene_Symbol=KRT80 Isoform 1 of Keratin, type II cytoskeletal 80	1	20	19	16	4	11	2	2	10	16	13	4	11	13	6	5	8	5	2	6	12	9	2	4	3	11	2	2	10	15	12	4	10	12	6	4	7	5	2	6	12	9
CON__Q6NT21;CON__P78385	CON__Q6NT21;CON__P78385	42;39	2;1	2;1			>Q6NT21 TREMBL:Q6NT21 Keratin, hair, basic, 3 - Homo sapiens (Human).;>P78385 SWISS-PROT:P78385 Keratin, type II cuticular Hb3 (Hair keratin, type II Hb3) - Homo sapiens (Human).	2	42	2	2	10	8	3	4	42	8	12	7	8	4	8	5	6	7	4	3	6	5	6	5	1	0	1	0	2	1	1	0	1	0	1	0	1	0	1	0	1	0
CON__Q6NXH9	CON__Q6NXH9	10	2	1			>Q6NXH9 TREMBL:Q6NXH9 Tax_Id=10090 Gene_Symbol=Krt73 Keratin 73	1	10	2	1	6	4	4	4	5	5	6	5	7	5	5	5	8	4	5	2	6	6	3	3	1	1	0	0	0	0	1	1	1	0	1	0	2	1	0	0	1	0
CON__Q7RTT2;CON__Q8N1N4-2	CON__Q7RTT2;CON__Q8N1N4-2	22;22	16;16	16;16			>Q7RTT2 TREMBL:Q7RTT2 Tax_Id=9606 Gene_Symbol=KRT78 Keratin-78;>Q8N1N4-2 SWISS-PROT:Q8N1N4-2 Tax_Id=9606 Gene_Symbol=KRT78 Isoform 2 of Keratin, type II cytoskeletal 78	2	22	16	16	13	14	8	10	15	19	19	9	15	13	14	8	12	10	12	10	18	14	9	8	8	12	5	7	11	16	14	6	11	9	11	6	9	8	8	8	13	10
CON__Q7Z3Y8	CON__Q7Z3Y8	3	1	1			>Q7Z3Y8 SWISS-PROT:Q7Z3Y8 Tax_Id=9606 Gene_Symbol=KRT27 Keratin, type I cytoskeletal 27	1	3	1	1	2	2	2	2	2	2	2	2	2	3	2	2	2	2	2	2	2	2	2	2	0	0	0	0	0	0	0	0	0	1	0	0	0	0	0	0	0	0
CON__Q7Z794	CON__Q7Z794	25	21	17			>Q7Z794 SWISS-PROT:Q7Z794 Tax_Id=9606 Gene_Symbol=KRT77 Keratin 77	1	25	21	17	15	20	14	16	17	23	19	15	17	19	15	16	13	17	10	15	20	19	10	17	13	18	12	13	14	20	16	13	14	17	13	13	11	15	8	13	17	15
CON__Q86YZ3	CON__Q86YZ3	14	14	14			>Q86YZ3 SWISS-PROT:Q86YZ3 Tax_Id=9606 Gene_Symbol=HRNR Hornerin	1	14	14	14	6	6	8	9	12	10	10	7	12	10	9	6	6	12	13	9	9	8	10	8	6	6	8	9	12	10	10	7	12	10	9	6	6	12	13	9	9	8
CON__Q8BGZ7	CON__Q8BGZ7	19	1	1			>Q8BGZ7 TREMBL:Q8BGZ7;Q99MH7 Tax_Id=10090 Gene_Symbol=Krt75 10 days neonate skin cDNA, RIKEN full-length enriched library, clone:4732475I03 product:CYTOKERATIN homolog	1	19	1	1	15	14	11	13	16	14	17	14	16	15	14	14	13	15	14	13	17	18	12	13	0	0	0	0	1	0	1	0	0	0	1	1	1	1	0	0	1	1
CON__Q8IUT8	CON__Q8IUT8	29	11	1			>Q8IUT8 TREMBL:Q8IUT8 Type I hair keratin 4 - Homo sapiens (Human).	1	29	11	1	4	7	5	1	29	9	9	3	4	5	4	5	8	6	3	3	5	4	4	1	1	0	1	0	11	1	3	0	2	3	2	1	2	1	1	1	2	2
CON__Q9BYR8	CON__Q9BYR8	2	2	2			>Q9BYR8 SWISS-PROT:Q9BYR8 Tax_Id=9606 Gene_Symbol=KRTAP3-1;LOC100132802 Keratin-associated protein 3-1	1	2	2	2	0	0	0	0	2	0	0	0	0	0	0	0	0	0	0	0	0	0	0	0	0	0	0	0	2	0	0	0	0	0	0	0	0	0	0	0	0	0
CON__Q9C075;CON__Q99PS0	CON__Q9C075	12;3	9;2	9;2			>Q9C075 SWISS-PROT:Q9C075 Tax_Id=9606 Gene_Symbol=KRT23 Keratin, type I cytoskeletal 23	2	12	9	9	6	9	2	1	10	12	10	3	9	8	6	2	3	6	6	3	7	6	5	2	4	6	1	1	7	9	8	2	8	6	4	1	2	4	5	3	6	4
CON__Q9H552	CON__Q9H552	11	1	1			>Q9H552 TREMBL:Q9H552 Tax_Id=9606 Gene_Symbol=- Keratin-8-like protein 1	1	11	1	1	8	7	7	7	8	7	7	7	8	6	8	8	7	7	8	7	9	8	8	7	1	1	1	1	1	1	1	1	1	1	1	1	0	1	1	1	1	1
CON__Q9NSB4	CON__Q9NSB4	8	4	4			>Q9NSB4 SWISS-PROT:Q9NSB4 Keratin, type II cuticular Hb2 (Hair keratin, type II Hb2) - Homo sapiens (Human).	1	8	4	4	4	4	2	2	8	2	4	3	2	3	4	3	2	3	2	3	2	2	2	3	3	4	2	2	4	2	3	3	2	3	4	3	2	3	2	3	2	2
CON__Q9R0H5	CON__Q9R0H5	8	1	0			>Q9R0H5 SWISS-PROT:Q9R0H5 Tax_Id=10090 Gene_Symbol=Krt71 Keratin, type II cytoskeletal 6G	1	8	1	0	3	4	2	3	3	5	3	3	4	2	2	4	4	5	3	3	3	5	3	3	0	0	0	0	0	1	0	0	0	0	0	0	0	1	0	0	0	0
CON__REFSEQ:XP_986630	CON__REFSEQ:XP_986630	20	5	3			>REFSEQ:XP_986630 Tax_Id=10090 Gene_Symbol=Krt33b keratin complex 1, acidic, gene 3	1	20	5	3	2	4	3	2	20	4	4	3	4	3	3	4	3	5	2	3	4	4	3	2	1	1	1	0	5	1	1	1	2	1	2	1	0	1	0	1	1	1
U4PR92;D0IMZ5;U4PBJ9;U4PM01;U4PB53;D0IMZ8;U4PEE3;D0IMZ7;U4PBK4;U4PM04;U4PEF1;U4PB58;U4PRA0;U4PEE8;U4PM09;U4PR97;Q3V5H2;D0IMZ6;Q9TYW4;H2KZT3;H2B4N4;H2B4N3;H2B4N0;H2B4N5	U4PR92;D0IMZ5;U4PBJ9;U4PM01;U4PB53;D0IMZ8;U4PEE3;D0IMZ7;U4PBK4;U4PM04;U4PEF1;U4PB58;U4PRA0;U4PEE8;U4PM09;U4PR97;Q3V5H2;D0IMZ6	86;86;85;85;83;83;83;83;82;82;81;81;79;79;79;79;50;47;22;22;4;4;3;2	86;86;85;85;83;83;83;83;82;82;81;81;79;79;79;79;50;47;22;22;4;4;3;2	86;86;85;85;83;83;83;83;82;82;81;81;79;79;79;79;50;47;22;22;4;4;3;2		fln-1	>tr|U4PR92|U4PR92_CAEEL Protein FLN-1, isoform i OS=Caenorhabditis elegans GN=fln-1 PE=4 SV=1;>tr|D0IMZ5|D0IMZ5_CAEEL Protein FLN-1, isoform a OS=Caenorhabditis elegans GN=fln-1 PE=2 SV=1;>tr|U4PBJ9|U4PBJ9_CAEEL Protein FLN-1, isoform l OS=Caenorhabditis e	24	86	86	86	67	60	63	65	70	64	68	69	66	70	72	68	63	68	61	59	64	67	65	58	67	60	63	65	70	64	68	69	66	70	72	68	63	68	61	59	64	67
11406;1811407;1811408;1811409;1811410;1811411;1811412;1811413;1811414;1811415;1811416;1811417;1811418;1811419;1811420;1811421;1811422;1817367;1817368;1817369;1817370;1817371;1817372;1817373;1817374;1817375;1817376;1817377;1817378;1817379;1817380;1817381;1817382;1817383;1817384;1817385;1817386;1817387;1817388;1817389;1817390;1817391;1817392;1817393;1817394;1817395;1817396;1817397;1817398;1817399;1…	2895;13065;13066;13067;13068;13069;13070;13071;13072;13073;13074;13075;13076;13077;13078;13079;13080;13081;13082;13083;13084;13085;13086;13087;13088;13089;13090;13091;13092;13093;13094;13095;13096;13097;13098;13099;13100;13101;13102;13103;13104;13105;13106;13107;13108;13109;13110;13111;13112;13113;14613;14614;14615;14616;17009;17010;17011;17012;17013;17014;17015;17016;17017;17018;17019;17020;1702…	2895;13099;14615;17011;17023;23591;47585;49059;49074;57702;61261;69776;70221;71146;72455;75099;76677;76780;78472;82605;82712;84640;92964;95660;98427;104822;105602;111035;112857;122314;128602;128609;135492;140876;141588;143534;144085;148595;152540;159151;159174;169244;169435;185030;188665;194301;197599;201379;220789;221581;232604;235186;244247;245880;253201;256549;262677;266006;287729;300065;32989…	244;245;246;247;248;249;250;251;3284;3285;3286;3287	139;140;141	564;574;876;1459;1460;1463;1465;1676;1678;1836;2116;2137	1786;1820;1829
D0PV95;Q4W5R4	D0PV95;Q4W5R4	28;28	28;28	25;25		laf-1	>tr|D0PV95|D0PV95_CAEEL Protein LAF-1, isoform b OS=Caenorhabditis elegans GN=laf-1 PE=2 SV=1;>tr|Q4W5R4|Q4W5R4_CAEEL Protein LAF-1, isoform a OS=Caenorhabditis elegans GN=laf-1 PE=2 SV=1	2	28	28	25	24	22	19	17	21	17	24	21	23	18	24	18	20	21	21	12	20	20	20	11	24	22	19	17	21	17	24	21	23	18	24	18	20	21	21	12	20	20
D0VWL6;D0VWL7;D0VWL8;Q18109;H2B4M9;H2B4M8;H2B4M7	D0VWL6;D0VWL7;D0VWL8	12;11;11;1;1;1;1	12;11;11;1;1;1;1	12;11;11;1;1;1;1		fln-2	>tr|D0VWL6|D0VWL6_CAEEL Protein FLN-2, isoform a OS=Caenorhabditis elegans GN=fln-2 PE=2 SV=2;>tr|D0VWL7|D0VWL7_CAEEL Protein FLN-2, isoform c OS=Caenorhabditis elegans GN=fln-2 PE=2 SV=1;>tr|D0VWL8|D0VWL8_CAEEL Protein FLN-2, isoform d OS=Caenorhabditis e	7	12	12	12	2	2	0	1	1	3	2	7	3	2	5	1	2	2	3	1	2	4	2	2	2	2	0	1	1	3	2	7	3	2	5	1	2	2	3	1	2	4
D0VWN5;Q23166	D0VWN5;Q23166	6;6	6;6	6;6		W04G3.5	>tr|D0VWN5|D0VWN5_CAEEL Protein W04G3.5, isoform b OS=Caenorhabditis elegans GN=CELE_W04G3.5 PE=2 SV=1;>tr|Q23166|Q23166_CAEEL Protein W04G3.5, isoform a OS=Caenorhabditis elegans GN=CELE_W04G3.5 PE=2 SV=1	2	6	6	6	4	2	3	1	3	1	4	5	4	3	4	2	3	2	4	1	4	2	4	1	4	2	3	1	3	1	4	5	4	3	4	2	3	2	4	1	4	2
D0Z5N4;Q9XVY4	D0Z5N4;Q9XVY4	4;4	4;4	4;4		gcn-2	>tr|D0Z5N4|D0Z5N4_CAEEL Protein GCN-2, isoform b OS=Caenorhabditis elegans GN=gcn-2 PE=4 SV=2;>tr|Q9XVY4|Q9XVY4_CAEEL Protein GCN-2, isoform a OS=Caenorhabditis elegans GN=gcn-2 PE=4 SV=2	2	4	4	4	3	2	3	4	3	3	4	3	4	1	3	3	3	1	4	2	3	3	2	2	3	2	3	4	3	3	4	3	4	1	3	3	3	1	4	2	3	3
P34445;P34445-2;E1B6R3;D1MN62;E1B6R4;E1B6R5	P34445;P34445-2;E1B6R3;D1MN62;E1B6R4;E1B6R5	2;2;2;2;2;2	2;2;2;2;2;2	2;2;2;2;2;2	Uncharacterized protein F54C8.7	F54C8.7	>sp|P34445|YL87_CAEEL Uncharacterized protein F54C8.7 OS=Caenorhabditis elegans GN=F54C8.7 PE=2 SV=3;>sp|P34445-2|YL87_CAEEL Isoform a of Uncharacterized protein F54C8.7 OS=Caenorhabditis elegans GN=F54C8.7;>tr|E1B6R3|E1B6R3_CAEEL Protein F54C8.7, isoform	6	2	2	2	0	2	1	0	1	0	1	1	1	1	1	1	1	0	0	0	0	0	1	0	0	2	1	0	1	0	1	1	1	1	1	1	1	0	0	0	0	0
D1MN80;Q20184	D1MN80;Q20184	3;3	3;3	3;3		ech-2	>tr|D1MN80|D1MN80_CAEEL Protein ECH-2, isoform b OS=Caenorhabditis elegans GN=ech-2 PE=2 SV=1;>tr|Q20184|Q20184_CAEEL Protein ECH-2, isoform a OS=Caenorhabditis elegans GN=ech-2 PE=2 SV=2	2	3	3	3	3	3	3	2	3	1	3	3	3	3	2	3	2	2	2	1	3	2	3	1	3	3	3	2	3	1	3	3	3	3	2	3	2	2	2	1	3	2
D3KFR7;Q18227	D3KFR7;Q18227	1;1	1;1	1;1		hint-3	>tr|D3KFR7|D3KFR7_CAEEL Protein HINT-3, isoform b OS=Caenorhabditis elegans GN=hint-3 PE=2 SV=1;>tr|Q18227|Q18227_CAEEL Protein HINT-3, isoform a OS=Caenorhabditis elegans GN=hint-3 PE=2 SV=1	2	1	1	1	1	1	1	0	1	1	0	1	1	1	1	1	1	0	1	0	0	1	1	0	1	1	1	0	1	1	0	1	1	1	1	1	1	0	1	0	0	1
D3YT36;Q23539;D3YT37	D3YT36;Q23539;D3YT37	12;11;10	10;9;8	10;9;8	Pyruvate kinase	pyk-2	>tr|D3YT36|D3YT36_CAEEL Pyruvate kinase OS=Caenorhabditis elegans GN=pyk-2 PE=2 SV=1;>tr|Q23539|Q23539_CAEEL Pyruvate kinase OS=Caenorhabditis elegans GN=pyk-2 PE=2 SV=2;>tr|D3YT37|D3YT37_CAEEL Pyruvate kinase OS=Caenorhabditis elegans GN=pyk-2 PE=2 SV=1	3	12	10	10	8	7	6	5	7	7	8	8	7	5	8	6	6	6	6	6	6	7	6	6	7	6	5	4	6	6	7	6	6	4	7	5	5	5	5	5	5	6
D3YT56	D3YT56	19	1	1		mars-1	>tr|D3YT56|D3YT56_CAEEL Protein MARS-1, isoform c OS=Caenorhabditis elegans GN=mars-1 PE=2 SV=1	1	19	1	1	17	17	15	15	16	13	18	16	16	16	18	17	16	13	13	12	16	15	15	11	1	1	1	1	1	1	1	1	1	1	1	1	1	1	1	1	1	1
O45227;D3YT72	O45227;D3YT72	1;1	1;1	1;1		B0513.4	>tr|O45227|O45227_CAEEL Protein B0513.4, isoform a OS=Caenorhabditis elegans GN=B0513.4 PE=2 SV=1;>tr|D3YT72|D3YT72_CAEEL Protein B0513.4, isoform b OS=Caenorhabditis elegans GN=B0513.4 PE=2 SV=1	2	1	1	1	1	1	1	1	1	1	1	1	1	1	1	1	1	1	1	1	1	1	1	1	1	1	1	1	1	1	1	1	1	1	1	1	1	1	1	1	1	1
D4YWC3	D4YWC3	13	2	2		dct-16	>tr|D4YWC3|D4YWC3_CAEEL Protein DCT-16, isoform b OS=Caenorhabditis elegans GN=dct-16 PE=2 SV=1	1	13	2	2	11	9	12	8	11	8	12	9	12	10	12	9	13	6	13	9	11	8	13	9	2	1	2	0	2	1	2	0	2	1	2	1	2	0	2	0	2	1
D5MCN2;H2KZ23	D5MCN2;H2KZ23	25;19	25;19	25;19		larp-1	>tr|D5MCN2|D5MCN2_CAEEL Protein LARP-1, isoform b OS=Caenorhabditis elegans GN=larp-1 PE=4 SV=2;>tr|H2KZ23|H2KZ23_CAEEL Protein LARP-1, isoform a OS=Caenorhabditis elegans GN=larp-1 PE=4 SV=1	2	25	25	25	23	21	22	19	23	20	22	23	25	21	24	21	20	21	16	15	23	20	20	13	23	21	22	19	23	20	22	23	25	21	24	21	20	21	16	15	23	20
D5MCR3;D5MCQ5;D5MCQ6;D5MCR4;D5MCQ7;Q21900;D5MCQ3;D5MCQ2;Q7JMB8;D5MCQ1;D5MCQ9;D5MCQ8;D5MCR5;D5MCQ4	D5MCR3;D5MCQ5;D5MCQ6;D5MCR4;D5MCQ7;Q21900;D5MCQ3;D5MCQ2;Q7JMB8;D5MCQ1;D5MCQ9;D5MCQ8;D5MCR5;D5MCQ4	3;3;3;3;3;3;3;3;3;3;3;2;2;2	3;3;3;3;3;3;3;3;3;3;3;2;2;2	3;3;3;3;3;3;3;3;3;3;3;2;2;2		sup-26	>tr|D5MCR3|D5MCR3_CAEEL Protein SUP-26, isoform q OS=Caenorhabditis elegans GN=sup-26 PE=2 SV=1;>tr|D5MCQ5|D5MCQ5_CAEEL Protein SUP-26, isoform l OS=Caenorhabditis elegans GN=sup-26 PE=2 SV=1;>tr|D5MCQ6|D5MCQ6_CAEEL Protein SUP-26, isoform m OS=Caenorhabdi	14	3	3	3	1	1	1	1	1	2	1	2	1	3	2	2	1	1	1	1	1	1	2	1	1	1	1	1	1	2	1	2	1	3	2	2	1	1	1	1	1	1
Q22641;D5MCR9	Q22641;D5MCR9	7;7	7;7	7;7		lpd-9	>tr|Q22641|Q22641_CAEEL Protein LPD-9, isoform a OS=Caenorhabditis elegans GN=lpd-9 PE=2 SV=1;>tr|D5MCR9|D5MCR9_CAEEL Protein LPD-9, isoform b OS=Caenorhabditis elegans GN=lpd-9 PE=2 SV=1	2	7	7	7	5	7	4	3	7	6	6	5	5	4	6	5	4	5	4	3	4	7	4	3	5	7	4	3	7	6	6	5	5	4	6	5	4	5	4	3	4	7
D7SFI3;O45352	D7SFI3	10;1	10;1	9;1		C02D5.4	>tr|D7SFI3|D7SFI3_CAEEL Protein C02D5.4 OS=Caenorhabditis elegans GN=C02D5.4 PE=3 SV=1	2	10	10	9	6	6	6	5	6	6	7	6	7	8	7	7	7	6	7	6	7	6	6	3	6	6	6	5	6	6	7	6	7	8	7	7	7	6	7	6	7	6
H2KYV1;D7SFJ4	H2KYV1;D7SFJ4	3;3	3;3	3;3		C25H3.9	>tr|H2KYV1|H2KYV1_CAEEL Protein C25H3.9, isoform a OS=Caenorhabditis elegans GN=C25H3.9 PE=2 SV=1;>tr|D7SFJ4|D7SFJ4_CAEEL Protein C25H3.9, isoform b OS=Caenorhabditis elegans GN=C25H3.9 PE=2 SV=1	2	3	3	3	2	2	2	2	2	2	2	2	1	1	2	2	0	3	0	1	2	2	1	1	2	2	2	2	2	2	2	2	1	1	2	2	0	3	0	1	2	2
D7SFK2	D7SFK2	1	1	1		C56E6.9	>tr|D7SFK2|D7SFK2_CAEEL Protein C56E6.9 OS=Caenorhabditis elegans GN=C56E6.9 PE=4 SV=1	1	1	1	1	0	0	0	0	0	1	0	0	0	0	0	0	0	0	0	0	0	0	0	0	0	0	0	0	0	1	0	0	0	0	0	0	0	0	0	0	0	0
D9N120	D9N120	8	2	2		wago-5	>tr|D9N120|D9N120_CAEEL Protein WAGO-5 OS=Caenorhabditis elegans GN=wago-5 PE=4 SV=2	1	8	2	2	5	5	4	4	5	4	5	5	4	3	5	3	4	4	5	6	6	4	4	5	0	1	0	0	0	0	0	0	0	0	0	0	1	0	1	1	1	0
D9PTP5;D9PTP6;D9PTP7;D9PTP8	D9PTP5;D9PTP6;D9PTP7;D9PTP8	2;2;2;2	2;2;2;2	2;2;2;2		snx-6	>tr|D9PTP5|D9PTP5_CAEEL Protein SNX-6, isoform a OS=Caenorhabditis elegans GN=snx-6 PE=1 SV=1;>tr|D9PTP6|D9PTP6_CAEEL Protein SNX-6, isoform b OS=Caenorhabditis elegans GN=snx-6 PE=2 SV=1;>tr|D9PTP7|D9PTP7_CAEEL Protein SNX-6, isoform c OS=Caenorhabditis e	4	2	2	2	2	2	2	2	2	2	2	2	2	2	2	2	2	1	2	1	2	2	2	1	2	2	2	2	2	2	2	2	2	2	2	2	2	1	2	1	2	2
E0AHA7;Q9U9J8;S6FN00;G5EG85	E0AHA7;Q9U9J8;S6FN00;G5EG85	24;24;24;24	24;24;24;24	24;24;24;24		unc-70;bgs-1	>tr|E0AHA7|E0AHA7_CAEEL Protein UNC-70, isoform c OS=Caenorhabditis elegans GN=unc-70 PE=2 SV=1;>tr|Q9U9J8|Q9U9J8_CAEEL Beta-G spectrin OS=Caenorhabditis elegans GN=unc-70 PE=2 SV=1;>tr|S6FN00|S6FN00_CAEEL Protein UNC-70, isoform d OS=Caenorhabditis elegan	4	24	24	24	16	15	13	8	14	15	16	15	15	15	16	11	11	9	9	5	14	13	12	4	16	15	13	8	14	15	16	15	15	15	16	11	11	9	9	5	14	13
Q18020;E0AHB8	Q18020;E0AHB8	2;2	2;2	2;2		C15C8.3	>tr|Q18020|Q18020_CAEEL Protein ASP-10, isoform a OS=Caenorhabditis elegans GN=asp-10 PE=2 SV=1;>tr|E0AHB8|E0AHB8_CAEEL Protein ASP-10, isoform b OS=Caenorhabditis elegans GN=asp-10 PE=2 SV=1	2	2	2	2	1	1	1	2	2	2	2	2	2	2	1	2	1	2	1	2	1	2	1	1	1	1	1	2	2	2	2	2	2	2	1	2	1	2	1	2	1	2
Q9TW45-4;H2L2K7;Q9TW45;N1NTJ6;G5EE60;Q9TW45-2;Q9TW45-3;E0AHE2;G5EE76	Q9TW45-4;H2L2K7;Q9TW45;N1NTJ6;G5EE60;Q9TW45-2;Q9TW45-3;E0AHE2;G5EE76	1;1;1;1;1;1;1;1;1	1;1;1;1;1;1;1;1;1	1;1;1;1;1;1;1;1;1	Serine/threonine-protein kinase par-1	par-1	>sp|Q9TW45-4|PAR1_CAEEL Isoform d of Serine/threonine-protein kinase par-1 OS=Caenorhabditis elegans GN=par-1;>tr|H2L2K7|H2L2K7_CAEEL Protein PAR-1, isoform j OS=Caenorhabditis elegans GN=par-1 PE=2 SV=1;>sp|Q9TW45|PAR1_CAEEL Serine/threonine-protein kinas	9	1	1	1	1	0	0	0	1	1	1	1	1	1	1	1	1	0	0	0	0	0	0	0	1	0	0	0	1	1	1	1	1	1	1	1	1	0	0	0	0	0
E0R7L2;E0R7L3	E0R7L2;E0R7L3	3;3	3;3	3;3		Y111B2A.12	>tr|E0R7L2|E0R7L2_CAEEL Protein Y111B2A.12, isoform a OS=Caenorhabditis elegans GN=CELE_Y111B2A.12 PE=2 SV=1;>tr|E0R7L3|E0R7L3_CAEEL Protein Y111B2A.12, isoform b OS=Caenorhabditis elegans GN=CELE_Y111B2A.12 PE=2 SV=1	2	3	3	3	1	1	1	0	2	2	1	2	1	2	1	1	0	0	0	0	1	2	0	0	1	1	1	0	2	2	1	2	1	2	1	1	0	0	0	0	1	2
E1B6Q7;Q22973	E1B6Q7;Q22973	2;2	2;2	2;2		F45F2.9	>tr|E1B6Q7|E1B6Q7_CAEEL Protein F45F2.9, isoform b OS=Caenorhabditis elegans GN=CELE_F45F2.9 PE=2 SV=1;>tr|Q22973|Q22973_CAEEL Protein F45F2.9, isoform a OS=Caenorhabditis elegans GN=CELE_F45F2.9 PE=2 SV=2	2	2	2	2	2	0	1	0	1	1	2	1	1	0	1	1	1	1	0	0	1	1	0	0	2	0	1	0	1	1	2	1	1	0	1	1	1	1	0	0	1	1
E2JL04;E2JL03;Q7Z261	E2JL04;E2JL03	3;2;1	3;2;1	3;2;1		iars-2	>tr|E2JL04|E2JL04_CAEEL Protein IARS-2, isoform a OS=Caenorhabditis elegans GN=iars-2 PE=2 SV=1;>tr|E2JL03|E2JL03_CAEEL Protein IARS-2, isoform b OS=Caenorhabditis elegans GN=iars-2 PE=2 SV=1	3	3	3	3	2	0	0	0	0	2	3	0	1	1	1	3	2	0	2	0	0	0	1	0	2	0	0	0	0	2	3	0	1	1	1	3	2	0	2	0	0	0
E5QCE7;Q21162	E5QCE7;Q21162	1;1	1;1	1;1		dnj-14	>tr|E5QCE7|E5QCE7_CAEEL Protein DNJ-14, isoform b OS=Caenorhabditis elegans GN=dnj-14 PE=2 SV=1;>tr|Q21162|Q21162_CAEEL Protein DNJ-14, isoform a OS=Caenorhabditis elegans GN=dnj-14 PE=2 SV=1	2	1	1	1	1	0	1	0	1	0	1	1	1	0	1	0	1	0	0	0	1	0	0	0	1	0	1	0	1	0	1	1	1	0	1	0	1	0	0	0	1	0
Q22258;Q22258-2;E5QCG9	Q22258;Q22258-2;E5QCG9	1;1;1	1;1;1	1;1;1	Serine/threonine-protein kinase ATR	atl-1	>sp|Q22258|ATR_CAEEL Serine/threonine-protein kinase ATR OS=Caenorhabditis elegans GN=atl-1 PE=2 SV=2;>sp|Q22258-2|ATR_CAEEL Isoform b of Serine/threonine-protein kinase ATR OS=Caenorhabditis elegans GN=atl-1;>tr|E5QCG9|E5QCG9_CAEEL Protein ATL-1, isoform	3	1	1	1	0	0	0	0	0	0	0	0	0	0	0	0	0	0	1	0	0	0	0	0	0	0	0	0	0	0	0	0	0	0	0	0	0	0	1	0	0	0
Q22235;E9P859	Q22235;E9P859	32;32	30;30	30;30		T05E11.3	>tr|Q22235|Q22235_CAEEL Protein ENPL-1, isoform a OS=Caenorhabditis elegans GN=enpl-1 PE=2 SV=1;>tr|E9P859|E9P859_CAEEL Protein ENPL-1, isoform b OS=Caenorhabditis elegans GN=enpl-1 PE=2 SV=1	2	32	30	30	26	25	26	24	21	24	27	27	23	24	25	21	22	23	22	16	23	25	21	16	24	23	24	22	19	22	25	25	21	22	23	19	20	21	20	14	21	23
F3Y5Q7;F3Y5Q3;Q9XXC7;F3Y5Q4;F3Y5Q5	F3Y5Q7;F3Y5Q3;Q9XXC7;F3Y5Q4	4;4;3;3;1	4;4;3;3;1	4;4;3;3;1		spat-2	>tr|F3Y5Q7|F3Y5Q7_CAEEL Protein SPAT-2, isoform a OS=Caenorhabditis elegans GN=spat-2 PE=2 SV=1;>tr|F3Y5Q3|F3Y5Q3_CAEEL Protein SPAT-2, isoform b OS=Caenorhabditis elegans GN=spat-2 PE=2 SV=1;>tr|Q9XXC7|Q9XXC7_CAEEL Protein SPAT-2, isoform c OS=Caenorhabdi	5	4	4	4	2	2	3	3	4	2	2	3	2	2	2	2	2	1	3	1	2	2	2	1	2	2	3	3	4	2	2	3	2	2	2	2	2	1	3	1	2	2
H2KZS0;F5GU60	H2KZS0;F5GU60	8;8	8;8	8;8		T21F4.1	>tr|H2KZS0|H2KZS0_CAEEL Protein T21F4.1, isoform a OS=Caenorhabditis elegans GN=CELE_T21F4.1 PE=2 SV=1;>tr|F5GU60|F5GU60_CAEEL Protein T21F4.1, isoform b OS=Caenorhabditis elegans GN=CELE_T21F4.1 PE=2 SV=1	2	8	8	8	4	3	5	4	5	5	6	6	5	4	5	5	5	4	4	1	5	4	4	1	4	3	5	4	5	5	6	6	5	4	5	5	5	4	4	1	5	4
F5GUA3;Q2XN02;Q22498	F5GUA3;Q2XN02;Q22498	14;14;14	14;14;14	14;14;14	Coatomer subunit gamma;Probable coatomer subunit gamma	T14G10.5	>tr|F5GUA3|F5GUA3_CAEEL Coatomer subunit gamma OS=Caenorhabditis elegans GN=CELE_T14G10.5 PE=2 SV=1;>tr|Q2XN02|Q2XN02_CAEEL Coatomer subunit gamma OS=Caenorhabditis elegans GN=CELE_T14G10.5 PE=2 SV=1;>sp|Q22498|COPG_CAEEL Probable coatomer subunit gamma OS	3	14	14	14	11	12	11	6	9	10	12	13	11	7	12	8	9	9	6	3	13	12	8	2	11	12	11	6	9	10	12	13	11	7	12	8	9	9	6	3	13	12
F5GUH2;F5GUG6;F5GUG7;F5GUG8;F5GUH1	F5GUH2;F5GUG6;F5GUG7;F5GUG8;F5GUH1	1;1;1;1;1	1;1;1;1;1	1;1;1;1;1		W05B5.1	>tr|F5GUH2|F5GUH2_CAEEL Protein W05B5.1, isoform g OS=Caenorhabditis elegans GN=CELE_W05B5.1 PE=2 SV=1;>tr|F5GUG6|F5GUG6_CAEEL Protein W05B5.1, isoform a OS=Caenorhabditis elegans GN=CELE_W05B5.1 PE=2 SV=1;>tr|F5GUG7|F5GUG7_CAEEL Protein W05B5.1, isoform b	5	1	1	1	1	1	0	0	0	0	1	1	1	1	0	1	0	1	0	1	0	0	0	1	1	1	0	0	0	0	1	1	1	1	0	1	0	1	0	1	0	0
O17883;F5GUI0	O17883;F5GUI0	4;4	4;4	4;4	Uncharacterized protein F52F12.7	F52F12.7	>sp|O17883|STAL1_CAEEL Steroidogenic acute regulatory-like protein 1 OS=Caenorhabditis elegans GN=strl-1 PE=2 SV=2;>tr|F5GUI0|F5GUI0_CAEEL Protein STRL-1, isoform b OS=Caenorhabditis elegans GN=strl-1 PE=2 SV=1	2	4	4	4	3	1	1	2	2	0	4	4	3	2	4	2	4	3	3	0	2	3	4	1	3	1	1	2	2	0	4	4	3	2	4	2	4	3	3	0	2	3
G1K0V8;P34563;G1K0V9	G1K0V8;P34563	7;7;1	7;7;1	4;4;1	Eukaryotic translation initiation factor 5A-1	iff-1	>tr|G1K0V8|G1K0V8_CAEEL Protein IFF-1, isoform b OS=Caenorhabditis elegans GN=iff-1 PE=2 SV=1;>sp|P34563|IF5A1_CAEEL Eukaryotic translation initiation factor 5A-1 OS=Caenorhabditis elegans GN=iff-1 PE=1 SV=1	3	7	7	4	7	6	6	6	7	4	7	7	7	5	6	6	6	5	5	5	6	6	5	5	7	6	6	6	7	4	7	7	7	5	6	6	6	5	5	5	6	6
Q17424;G3MU08	Q17424;G3MU08	1;1	1;1	1;1	Probable thioredoxin-2;Thioredoxin	trx-2	>sp|Q17424|THIO2_CAEEL Probable thioredoxin-2 OS=Caenorhabditis elegans GN=trx-2 PE=2 SV=2;>tr|G3MU08|G3MU08_CAEEL Thioredoxin OS=Caenorhabditis elegans GN=trx-2 PE=2 SV=1	2	1	1	1	1	0	0	1	0	1	1	0	1	1	1	1	1	1	1	1	1	1	1	0	1	0	0	1	0	1	1	0	1	1	1	1	1	1	1	1	1	1
G3MU12	G3MU12	1	1	1		C08F8.15	>tr|G3MU12|G3MU12_CAEEL Protein C08F8.15 OS=Caenorhabditis elegans GN=C08F8.15 PE=4 SV=1	1	1	1	1	0	0	0	0	1	0	0	0	1	0	1	0	0	0	0	0	0	0	0	0	0	0	0	0	1	0	0	0	1	0	1	0	0	0	0	0	0	0
G3MU14;Q27497	G3MU14;Q27497	7;7	4;4	4;4	Serine/threonine-protein phosphatase;Serine/threonine-protein phosphatase PP1-alpha	gsp-1	>tr|G3MU14|G3MU14_CAEEL Serine/threonine-protein phosphatase OS=Caenorhabditis elegans GN=gsp-1 PE=2 SV=1;>sp|Q27497|GLC7A_CAEEL Serine/threonine-protein phosphatase PP1-alpha OS=Caenorhabditis elegans GN=gsp-1 PE=2 SV=2	2	7	4	4	7	5	5	4	6	6	7	6	6	5	7	5	6	6	6	3	6	7	5	4	4	3	2	1	3	3	4	3	3	2	4	2	3	3	3	0	3	4
G3MU38;Q18785;D6R8W7	G3MU38;Q18785;D6R8W7	9;9;5	9;9;5	9;9;5	MIF-like protein mif-2	mif-2	>tr|G3MU38|G3MU38_CAEEL Protein MIF-2, isoform c OS=Caenorhabditis elegans GN=mif-2 PE=2 SV=1;>sp|Q18785|MIF2_CAEEL MIF-like protein mif-2 OS=Caenorhabditis elegans GN=mif-2 PE=2 SV=1;>tr|D6R8W7|D6R8W7_CAEEL Protein MIF-2, isoform b OS=Caenorhabditis elega	3	9	9	9	8	7	6	5	6	7	8	7	8	7	7	7	6	6	7	5	8	7	6	5	8	7	6	5	6	7	8	7	8	7	7	7	6	6	7	5	8	7
Q8MQ99;G3MU39	Q8MQ99;G3MU39	2;2	2;2	2;2		C51E3.9	>tr|Q8MQ99|Q8MQ99_CAEEL Protein C51E3.9, isoform a OS=Caenorhabditis elegans GN=C51E3.9 PE=4 SV=1;>tr|G3MU39|G3MU39_CAEEL Protein C51E3.9, isoform b OS=Caenorhabditis elegans GN=C51E3.9 PE=4 SV=1	2	2	2	2	1	1	1	1	1	1	1	1	0	0	1	1	1	0	1	0	1	1	0	0	1	1	1	1	1	1	1	1	0	0	1	1	1	0	1	0	1	1
P90897;G3MU57;G3MU56	P90897;G3MU57;G3MU56	7;7;7	7;7;7	7;7;7		F58G11.2	>tr|P90897|P90897_CAEEL Protein F58G11.2, isoform a OS=Caenorhabditis elegans GN=CELE_F58G11.2 PE=2 SV=4;>tr|G3MU57|G3MU57_CAEEL Protein F58G11.2, isoform b OS=Caenorhabditis elegans GN=CELE_F58G11.2 PE=2 SV=1;>tr|G3MU56|G3MU56_CAEEL Protein F58G11.2, isof	3	7	7	7	4	3	2	0	4	3	3	4	4	4	2	3	4	0	5	0	3	1	3	0	4	3	2	0	4	3	3	4	4	4	2	3	4	0	5	0	3	1
N1NTD8;N1NSD8;N1NV07;N1NSE3;N1NTJ2;Q7JKC3;G3MU83;N1NTI7;N1NTD2;O45623;G3MU80;G3MU82;N1NVB4;G3MU79;O45624;G3MU81	N1NTD8;N1NSD8;N1NV07;N1NSE3;N1NTJ2;Q7JKC3;G3MU83;N1NTI7;N1NTD2;O45623;G3MU80;G3MU82;N1NVB4;G3MU79;O45624;G3MU81	14;14;14;14;14;14;14;14;14;14;14;14;14;14;14;14	14;14;14;14;14;14;14;14;14;14;14;14;14;14;14;14	14;14;14;14;14;14;14;14;14;14;14;14;14;14;14;14	Ubiquitin carboxyl-terminal hydrolase 7	usp-7;math-33	>tr|N1NTD8|N1NTD8_CAEEL Ubiquitin carboxyl-terminal hydrolase OS=Caenorhabditis elegans GN=math-33 PE=3 SV=1;>tr|N1NSD8|N1NSD8_CAEEL Ubiquitin carboxyl-terminal hydrolase OS=Caenorhabditis elegans GN=math-33 PE=3 SV=1;>tr|N1NV07|N1NV07_CAEEL Ubiquitin carb	16	14	14	14	11	10	9	4	12	9	12	9	10	6	12	4	7	5	7	2	10	8	9	2	11	10	9	4	12	9	12	9	10	6	12	4	7	5	7	2	10	8
G4RYA5	G4RYA5	4	4	4		F38A1.8	>tr|G4RYA5|G4RYA5_CAEEL Protein F38A1.8 OS=Caenorhabditis elegans GN=CELE_F38A1.8 PE=4 SV=1	1	4	4	4	4	2	4	3	3	4	3	4	4	3	4	3	3	2	3	2	3	3	4	1	4	2	4	3	3	4	3	4	4	3	4	3	3	2	3	2	3	3
G4RZJ9;G4S8E3	G4RZJ9;G4S8E3	1;1	1;1	1;1		trk-1	>tr|G4RZJ9|G4RZJ9_CAEEL Protein TRK-1, isoform b OS=Caenorhabditis elegans GN=trk-1 PE=2 SV=2;>tr|G4S8E3|G4S8E3_CAEEL Protein TRK-1, isoform a OS=Caenorhabditis elegans GN=trk-1 PE=2 SV=2	2	1	1	1	0	1	1	0	0	0	0	1	0	1	0	1	1	0	1	0	1	0	1	0	0	1	1	0	0	0	0	1	0	1	0	1	1	0	1	0	1	0
G4S034;Q21408	G4S034;Q21408	50;49	50;49	50;49		spc-1	>tr|G4S034|G4S034_CAEEL Protein SPC-1, isoform a OS=Caenorhabditis elegans GN=spc-1 PE=2 SV=2;>tr|Q21408|Q21408_CAEEL Protein SPC-1, isoform b OS=Caenorhabditis elegans GN=spc-1 PE=2 SV=2	2	50	50	50	32	31	23	18	27	30	32	33	28	31	28	26	22	22	23	16	30	25	22	17	32	31	23	18	27	30	32	33	28	31	28	26	22	22	23	16	30	25
Q95XR3;G4SF15	Q95XR3;G4SF15	3;3	3;3	3;3		Y39G10AR.9	>tr|Q95XR3|Q95XR3_CAEEL Protein Y39G10AR.9, isoform b OS=Caenorhabditis elegans GN=CELE_Y39G10AR.9 PE=2 SV=2;>tr|G4SF15|G4SF15_CAEEL Protein Y39G10AR.9, isoform a OS=Caenorhabditis elegans GN=CELE_Y39G10AR.9 PE=2 SV=2	2	3	3	3	0	2	1	0	1	0	1	2	1	0	1	0	1	0	1	0	1	3	1	0	0	2	1	0	1	0	1	2	1	0	1	0	1	0	1	0	1	3
G4SF79	G4SF79	10	10	5		F25E2.2	>tr|G4SF79|G4SF79_CAEEL Protein F25E2.2, isoform a OS=Caenorhabditis elegans GN=CELE_F25E2.2 PE=2 SV=2	1	10	10	5	6	8	5	5	5	5	6	7	5	7	5	6	5	6	4	4	6	8	4	4	6	8	5	5	5	5	6	7	5	7	5	6	5	6	4	4	6	8
G4SI07	G4SI07	3	3	3		gei-15	>tr|G4SI07|G4SI07_CAEEL Protein GEI-15 OS=Caenorhabditis elegans GN=gei-15 PE=4 SV=1	1	3	3	3	2	2	1	0	1	0	1	1	1	0	1	1	1	1	0	0	1	0	1	1	2	2	1	0	1	0	1	1	1	0	1	1	1	1	0	0	1	0
G4SL51;H2L044;G5EER0	G4SL51;H2L044;G5EER0	7;6;6	7;6;6	7;6;6		pqn-52	>tr|G4SL51|G4SL51_CAEEL Protein PQN-52, isoform c OS=Caenorhabditis elegans GN=pqn-52 PE=2 SV=1;>tr|H2L044|H2L044_CAEEL Protein PQN-52, isoform b OS=Caenorhabditis elegans GN=pqn-52 PE=2 SV=1;>tr|G5EER0|G5EER0_CAEEL Protein PQN-52, isoform a OS=Caenorhabdi	3	7	7	7	5	6	4	4	5	6	5	5	5	5	4	5	4	5	4	3	5	5	4	2	5	6	4	4	5	6	5	5	5	5	4	5	4	5	4	3	5	5
G4SLH0;G5EFF0;G4SLD6;G5EDT5	G4SLH0;G5EFF0;G4SLD6;G5EDT5	13;13;13;11	13;13;13;11	13;13;13;11		ttn-1	>tr|G4SLH0|G4SLH0_CAEEL Protein TTN-1, isoform g OS=Caenorhabditis elegans GN=ttn-1 PE=2 SV=2;>tr|G5EFF0|G5EFF0_CAEEL 2MDa_1 protein OS=Caenorhabditis elegans GN=ttn-1 PE=4 SV=1;>tr|G4SLD6|G4SLD6_CAEEL 2MDa_2 protein OS=Caenorhabditis elegans GN=ttn-1 PE=4	4	13	13	13	10	7	7	8	9	8	9	7	8	6	8	7	6	7	8	5	9	9	6	7	10	7	7	8	9	8	9	7	8	6	8	7	6	7	8	5	9	9
G4SPY0;G4SPY1	G4SPY0;G4SPY1	2;2	2;2	2;2		Y71G10AL.1	>tr|G4SPY0|G4SPY0_CAEEL Protein Y71G10AL.1, isoform b OS=Caenorhabditis elegans GN=CELE_Y71G10AL.1 PE=2 SV=2;>tr|G4SPY1|G4SPY1_CAEEL Protein Y71G10AL.1, isoform a OS=Caenorhabditis elegans GN=CELE_Y71G10AL.1 PE=2 SV=2	2	2	2	2	2	2	2	2	2	2	2	2	2	2	2	1	2	2	2	1	2	2	2	1	2	2	2	2	2	2	2	2	2	2	2	1	2	2	2	1	2	2
G4SRS5;Q71JP9	G4SRS5;Q71JP9	3;3	3;3	3;3		abtm-1;Y74C10AM.1	>tr|G4SRS5|G4SRS5_CAEEL Protein ABTM-1 OS=Caenorhabditis elegans GN=abtm-1 PE=2 SV=1;>tr|Q71JP9|Q71JP9_CAEEL ABC7 protein OS=Caenorhabditis elegans GN=Y74C10AM.1 PE=2 SV=1	2	3	3	3	1	0	1	0	2	2	2	0	1	1	1	0	1	0	1	0	1	1	1	0	1	0	1	0	2	2	2	0	1	1	1	0	1	0	1	0	1	1
Q965X3;G4SRU7;H2L0P9	Q965X3;G4SRU7;H2L0P9	3;3;2	3;3;2	3;3;2		Y39A3CL.4	>tr|Q965X3|Q965X3_CAEEL Protein Y39A3CL.4, isoform a OS=Caenorhabditis elegans GN=CELE_Y39A3CL.4 PE=2 SV=2;>tr|G4SRU7|G4SRU7_CAEEL Protein Y39A3CL.4, isoform c OS=Caenorhabditis elegans GN=CELE_Y39A3CL.4 PE=2 SV=2;>tr|H2L0P9|H2L0P9_CAEEL Protein Y39A3CL.4,	3	3	3	3	2	1	1	0	1	1	0	2	1	1	3	0	1	1	1	0	1	0	1	0	2	1	1	0	1	1	0	2	1	1	3	0	1	1	1	0	1	0
G5EBF3	G5EBF3	19	19	19			>tr|G5EBF3|G5EBF3_CAEEL Protein PUD-2.1 OS=Caenorhabditis elegans GN=pud-2.1 PE=4 SV=1	1	19	19	19	17	16	17	17	18	17	17	17	18	19	18	19	18	18	19	16	17	13	18	17	17	16	17	17	18	17	17	17	18	19	18	19	18	18	19	16	17	13
G5EBF4;Q9U589	G5EBF4;Q9U589	1;1	1;1	1;1		T28H10.3	>tr|G5EBF4|G5EBF4_CAEEL Protein T28H10.3 OS=Caenorhabditis elegans GN=CELE_T28H10.3 PE=4 SV=1;>tr|Q9U589|Q9U589_CAEEL Hemoglobinase-type cysteine proteinase (Fragment) OS=Caenorhabditis elegans PE=2 SV=1	2	1	1	1	1	0	1	0	1	0	1	1	1	0	1	1	1	0	1	0	1	0	1	0	1	0	1	0	1	0	1	1	1	0	1	1	1	0	1	0	1	0
G5EBG0	G5EBG0	3	3	3		him-3	>tr|G5EBG0|G5EBG0_CAEEL Meiotic chromosome core protein OS=Caenorhabditis elegans GN=him-3 PE=2 SV=1	1	3	3	3	2	2	2	1	2	0	3	1	2	1	2	1	2	1	2	1	2	0	2	1	2	2	2	1	2	0	3	1	2	1	2	1	2	1	2	1	2	0
G5EFW3;G5EC35;G5EG97;G5EBH3	G5EFW3;G5EC35;G5EG97;G5EBH3	3;3;3;3	3;3;3;3	3;3;3;3		sma-1	>tr|G5EFW3|G5EFW3_CAEEL Protein SMA-1, isoform a OS=Caenorhabditis elegans GN=sma-1 PE=2 SV=1;>tr|G5EC35|G5EC35_CAEEL Beta chain spectrin homolog Sma1 OS=Caenorhabditis elegans GN=sma-1 PE=2 SV=1;>tr|G5EG97|G5EG97_CAEEL Protein SMA-1, isoform c OS=Caenorha	4	3	3	3	1	2	1	0	1	1	0	0	1	1	1	1	1	0	0	0	1	1	1	1	1	2	1	0	1	1	0	0	1	1	1	1	1	0	0	0	1	1
G5EBH7;H2L0I1	G5EBH7	11;2	11;2	11;2		calu-1	>tr|G5EBH7|G5EBH7_CAEEL Calumenin-like protein OS=Caenorhabditis elegans GN=calu-1 PE=2 SV=1	2	11	11	11	11	9	8	8	8	7	10	11	8	9	11	9	10	10	8	8	10	9	10	6	11	9	8	8	8	7	10	11	8	9	11	9	10	10	8	8	10	9
G5EBI0	G5EBI0	4	4	4		4D656	>tr|G5EBI0|G5EBI0_CAEEL 4D656 OS=Caenorhabditis elegans GN=4D656 PE=2 SV=1	1	4	4	4	3	2	3	1	2	2	3	3	3	3	3	2	3	2	2	1	3	2	2	1	3	2	3	1	2	2	3	3	3	3	3	2	3	2	2	1	3	2
G5EBJ7	G5EBJ7	16	16	16		fbp-1	>tr|G5EBJ7|G5EBJ7_CAEEL Fructose-1,6-bisphosphatase OS=Caenorhabditis elegans GN=fbp-1 PE=2 SV=1	1	16	16	16	13	13	13	12	12	11	12	13	13	13	12	12	13	11	11	10	13	12	13	10	13	13	13	12	12	11	12	13	13	13	12	12	13	11	11	10	13	12
G5EBK3;G5EGU8;G5EES2	G5EBK3;G5EGU8;G5EES2	33;32;32	33;32;32	33;32;32		erm-1	>tr|G5EBK3|G5EBK3_CAEEL ERM-1B OS=Caenorhabditis elegans GN=erm-1 PE=2 SV=1;>tr|G5EGU8|G5EGU8_CAEEL ERM-1Asv OS=Caenorhabditis elegans GN=erm-1 PE=2 SV=1;>tr|G5EES2|G5EES2_CAEEL ERM-1A OS=Caenorhabditis elegans GN=erm-1 PE=2 SV=1	3	33	33	33	30	24	22	25	23	26	29	27	27	24	24	24	20	28	16	20	26	24	22	14	30	24	22	25	23	26	29	27	27	24	24	24	20	28	16	20	26	24
G5EBM6	G5EBM6	1	1	1		kin-21	>tr|G5EBM6|G5EBM6_CAEEL Protein KIN-21 OS=Caenorhabditis elegans GN=kin-21 PE=2 SV=1	1	1	1	1	1	1	1	0	1	1	1	1	1	1	1	1	1	0	1	0	1	0	0	0	1	1	1	0	1	1	1	1	1	1	1	1	1	0	1	0	1	0
G5EEG8;G5EBP4;G5EEP9;G5EFD6	G5EEG8;G5EBP4;G5EEP9;G5EFD6	12;12;12;6	12;12;12;6	12;12;12;6		frm-1	>tr|G5EEG8|G5EEG8_CAEEL Protein FRM-1, isoform d OS=Caenorhabditis elegans GN=frm-1 PE=1 SV=1;>tr|G5EBP4|G5EBP4_CAEEL Protein FRM-1, isoform e OS=Caenorhabditis elegans GN=frm-1 PE=2 SV=1;>tr|G5EEP9|G5EEP9_CAEEL Protein FRM-1, isoform a OS=Caenorhabditis e	4	12	12	12	8	6	5	5	6	4	6	7	7	8	7	5	6	5	5	3	7	7	5	3	8	6	5	5	6	4	6	7	7	8	7	5	6	5	5	3	7	7
G5EBP5	G5EBP5	15	15	15		ZC247.1	>tr|G5EBP5|G5EBP5_CAEEL Protein ZC247.1 OS=Caenorhabditis elegans GN=CELE_ZC247.1 PE=4 SV=1	1	15	15	15	13	13	12	12	12	14	12	12	10	9	11	10	11	11	11	9	12	13	10	10	13	13	12	12	12	14	12	12	10	9	11	10	11	11	11	9	12	13
G5EBR1;Q2V4S2;E9P8A8	G5EBR1;Q2V4S2	25;24;3	25;24;3	25;24;3		gdi-1	>tr|G5EBR1|G5EBR1_CAEEL Protein GDI-1, isoform a OS=Caenorhabditis elegans GN=gdi-1 PE=2 SV=1;>tr|Q2V4S2|Q2V4S2_CAEEL Protein GDI-1, isoform b OS=Caenorhabditis elegans GN=gdi-1 PE=2 SV=1	3	25	25	25	23	15	20	18	19	19	21	20	21	20	22	21	20	19	23	20	21	19	23	16	23	15	20	18	19	19	21	20	21	20	22	21	20	19	23	20	21	19
G5EC09;G5EBS7	G5EC09;G5EBS7	1;1	1;1	1;1		cept-1	>tr|G5EC09|G5EC09_CAEEL Protein CEPT-1, isoform a OS=Caenorhabditis elegans GN=cept-1 PE=2 SV=1;>tr|G5EBS7|G5EBS7_CAEEL Protein CEPT-1, isoform b OS=Caenorhabditis elegans GN=cept-1 PE=2 SV=1	2	1	1	1	0	0	1	0	1	0	1	0	0	0	1	0	0	0	0	0	0	1	0	0	0	0	1	0	1	0	1	0	0	0	1	0	0	0	0	0	0	1
G5EBV3	G5EBV3	1	1	1		mig-2	>tr|G5EBV3|G5EBV3_CAEEL Protein MIG-2 OS=Caenorhabditis elegans GN=mig-2 PE=3 SV=1	1	1	1	1	1	0	0	0	0	0	1	1	1	1	1	0	0	0	1	0	1	0	0	0	1	0	0	0	0	0	1	1	1	1	1	0	0	0	1	0	1	0
G5EBV6;Q965J2	G5EBV6;Q965J2	18;17	15;14	15;14		pgl-3	>tr|G5EBV6|G5EBV6_CAEEL PGL-3 OS=Caenorhabditis elegans GN=pgl-3 PE=1 SV=1;>tr|Q965J2|Q965J2_CAEEL Protein PGL-3, isoform b OS=Caenorhabditis elegans GN=pgl-3 PE=2 SV=1	2	18	15	15	12	13	10	8	11	12	13	12	11	7	11	8	9	10	9	8	12	12	11	8	9	10	8	6	8	9	10	10	8	6	8	7	7	8	7	7	9	9
G5EBW5	G5EBW5	1	1	1		K07G5.6	>tr|G5EBW5|G5EBW5_CAEEL Protein FECL-1 OS=Caenorhabditis elegans GN=fecl-1 PE=4 SV=1	1	1	1	1	0	0	0	0	0	0	0	0	0	1	0	0	0	0	0	0	0	0	0	0	0	0	0	0	0	0	0	0	0	1	0	0	0	0	0	0	0	0
G5EBY3;Q22869	G5EBY3;Q22869	36;36	36;36	36;36		nmy-2	>tr|G5EBY3|G5EBY3_CAEEL Protein NMY-2 OS=Caenorhabditis elegans GN=nmy-2 PE=4 SV=1;>tr|Q22869|Q22869_CAEEL Non-muscle myosin heavy chain II OS=Caenorhabditis elegans GN=nmy-2 PE=2 SV=1	2	36	36	36	26	25	19	21	24	17	27	26	22	22	25	17	16	11	20	11	22	21	19	8	26	25	19	21	24	17	27	26	22	22	25	17	16	11	20	11	22	21
G5EBY4	G5EBY4	1	1	1		ZK892.5	>tr|G5EBY4|G5EBY4_CAEEL Protein ZK892.5 OS=Caenorhabditis elegans GN=CELE_ZK892.5 PE=4 SV=1	1	1	1	1	0	0	1	0	0	0	0	0	1	0	0	1	1	0	1	0	1	0	1	0	0	0	1	0	0	0	0	0	1	0	0	1	1	0	1	0	1	0
G5EC10	G5EC10	5	5	5		lec-9	>tr|G5EC10|G5EC10_CAEEL Galectin OS=Caenorhabditis elegans GN=lec-9 PE=2 SV=1	1	5	5	5	5	3	4	4	4	5	5	4	4	3	4	3	4	4	4	3	5	5	4	2	5	3	4	4	4	5	5	4	4	3	4	3	4	4	4	3	5	5
G5EC16;G5EFQ8	G5EC16;G5EFQ8	2;1	2;1	2;1		smn-1	>tr|G5EC16|G5EC16_CAEEL Protein SMN-1, isoform b OS=Caenorhabditis elegans GN=smn-1 PE=2 SV=1;>tr|G5EFQ8|G5EFQ8_CAEEL Protein SMN-1, isoform a OS=Caenorhabditis elegans GN=smn-1 PE=2 SV=1	2	2	2	2	1	0	1	0	0	0	1	2	1	1	0	1	1	0	1	0	0	0	1	0	1	0	1	0	0	0	1	2	1	1	0	1	1	0	1	0	0	0
G5EC22;Q9XUD6	G5EC22;Q9XUD6	2;1	2;1	2;1		F55G11.4;F55G11.8	>tr|G5EC22|G5EC22_CAEEL Protein F55G11.4 OS=Caenorhabditis elegans GN=CELE_F55G11.4 PE=4 SV=1;>tr|Q9XUD6|Q9XUD6_CAEEL Protein F55G11.8 OS=Caenorhabditis elegans GN=CELE_F55G11.8 PE=4 SV=1	2	2	2	2	1	2	0	0	0	1	1	0	0	0	0	0	1	0	0	0	1	0	0	0	1	2	0	0	0	1	1	0	0	0	0	0	1	0	0	0	1	0
G5EC23	G5EC23	3	3	3		hcf-1	>tr|G5EC23|G5EC23_CAEEL Host cell factor 1 OS=Caenorhabditis elegans GN=hcf-1 PE=1 SV=1	1	3	3	3	1	0	2	1	2	1	2	1	2	1	1	0	1	0	2	0	1	0	1	0	1	0	2	1	2	1	2	1	2	1	1	0	1	0	2	0	1	0
G5EC25	G5EC25	1	1	1		Y49A3A.1	>tr|G5EC25|G5EC25_CAEEL Protein CEPT-2 OS=Caenorhabditis elegans GN=cept-2 PE=3 SV=1	1	1	1	1	0	0	1	1	1	0	1	1	1	0	1	0	1	1	0	0	0	1	0	0	0	0	1	1	1	0	1	1	1	0	1	0	1	1	0	0	0	1
G5EC31;Q86N72;G4RZC3;Q6A593	G5EC31;Q86N72;G4RZC3;Q6A593	23;19;16;12	23;19;16;12	23;19;16;12		alh-6	>tr|G5EC31|G5EC31_CAEEL Protein ALH-6, isoform a OS=Caenorhabditis elegans GN=alh-6 PE=2 SV=1;>tr|Q86N72|Q86N72_CAEEL Protein ALH-6, isoform b OS=Caenorhabditis elegans GN=alh-6 PE=2 SV=1;>tr|G4RZC3|G4RZC3_CAEEL Protein ALH-6, isoform d OS=Caenorhabditis e	4	23	23	23	19	17	15	14	17	15	18	15	15	18	18	17	15	15	14	12	17	16	13	11	19	17	15	14	17	15	18	15	15	18	18	17	15	15	14	12	17	16
G5EC67	G5EC67	2	2	2		2O16	>tr|G5EC67|G5EC67_CAEEL 2O16 OS=Caenorhabditis elegans GN=2O16 PE=2 SV=1	1	2	2	2	2	2	1	1	2	2	2	2	2	2	2	2	1	1	2	0	2	1	2	0	2	2	1	1	2	2	2	2	2	2	2	2	1	1	2	0	2	1
G5EC71	G5EC71	3	3	3		gst-20	>tr|G5EC71|G5EC71_CAEEL Protein GST-20 OS=Caenorhabditis elegans GN=gst-20 PE=4 SV=1	1	3	3	3	1	2	1	0	2	1	1	1	1	1	1	1	0	1	0	1	1	1	1	0	1	2	1	0	2	1	1	1	1	1	1	1	0	1	0	1	1	1
G5EFF7;G5EC78;G5EG66;O18672	G5EFF7;G5EC78;G5EG66;O18672	9;9;8;6	9;9;8;6	9;9;8;6		ubql-1	>tr|G5EFF7|G5EFF7_CAEEL Protein UBQL-1, isoform a OS=Caenorhabditis elegans GN=ubql-1 PE=2 SV=1;>tr|G5EC78|G5EC78_CAEEL Protein UBQL-1, isoform b OS=Caenorhabditis elegans GN=ubql-1 PE=2 SV=1;>tr|G5EG66|G5EG66_CAEEL Protein UBQL-1, isoform c OS=Caenorhabdi	4	9	9	9	4	6	4	4	4	6	5	7	4	3	4	4	2	4	1	2	4	5	2	2	4	6	4	4	4	6	5	7	4	3	4	4	2	4	1	2	4	5
G5EC86	G5EC86	2	2	2		oma-1	>tr|G5EC86|G5EC86_CAEEL Protein OMA-1 OS=Caenorhabditis elegans GN=oma-1 PE=1 SV=1	1	2	2	2	1	0	1	0	1	1	1	0	1	1	1	0	1	0	1	0	1	0	1	0	1	0	1	0	1	1	1	0	1	1	1	0	1	0	1	0	1	0
G5EC87	G5EC87	8	8	8		ZK1307.8	>tr|G5EC87|G5EC87_CAEEL Protein ZK1307.8 OS=Caenorhabditis elegans GN=CELE_ZK1307.8 PE=4 SV=1	1	8	8	8	7	7	5	4	7	7	7	7	6	5	7	5	7	6	5	5	6	7	6	4	7	7	5	4	7	7	7	7	6	5	7	5	7	6	5	5	6	7
G5EC91	G5EC91	3	3	3		dpy-11	>tr|G5EC91|G5EC91_CAEEL Protein DPY-11 OS=Caenorhabditis elegans GN=dpy-11 PE=2 SV=1	1	3	3	3	3	2	2	2	2	2	2	1	2	1	2	1	2	2	2	1	2	2	2	2	3	2	2	2	2	2	2	1	2	1	2	1	2	2	2	1	2	2
G5EC98	G5EC98	15	15	15		W06H3.3	>tr|G5EC98|G5EC98_CAEEL CTP synthase OS=Caenorhabditis elegans GN=ctps-1 PE=3 SV=1	1	15	15	15	12	11	9	9	11	12	13	10	12	12	10	12	12	12	11	11	11	11	11	8	12	11	9	9	11	12	13	10	12	12	10	12	12	12	11	11	11	11
G5ECA2;Q1ZXT0	G5ECA2;Q1ZXT0	3;2	3;2	3;2		F29C6.1	>tr|G5ECA2|G5ECA2_CAEEL Protein F29C6.1, isoform a OS=Caenorhabditis elegans GN=CELE_F29C6.1 PE=2 SV=1;>tr|Q1ZXT0|Q1ZXT0_CAEEL Protein F29C6.1, isoform b OS=Caenorhabditis elegans GN=CELE_F29C6.1 PE=2 SV=1	2	3	3	3	2	1	1	1	0	2	2	1	2	1	2	2	1	0	1	1	2	0	1	0	2	1	1	1	0	2	2	1	2	1	2	2	1	0	1	1	2	0
G5ECA7	G5ECA7	8	8	8		T02D1.8	>tr|G5ECA7|G5ECA7_CAEEL Protein T02D1.8 OS=Caenorhabditis elegans GN=CELE_T02D1.8 PE=4 SV=1	1	8	8	8	7	7	6	5	6	7	6	5	7	5	6	4	7	3	7	5	6	6	6	4	7	7	6	5	6	7	6	5	7	5	6	4	7	3	7	5	6	6
G5ECB9;G2HJZ1	G5ECB9	3;1	3;1	3;1		mex-1	>tr|G5ECB9|G5ECB9_CAEEL MEX-1 OS=Caenorhabditis elegans GN=mex-1 PE=2 SV=1	2	3	3	3	2	1	2	0	2	1	2	1	2	2	2	0	0	0	1	0	2	0	0	0	2	1	2	0	2	1	2	1	2	2	2	0	0	0	1	0	2	0
G5ECC1;G5ECM7	G5ECC1;G5ECM7	2;2	2;2	2;2		F13G3.10	>tr|G5ECC1|G5ECC1_CAEEL Protein F13G3.10, isoform a OS=Caenorhabditis elegans GN=CELE_F13G3.10 PE=2 SV=1;>tr|G5ECM7|G5ECM7_CAEEL Protein F13G3.10, isoform b OS=Caenorhabditis elegans GN=CELE_F13G3.10 PE=2 SV=1	2	2	2	2	2	1	2	0	1	1	2	1	1	2	2	1	2	0	2	1	1	1	2	1	2	1	2	0	1	1	2	1	1	2	2	1	2	0	2	1	1	1
G5ECC9	G5ECC9	5	5	5		K11B4.1	>tr|G5ECC9|G5ECC9_CAEEL Protein K11B4.1 OS=Caenorhabditis elegans GN=CELE_K11B4.1 PE=4 SV=1	1	5	5	5	3	4	2	3	3	2	3	3	3	1	3	1	2	1	3	1	2	2	3	1	3	4	2	3	3	2	3	3	3	1	3	1	2	1	3	1	2	2
G5ECD6	G5ECD6	1	1	1		chs-1	>tr|G5ECD6|G5ECD6_CAEEL Chitin synthase 1 OS=Caenorhabditis elegans GN=chs-1 PE=2 SV=1	1	1	1	1	0	0	0	0	0	1	0	0	0	1	0	0	0	0	0	0	0	0	0	0	0	0	0	0	0	1	0	0	0	1	0	0	0	0	0	0	0	0
G5ECE7	G5ECE7	2	2	2		C34E7.4	>tr|G5ECE7|G5ECE7_CAEEL Protein C34E7.4 OS=Caenorhabditis elegans GN=C34E7.4 PE=4 SV=1	1	2	2	2	2	2	1	1	1	0	1	2	1	1	2	1	1	0	1	1	1	1	0	0	2	2	1	1	1	0	1	2	1	1	2	1	1	0	1	1	1	1
G5ECG0	G5ECG0	2	2	2		tac-1	>tr|G5ECG0|G5ECG0_CAEEL 2P40 OS=Caenorhabditis elegans GN=tac-1 PE=1 SV=1	1	2	2	2	2	1	2	1	2	1	2	2	2	2	2	1	2	1	2	2	1	2	2	1	2	1	2	1	2	1	2	2	2	2	2	1	2	1	2	2	1	2
G5ECG7	G5ECG7	12	12	12		dsc-4	>tr|G5ECG7|G5ECG7_CAEEL Microsomal triglyceride transfer protein OS=Caenorhabditis elegans GN=dsc-4 PE=2 SV=1	1	12	12	12	5	8	6	5	7	7	9	10	7	4	7	5	4	6	3	1	6	6	4	3	5	8	6	5	7	7	9	10	7	4	7	5	4	6	3	1	6	6
G5EEC4;Q86NF8;Q86NF9;G5ECP9;G5EFW2;G5ECG8;G5EFK7;G5EFD1;Q965L0	G5EEC4;Q86NF8;Q86NF9;G5ECP9;G5EFW2;G5ECG8;G5EFK7	53;53;53;53;53;53;52;8;1	53;53;53;53;53;53;52;8;1	45;45;45;45;45;45;44;0;0		vab-10	>tr|G5EEC4|G5EEC4_CAEEL Protein VAB-10, isoform a OS=Caenorhabditis elegans GN=vab-10 PE=2 SV=1;>tr|Q86NF8|Q86NF8_CAEEL VAB-10A protein OS=Caenorhabditis elegans GN=vab-10 PE=2 SV=1;>tr|Q86NF9|Q86NF9_CAEEL VAB-10A protein OS=Caenorhabditis elegans GN=vab-1	9	53	53	45	42	42	31	27	35	41	40	39	30	29	36	27	28	29	22	16	36	35	26	18	42	42	31	27	35	41	40	39	30	29	36	27	28	29	22	16	36	35
G5ECH9;M1Z859	G5ECH9;M1Z859	2;2	2;2	2;2		K08D8.6	>tr|G5ECH9|G5ECH9_CAEEL Protein K08D8.6, isoform a OS=Caenorhabditis elegans GN=CELE_K08D8.6 PE=4 SV=1;>tr|M1Z859|M1Z859_CAEEL Protein K08D8.6, isoform b OS=Caenorhabditis elegans GN=CELE_K08D8.6 PE=4 SV=1	2	2	2	2	2	2	1	1	1	2	1	1	1	1	1	1	0	1	0	1	1	1	0	1	2	2	1	1	1	2	1	1	1	1	1	1	0	1	0	1	1	1
G5ECI8;G5EEN1;B1V8K6	G5ECI8;G5EEN1	3;3;1	3;3;1	3;3;1		fars-2	>tr|G5ECI8|G5ECI8_CAEEL Mitochondrial phenylalanyl-tRNA synthetase OS=Caenorhabditis elegans GN=fars-2 PE=2 SV=1;>tr|G5EEN1|G5EEN1_CAEEL Protein FARS-2, isoform c OS=Caenorhabditis elegans GN=fars-2 PE=2 SV=1	3	3	3	3	2	2	2	1	1	2	2	1	2	1	2	1	2	0	2	0	3	0	2	0	2	2	2	1	1	2	2	1	2	1	2	1	2	0	2	0	3	0
G5ED43;G5ECJ8	G5ED43;G5ECJ8	1;1	1;1	1;1	Dimethylaniline monooxygenase [N-oxide-forming]	fmo-5;fmo-3	>tr|G5ED43|G5ED43_CAEEL Dimethylaniline monooxygenase [N-oxide-forming] OS=Caenorhabditis elegans GN=fmo-5 PE=2 SV=1;>tr|G5ECJ8|G5ECJ8_CAEEL Dimethylaniline monooxygenase [N-oxide-forming] OS=Caenorhabditis elegans GN=fmo-3 PE=2 SV=1	2	1	1	1	1	1	1	0	1	1	1	1	1	1	1	1	1	0	1	0	1	0	1	0	1	1	1	0	1	1	1	1	1	1	1	1	1	0	1	0	1	0
G5ED34;G5ECK7	G5ED34;G5ECK7	4;4	4;4	4;4		dli-1	>tr|G5ED34|G5ED34_CAEEL Protein DLI-1, isoform a OS=Caenorhabditis elegans GN=dli-1 PE=2 SV=1;>tr|G5ECK7|G5ECK7_CAEEL Protein DLI-1, isoform b OS=Caenorhabditis elegans GN=dli-1 PE=2 SV=1	2	4	4	4	2	3	1	1	1	1	2	1	1	1	2	0	1	1	2	1	2	1	2	0	2	3	1	1	1	1	2	1	1	1	2	0	1	1	2	1	2	1
G5ECL3	G5ECL3	4	4	4		prp-21	>tr|G5ECL3|G5ECL3_CAEEL Pre-RNA processing 21 OS=Caenorhabditis elegans GN=prp-21 PE=1 SV=1	1	4	4	4	4	4	4	1	3	1	4	4	4	2	4	2	3	2	4	1	4	3	4	1	4	4	4	1	3	1	4	4	4	2	4	2	3	2	4	1	4	3
G5ECL7	G5ECL7	1	1	1		F26D2.15	>tr|G5ECL7|G5ECL7_CAEEL Protein F26D2.15 OS=Caenorhabditis elegans GN=CELE_F26D2.15 PE=4 SV=1	1	1	1	1	1	0	0	0	1	0	1	0	1	0	1	0	1	0	1	0	1	1	1	0	1	0	0	0	1	0	1	0	1	0	1	0	1	0	1	0	1	1
G5ECM6;Q7JQD2	G5ECM6;Q7JQD2	19;19	19;19	19;19		tufm-1	>tr|G5ECM6|G5ECM6_CAEEL Elongation factor Tu homologue OS=Caenorhabditis elegans GN=tufm-1 PE=2 SV=1;>tr|Q7JQD2|Q7JQD2_CAEEL Elongation factor Tu homologue (Fragment) OS=Caenorhabditis elegans PE=2 SV=1	2	19	19	19	16	13	16	15	16	14	15	16	16	16	17	16	16	14	15	15	16	14	16	13	16	13	16	15	16	14	15	16	16	16	17	16	16	14	15	15	16	14
G5ECM9;Q86S25	G5ECM9	5;1	5;1	5;1		cpi-2	>tr|G5ECM9|G5ECM9_CAEEL Cystatin C OS=Caenorhabditis elegans GN=cpi-2 PE=2 SV=1	2	5	5	5	3	3	2	2	3	4	3	3	3	3	2	2	2	3	2	1	3	5	2	2	3	3	2	2	3	4	3	3	3	3	2	2	2	3	2	1	3	5
G5ECR0	G5ECR0	20	20	20		T25C12.3	>tr|G5ECR0|G5ECR0_CAEEL Protein T25C12.3 OS=Caenorhabditis elegans GN=CELE_T25C12.3 PE=4 SV=1	1	20	20	20	13	11	8	9	11	11	14	12	9	10	11	9	11	10	9	5	10	9	9	4	13	11	8	9	11	11	14	12	9	10	11	9	11	10	9	5	10	9
G5ECR7	G5ECR7	6	6	6		elb-1	>tr|G5ECR7|G5ECR7_CAEEL Protein ELB-1 OS=Caenorhabditis elegans GN=elb-1 PE=1 SV=1	1	6	6	6	6	5	5	4	6	5	6	6	6	6	6	5	5	4	3	3	6	5	6	2	6	5	5	4	6	5	6	6	6	6	6	5	5	4	3	3	6	5
G5ECS9;G5EFE6	G5ECS9;G5EFE6	23;15	23;15	23;15		cpt-2	>tr|G5ECS9|G5ECS9_CAEEL Protein CPT-2, isoform a OS=Caenorhabditis elegans GN=cpt-2 PE=4 SV=2;>tr|G5EFE6|G5EFE6_CAEEL Protein CPT-2, isoform b OS=Caenorhabditis elegans GN=cpt-2 PE=4 SV=2	2	23	23	23	18	14	12	9	14	13	16	18	15	11	17	11	14	8	12	6	15	12	14	6	18	14	12	9	14	13	16	18	15	11	17	11	14	8	12	6	15	12
G5ECT6	G5ECT6	9	9	9		gpc-2	>tr|G5ECT6|G5ECT6_CAEEL Heterotrimeric G protein gamma subunit 2 OS=Caenorhabditis elegans GN=gpc-2 PE=4 SV=1	1	9	9	9	8	5	8	5	7	5	6	6	8	7	8	6	6	6	8	6	7	5	7	5	8	5	8	5	7	5	6	6	8	7	8	6	6	6	8	6	7	5
G5ECU1;Q8WSZ9	G5ECU1;Q8WSZ9	4;4	4;4	4;4		skr-1	>tr|G5ECU1|G5ECU1_CAEEL Protein SKR-1 OS=Caenorhabditis elegans GN=skr-1 PE=1 SV=1;>tr|Q8WSZ9|Q8WSZ9_CAEEL SKR-1 (Fragment) OS=Caenorhabditis elegans GN=skr-1 PE=2 SV=1	2	4	4	4	4	3	3	4	4	3	4	3	4	4	4	3	4	3	4	3	4	4	3	3	4	3	3	4	4	3	4	3	4	4	4	3	4	3	4	3	4	4
G5ECU3;P40614;Q9XUR1;Q18390	G5ECU3;P40614	22;22;1;1	22;22;1;1	22;22;1;1	Phosphate carrier protein, mitochondrial	F01G4.6	>tr|G5ECU3|G5ECU3_CAEEL Protein F01G4.6, isoform b OS=Caenorhabditis elegans GN=CELE_F01G4.6 PE=2 SV=1;>sp|P40614|MPCP_CAEEL Phosphate carrier protein, mitochondrial OS=Caenorhabditis elegans GN=F01G4.6 PE=2 SV=1	4	22	22	22	21	18	22	20	18	19	20	21	20	18	22	19	18	19	15	13	20	18	19	15	21	18	22	20	18	19	20	21	20	18	22	19	18	19	15	13	20	18
G5ECU5	G5ECU5	51	48	31			>tr|G5ECU5|G5ECU5_CAEEL Protein F44E5.4 OS=Caenorhabditis elegans GN=CELE_F44E5.4 PE=3 SV=1	1	51	48	31	7	40	8	40	9	40	9	42	9	43	8	42	6	44	8	43	8	41	6	42	4	37	5	37	6	37	6	39	6	40	5	39	3	41	5	40	5	38
G5ECV9	G5ECV9	22	22	22		alh-3	>tr|G5ECV9|G5ECV9_CAEEL Protein ALH-3 OS=Caenorhabditis elegans GN=alh-3 PE=3 SV=1	1	22	22	22	18	12	12	11	16	10	17	14	15	12	15	9	15	12	11	6	14	16	13	7	18	12	12	11	16	10	17	14	15	12	15	9	15	12	11	6	14	16
G5ECX8;G5EDV6	G5ECX8;G5EDV6	3;3	3;3	3;3		K10C8.3	>tr|G5ECX8|G5ECX8_CAEEL Protein ISTR-1, isoform a OS=Caenorhabditis elegans GN=istr-1 PE=2 SV=1;>tr|G5EDV6|G5EDV6_CAEEL Protein ISTR-1, isoform c OS=Caenorhabditis elegans GN=istr-1 PE=2 SV=1	2	3	3	3	2	1	1	0	2	0	1	0	1	0	1	1	2	1	0	0	1	2	1	0	2	1	1	0	2	0	1	0	1	0	1	1	2	1	0	0	1	2
G5ECY0;Q7Z124	G5ECY0;Q7Z124	2;1	2;1	2;1		dlg-1	>tr|G5ECY0|G5ECY0_CAEEL MAGUK protein DLG-1 OS=Caenorhabditis elegans GN=dlg-1 PE=1 SV=1;>tr|Q7Z124|Q7Z124_CAEEL Protein DLG-1, isoform b OS=Caenorhabditis elegans GN=dlg-1 PE=2 SV=1	2	2	2	2	1	0	0	0	1	0	2	0	1	0	1	0	0	0	0	0	0	0	0	0	1	0	0	0	1	0	2	0	1	0	1	0	0	0	0	0	0	0
G5ED01	G5ED01	6	6	6		inos-1	>tr|G5ED01|G5ED01_CAEEL Protein INOS-1 OS=Caenorhabditis elegans GN=inos-1 PE=4 SV=1	1	6	6	6	6	3	4	5	6	4	6	5	5	4	5	4	4	3	4	3	4	5	4	5	6	3	4	5	6	4	6	5	5	4	5	4	4	3	4	3	4	5
G5ED07	G5ED07	25	25	25		pdi-3	>tr|G5ED07|G5ED07_CAEEL CeERp57 OS=Caenorhabditis elegans GN=pdi-3 PE=2 SV=1	1	25	25	25	24	21	21	21	20	20	23	21	22	22	22	22	23	19	21	20	21	21	21	20	24	21	21	21	20	20	23	21	22	22	22	22	23	19	21	20	21	21
G5EDG4;G5EG33;G5ED27	G5EDG4;G5EG33;G5ED27	21;21;21	21;21;21	21;21;21		him-4	>tr|G5EDG4|G5EDG4_CAEEL Protein HIM-4, isoform d OS=Caenorhabditis elegans GN=him-4 PE=2 SV=1;>tr|G5EG33|G5EG33_CAEEL Hemicentin OS=Caenorhabditis elegans GN=him-4 PE=2 SV=1;>tr|G5ED27|G5ED27_CAEEL Protein HIM-4, isoform a OS=Caenorhabditis elegans GN=him-	3	21	21	21	12	13	10	8	12	11	11	17	12	12	10	9	11	7	10	5	10	11	9	7	12	13	10	8	12	11	11	17	12	12	10	9	11	7	10	5	10	11
G5EDD1;G5ED31	G5EDD1;G5ED31	13;13	13;13	13;13		ucr-2.1	>tr|G5EDD1|G5EDD1_CAEEL Protein UCR-2.1, isoform b OS=Caenorhabditis elegans GN=ucr-2.1 PE=2 SV=1;>tr|G5ED31|G5ED31_CAEEL Protein UCR-2.1, isoform a OS=Caenorhabditis elegans GN=ucr-2.1 PE=2 SV=1	2	13	13	13	10	10	11	10	12	11	12	10	12	9	12	11	9	8	12	8	12	10	12	9	10	10	11	10	12	11	12	10	12	9	12	11	9	8	12	8	12	10
G5ED33;O18250;Q7YTG1;Q7YTG2;G5EFE0	G5ED33;O18250;Q7YTG1;Q7YTG2;G5EFE0	14;14;14;12;9	14;14;14;12;9	14;14;14;12;9		eps-8	>tr|G5ED33|G5ED33_CAEEL Epidermal growth factor receptor pathway substrate 8 splice variant A OS=Caenorhabditis elegans GN=eps-8 PE=1 SV=1;>tr|O18250|O18250_CAEEL Protein EPS-8, isoform a OS=Caenorhabditis elegans GN=eps-8 PE=2 SV=3;>tr|Q7YTG1|Q7YTG1_CAEEL	5	14	14	14	9	10	4	5	7	7	8	8	6	4	7	8	5	5	6	4	6	7	5	3	9	10	4	5	7	7	8	8	6	4	7	8	5	5	6	4	6	7
G5ED38;P08124;O18286;Q9N527;H2L2C4	G5ED38;P08124;O18286;Q9N527;H2L2C4	1;1;1;1;1	1;1;1;1;1	1;1;1;1;1	Cuticle collagen 1	col-43;sqt-3;col-97;col-109	>tr|G5ED38|G5ED38_CAEEL Collagen OS=Caenorhabditis elegans GN=col-43 PE=2 SV=1;>sp|P08124|COL1_CAEEL Cuticle collagen 1 OS=Caenorhabditis elegans GN=sqt-3 PE=2 SV=2;>tr|O18286|O18286_CAEEL Protein COL-97 OS=Caenorhabditis elegans GN=col-97 PE=4 SV=1;>tr|Q9	5	1	1	1	1	1	1	0	1	1	1	0	1	0	1	1	0	1	1	0	1	1	0	0	1	1	1	0	1	1	1	0	1	0	1	1	0	1	1	0	1	1
G5ED41	G5ED41	31	31	31		cand-1	>sp|G5ED41|CAND1_CAEEL Cullin-associated NEDD8-dissociated protein 1 OS=Caenorhabditis elegans GN=cand-1 PE=1 SV=1	1	31	31	31	21	24	16	13	19	21	24	19	20	13	23	14	15	14	14	6	21	18	17	7	21	24	16	13	19	21	24	19	20	13	23	14	15	14	14	6	21	18
G5ED95	G5ED95	11	11	11		yrs-2	>tr|G5ED95|G5ED95_CAEEL Protein Y105E8A.19 OS=Caenorhabditis elegans GN=yrs-2 PE=2 SV=1	1	11	11	11	10	5	6	7	6	6	9	9	7	9	7	8	7	10	8	7	8	6	7	6	10	5	6	7	6	6	9	9	7	9	7	8	7	10	8	7	8	6
G5EDB7;Q8I4E0	G5EDB7;Q8I4E0	2;2	2;2	2;2		unc-25	>tr|G5EDB7|G5EDB7_CAEEL Glutamic acid decarboxylase OS=Caenorhabditis elegans GN=unc-25 PE=2 SV=1;>tr|Q8I4E0|Q8I4E0_CAEEL Protein UNC-25, isoform b OS=Caenorhabditis elegans GN=unc-25 PE=2 SV=1	2	2	2	2	2	2	1	1	2	2	2	2	2	1	1	1	1	2	1	0	2	1	2	1	2	2	1	1	2	2	2	2	2	1	1	1	1	2	1	0	2	1
G5EDC6	G5EDC6	3	3	3		arl-8	>tr|G5EDC6|G5EDC6_CAEEL Novel small G protein indispensable for equal chromosome segregation OS=Caenorhabditis elegans GN=arl-8 PE=2 SV=1	1	3	3	3	2	3	2	2	3	1	3	1	3	2	3	2	2	2	2	1	3	3	3	1	2	3	2	2	3	1	3	1	3	2	3	2	2	2	2	1	3	3
G5EDD3;G5EFM4;Q86NF7;G5ECG5	G5EDD3;G5EFM4;Q86NF7;G5ECG5	13;13;13;12	5;5;5;4	5;5;5;4		vab-10	>tr|G5EDD3|G5EDD3_CAEEL Protein VAB-10, isoform c OS=Caenorhabditis elegans GN=vab-10 PE=2 SV=1;>tr|G5EFM4|G5EFM4_CAEEL Protein VAB-10, isoform b OS=Caenorhabditis elegans GN=vab-10 PE=2 SV=1;>tr|Q86NF7|Q86NF7_CAEEL VAB-10B protein OS=Caenorhabditis elegan	4	13	5	5	7	6	6	4	5	6	6	8	5	4	5	6	4	4	3	1	7	7	3	0	2	0	0	0	0	0	1	2	0	1	0	2	0	1	0	0	1	0
G5EDD4;Q9XXH2	G5EDD4	22;2	10;0	9;0		tba-4	>tr|G5EDD4|G5EDD4_CAEEL Protein TBA-4 OS=Caenorhabditis elegans GN=tba-4 PE=3 SV=1	2	22	10	9	21	19	20	21	21	20	21	21	22	20	20	20	21	20	21	20	21	19	21	19	9	7	9	9	9	8	9	9	10	8	9	8	9	8	9	9	9	7
G5EDD8	G5EDD8	2	2	2		skr-2	>tr|G5EDD8|G5EDD8_CAEEL Protein SKR-2 OS=Caenorhabditis elegans GN=skr-2 PE=1 SV=1	1	2	2	2	1	1	1	1	1	2	2	2	2	2	2	1	2	1	1	1	2	2	1	1	1	1	1	1	1	2	2	2	2	2	2	1	2	1	1	1	2	2
G5EDE7;Q8WSN6	G5EDE7;Q8WSN6	5;5	5;5	5;5		tpxl-1	>tr|G5EDE7|G5EDE7_CAEEL Protein TPXL-1, isoform a OS=Caenorhabditis elegans GN=tpxl-1 PE=1 SV=1;>tr|Q8WSN6|Q8WSN6_CAEEL Protein TPXL-1, isoform b OS=Caenorhabditis elegans GN=tpxl-1 PE=2 SV=1	2	5	5	5	2	2	2	2	2	1	2	3	2	2	2	1	2	0	2	2	2	3	2	1	2	2	2	2	2	1	2	3	2	2	2	1	2	0	2	2	2	3
G5EDE8	G5EDE8	9	9	9		ile-1	>tr|G5EDE8|G5EDE8_CAEEL ERGIC-53-like protein OS=Caenorhabditis elegans GN=ile-1 PE=2 SV=1	1	9	9	9	8	7	5	3	6	7	8	5	7	5	5	3	5	4	4	2	8	7	5	2	8	7	5	3	6	7	8	5	7	5	5	3	5	4	4	2	8	7
G5EDF5	G5EDF5	2	2	2		tufm-2	>tr|G5EDF5|G5EDF5_CAEEL Mitochondrial elongation factor Tu homologue OS=Caenorhabditis elegans GN=tufm-2 PE=2 SV=1	1	2	2	2	2	2	1	1	1	1	1	2	1	0	1	0	1	1	1	0	1	0	1	1	2	2	1	1	1	1	1	2	1	0	1	0	1	1	1	0	1	0
G5EDJ3	G5EDJ3	2	2	2		ent-1	>tr|G5EDJ3|G5EDJ3_CAEEL Equilibrative nucleoside transporter 1 OS=Caenorhabditis elegans GN=ent-1 PE=2 SV=1	1	2	2	2	1	1	1	1	1	1	1	1	1	1	1	2	1	1	1	2	1	1	1	1	1	1	1	1	1	1	1	1	1	1	1	2	1	1	1	2	1	1
G5EDL3	G5EDL3	1	1	1		air-1	>tr|G5EDL3|G5EDL3_CAEEL Aurora/Ipl1-related protein kinase 1 OS=Caenorhabditis elegans GN=air-1 PE=1 SV=1	1	1	1	1	1	1	1	1	1	1	1	1	1	1	1	1	1	0	1	1	1	0	1	1	1	1	1	1	1	1	1	1	1	1	1	1	1	0	1	1	1	0
G5EDM4;G5EFP7;G5EE55;G5EC64;I2HAG6;I2HAI6;Q27GP2	G5EDM4;G5EFP7;G5EE55;G5EC64;I2HAG6;I2HAI6;Q27GP2	14;14;14;10;10;10;10	14;14;14;10;10;10;10	14;14;14;10;10;10;10		tag-60	>tr|G5EDM4|G5EDM4_CAEEL Protein NRFL-1, isoform a OS=Caenorhabditis elegans GN=nrfl-1 PE=2 SV=1;>tr|G5EFP7|G5EFP7_CAEEL Protein NRFL-1, isoform d OS=Caenorhabditis elegans GN=nrfl-1 PE=2 SV=1;>tr|G5EE55|G5EE55_CAEEL Protein NRFL-1, isoform c OS=Caenorhabdi	7	14	14	14	11	10	8	12	12	7	12	12	10	8	11	9	9	8	8	7	11	10	10	7	11	10	8	12	12	7	12	12	10	8	11	9	9	8	8	7	11	10
G5EDN6;H9G2Y1	G5EDN6;H9G2Y1	1;1	1;1	1;1		cnb-1	>tr|G5EDN6|G5EDN6_CAEEL CNB-1 OS=Caenorhabditis elegans GN=cnb-1 PE=2 SV=1;>tr|H9G2Y1|H9G2Y1_CAEEL Protein CNB-1, isoform b OS=Caenorhabditis elegans GN=cnb-1 PE=2 SV=1	2	1	1	1	1	0	0	0	1	1	1	0	0	0	0	0	0	0	0	0	0	0	0	0	1	0	0	0	1	1	1	0	0	0	0	0	0	0	0	0	0	0
G5EDP0	G5EDP0	8	8	8		Y32F6A.5	>tr|G5EDP0|G5EDP0_CAEEL Protein Y32F6A.5, isoform a OS=Caenorhabditis elegans GN=CELE_Y32F6A.5 PE=4 SV=1	1	8	8	8	5	3	3	4	4	6	5	4	5	4	3	2	4	5	2	2	3	5	2	4	5	3	3	4	4	6	5	4	5	4	3	2	4	5	2	2	3	5
G5EDP2	G5EDP2	17	17	17		daf-22	>tr|G5EDP2|G5EDP2_CAEEL 3-keto-acyl-CoA thiolase OS=Caenorhabditis elegans GN=daf-22 PE=2 SV=1	1	17	17	17	16	15	14	13	16	12	15	16	16	15	16	16	14	14	15	13	15	13	15	13	16	15	14	13	16	12	15	16	16	15	16	16	14	14	15	13	15	13
Q22833;G5EDQ0;Q9U6W8	Q22833;G5EDQ0;Q9U6W8	3;3;2	3;3;2	3;3;2		clh-1;ceclc-1	>tr|Q22833|Q22833_CAEEL Protein CLH-1, isoform a OS=Caenorhabditis elegans GN=clh-1 PE=2 SV=2;>tr|G5EDQ0|G5EDQ0_CAEEL CLH-1 OS=Caenorhabditis elegans GN=clh-1 PE=2 SV=1;>tr|Q9U6W8|Q9U6W8_CAEEL CLC chloride channel protein OS=Caenorhabditis elegans GN=ceclc	3	3	3	3	2	3	1	1	1	0	2	3	2	2	2	2	1	0	1	1	1	1	1	1	2	3	1	1	1	0	2	3	2	2	2	2	1	0	1	1	1	1
G5EDQ2	G5EDQ2	4	4	4		hmg-12	>tr|G5EDQ2|G5EDQ2_CAEEL High mobility group protein I beta OS=Caenorhabditis elegans GN=hmg-12 PE=2 SV=1	1	4	4	4	3	4	3	3	3	2	2	2	3	1	3	3	2	1	3	2	2	3	3	2	3	4	3	3	3	2	2	2	3	1	3	3	2	1	3	2	2	3
G5EGA4;G5EF89;Q9U9K7;G5EDV5;G5EDQ4	G5EGA4;G5EF89;Q9U9K7;G5EDV5;G5EDQ4	3;3;3;3;3	3;3;3;3;3	3;3;3;3;3		cle-1	>tr|G5EGA4|G5EGA4_CAEEL Protein CLE-1, isoform d OS=Caenorhabditis elegans GN=cle-1 PE=2 SV=1;>tr|G5EF89|G5EF89_CAEEL Protein CLE-1, isoform a OS=Caenorhabditis elegans GN=cle-1 PE=2 SV=1;>tr|Q9U9K7|Q9U9K7_CAEEL CLE-1A protein OS=Caenorhabditis elegans PE=	5	3	3	3	2	3	3	2	3	3	3	3	3	2	2	2	3	3	3	2	2	1	2	1	2	3	3	2	3	3	3	3	3	2	2	2	3	3	3	2	2	1
G5EDR3	G5EDR3	4	4	4		sur-6	>tr|G5EDR3|G5EDR3_CAEEL PP2A-B regulatory subunit PR55/B OS=Caenorhabditis elegans GN=sur-6 PE=2 SV=1	1	4	4	4	1	2	1	1	1	2	0	1	1	2	1	1	2	2	1	1	1	1	1	2	1	2	1	1	1	2	0	1	1	2	1	1	2	2	1	1	1	1
K8F7Z0;G5EDS2;K8ESK9;K8FE00	K8F7Z0;G5EDS2;K8ESK9;K8FE00	14;14;13;13	14;14;13;13	14;14;13;13		pod-1	>tr|K8F7Z0|K8F7Z0_CAEEL Protein POD-1, isoform b OS=Caenorhabditis elegans GN=pod-1 PE=4 SV=1;>tr|G5EDS2|G5EDS2_CAEEL POD-1 OS=Caenorhabditis elegans GN=pod-1 PE=2 SV=1;>tr|K8ESK9|K8ESK9_CAEEL Protein POD-1, isoform c OS=Caenorhabditis elegans GN=pod-1 PE=	4	14	14	14	11	11	10	5	10	8	11	9	10	8	12	5	9	7	9	6	11	11	11	5	11	11	10	5	10	8	11	9	10	8	12	5	9	7	9	6	11	11
G5EDV0;G5EBN0;G5EBT6;G5EDI7;Q2Q323;Q2Q312;Q2Q332;G5ED51;Q2Q322;Q2Q340;G5EE75;Q2Q353;Q2Q359;Q2Q325;Q2Q352;Q2Q386;Q2Q330;Q2Q360;G5EED6;Q2Q317;Q2Q314;Q2Q329	G5EDV0	4;1;1;1;1;1;1;1;1;1;1;1;1;1;1;1;1;1;1;1;1;1	4;1;1;1;1;1;1;1;1;1;1;1;1;1;1;1;1;1;1;1;1;1	4;1;1;1;1;1;1;1;1;1;1;1;1;1;1;1;1;1;1;1;1;1		E01G4.6	>tr|G5EDV0|G5EDV0_CAEEL Protein E01G4.6 OS=Caenorhabditis elegans GN=CELE_E01G4.6 PE=2 SV=1	22	4	4	4	2	2	2	2	1	2	2	3	2	1	2	2	2	2	1	3	2	2	2	2	2	2	2	2	1	2	2	3	2	1	2	2	2	2	1	3	2	2
G5EDV3	G5EDV3	15	15	15		cey-4	>tr|G5EDV3|G5EDV3_CAEEL Protein CEY-4 OS=Caenorhabditis elegans GN=cey-4 PE=4 SV=1	1	15	15	15	12	10	10	9	10	13	12	11	9	9	10	9	9	10	7	7	12	12	10	7	12	10	10	9	10	13	12	11	9	9	10	9	9	10	7	7	12	12
G5EDW8	G5EDW8	13	13	13		VF13D12L.3	>tr|G5EDW8|G5EDW8_CAEEL Protein VF13D12L.3 OS=Caenorhabditis elegans GN=CELE_VF13D12L.3 PE=4 SV=1	1	13	13	13	11	10	8	8	10	10	11	10	10	7	11	8	8	9	8	6	11	11	9	7	11	10	8	8	10	10	11	10	10	7	11	8	8	9	8	6	11	11
G5EDY2	G5EDY2	15	15	15		wars-1	>tr|G5EDY2|G5EDY2_CAEEL Protein WARS-1 OS=Caenorhabditis elegans GN=wars-1 PE=2 SV=1	1	15	15	15	14	10	11	9	10	11	13	13	13	12	11	11	11	13	11	10	11	12	11	8	14	10	11	9	10	11	13	13	13	12	11	11	11	13	11	10	11	12
G5EDY3	G5EDY3	1	1	1		skr-7	>tr|G5EDY3|G5EDY3_CAEEL Protein SKR-7 OS=Caenorhabditis elegans GN=skr-7 PE=2 SV=1	1	1	1	1	1	0	0	0	1	0	1	0	1	0	1	0	0	0	0	0	1	1	1	0	1	0	0	0	1	0	1	0	1	0	1	0	0	0	0	0	1	1
Q8WQC9;G5EDY8	Q8WQC9;G5EDY8	10;10	10;10	10;10		drp-1	>tr|Q8WQC9|Q8WQC9_CAEEL Protein DRP-1, isoform b OS=Caenorhabditis elegans GN=drp-1 PE=2 SV=1;>tr|G5EDY8|G5EDY8_CAEEL Dynamin-related protein OS=Caenorhabditis elegans GN=drp-1 PE=2 SV=1	2	10	10	10	4	4	4	1	5	4	4	5	5	4	4	2	2	1	2	0	4	6	2	0	4	4	4	1	5	4	4	5	5	4	4	2	2	1	2	0	4	6
G5EDZ2	G5EDZ2	11	11	11		umps-1	>tr|G5EDZ2|G5EDZ2_CAEEL Protein UMPS-1 OS=Caenorhabditis elegans GN=umps-1 PE=3 SV=1	1	11	11	11	8	7	7	4	7	6	8	8	7	6	8	6	7	5	6	2	8	6	6	4	8	7	7	4	7	6	8	8	7	6	8	6	7	5	6	2	8	6
G5EDZ9	G5EDZ9	3	3	3		cpi-1	>tr|G5EDZ9|G5EDZ9_CAEEL Cystatin OS=Caenorhabditis elegans GN=cpi-1 PE=2 SV=1	1	3	3	3	3	3	3	3	3	3	3	3	3	3	3	3	3	3	3	3	3	3	3	3	3	3	3	3	3	3	3	3	3	3	3	3	3	3	3	3	3	3
G5EE04	G5EE04	12	12	12		hip-1	>tr|G5EE04|G5EE04_CAEEL Protein HIP-1 OS=Caenorhabditis elegans GN=hip-1 PE=4 SV=1	1	12	12	12	9	9	8	10	8	9	10	9	7	7	9	9	7	8	8	9	10	10	8	7	9	9	8	10	8	9	10	9	7	7	9	9	7	8	8	9	10	10
G5EE11	G5EE11	3	3	3		F39H2.3	>tr|G5EE11|G5EE11_CAEEL Protein F39H2.3 OS=Caenorhabditis elegans GN=CELE_F39H2.3 PE=3 SV=1	1	3	3	3	0	3	0	0	0	1	1	1	1	1	0	0	0	0	0	0	0	0	0	0	0	3	0	0	0	1	1	1	1	1	0	0	0	0	0	0	0	0
G5EE12	G5EE12	5	5	5		cash-1	>tr|G5EE12|G5EE12_CAEEL Protein CASH-1 OS=Caenorhabditis elegans GN=cash-1 PE=4 SV=1	1	5	5	5	5	4	5	3	3	3	5	5	5	3	5	2	5	2	5	2	5	4	5	2	5	4	5	3	3	3	5	5	5	3	5	2	5	2	5	2	5	4
G5EE41	G5EE41	4	4	4		cuc-1	>tr|G5EE41|G5EE41_CAEEL Copper chaperone OS=Caenorhabditis elegans GN=cuc-1 PE=4 SV=1	1	4	4	4	3	3	4	4	4	4	4	4	4	4	4	3	3	3	4	2	4	2	3	2	3	3	4	4	4	4	4	4	4	4	4	3	3	3	4	2	4	2
G5EE42	G5EE42	2	2	2		ZK1098.11	>tr|G5EE42|G5EE42_CAEEL Protein ZK1098.11 OS=Caenorhabditis elegans GN=CELE_ZK1098.11 PE=4 SV=1	1	2	2	2	2	1	1	1	1	0	1	2	2	1	2	1	2	1	1	1	2	1	1	1	2	1	1	1	1	0	1	2	2	1	2	1	2	1	1	1	2	1
G5EE46	G5EE46	19	19	19		F54D5.12	>tr|G5EE46|G5EE46_CAEEL Protein F54D5.12 OS=Caenorhabditis elegans GN=CELE_F54D5.12 PE=4 SV=1	1	19	19	19	18	14	17	15	16	14	18	17	18	17	19	17	17	15	18	13	17	14	17	11	18	14	17	15	16	14	18	17	18	17	19	17	17	15	18	13	17	14
G5EE67	G5EE67	3	3	3		skr-3	>tr|G5EE67|G5EE67_CAEEL Protein SKR-3 OS=Caenorhabditis elegans GN=skr-3 PE=2 SV=1	1	3	3	3	2	3	2	2	2	2	2	2	2	2	2	2	2	2	2	2	2	1	2	2	2	3	2	2	2	2	2	2	2	2	2	2	2	2	2	2	2	1
G5EE72;G5EEY4	G5EE72;G5EEY4	5;5	5;5	5;5		mrp-5	>tr|G5EE72|G5EE72_CAEEL Protein MRP-5, isoform b OS=Caenorhabditis elegans GN=mrp-5 PE=2 SV=1;>tr|G5EEY4|G5EEY4_CAEEL Protein MRP-5, isoform a OS=Caenorhabditis elegans GN=mrp-5 PE=2 SV=1	2	5	5	5	4	4	1	0	2	3	3	2	2	0	1	0	1	1	0	1	3	1	1	0	4	4	1	0	2	3	3	2	2	0	1	0	1	1	0	1	3	1
G5EE74	G5EE74	14	14	14		nud-1	>tr|G5EE74|G5EE74_CAEEL NUD-1 OS=Caenorhabditis elegans GN=nud-1 PE=2 SV=1	1	14	14	14	11	10	8	6	10	9	11	10	12	9	10	9	9	7	8	8	9	12	10	8	11	10	8	6	10	9	11	10	12	9	10	9	9	7	8	8	9	12
G5EE80	G5EE80	15	15	15		F21D5.7	>tr|G5EE80|G5EE80_CAEEL Protein F21D5.7 OS=Caenorhabditis elegans GN=CELE_F21D5.7 PE=3 SV=1	1	15	15	15	12	5	10	7	11	11	13	8	10	6	10	6	9	6	7	5	10	7	10	3	12	5	10	7	11	11	13	8	10	6	10	6	9	6	7	5	10	7
G5EE96	G5EE96	4	4	4		K11G12.5	>tr|G5EE96|G5EE96_CAEEL Oxoglutarate/malate carrier protein OS=Caenorhabditis elegans GN=CELE_K11G12.5 PE=2 SV=1	1	4	4	4	4	4	4	2	3	3	4	4	3	3	3	4	2	4	2	1	3	4	1	2	4	4	4	2	3	3	4	4	3	3	3	4	2	4	2	1	3	4
G5EEA8	G5EEA8	28	28	27	Annexin	nex-1	>tr|G5EEA8|G5EEA8_CAEEL Annexin OS=Caenorhabditis elegans GN=nex-1 PE=2 SV=1	1	28	28	27	22	20	22	21	22	22	22	23	21	21	22	21	22	20	21	20	22	22	22	18	22	20	22	21	22	22	22	23	21	21	22	21	22	20	21	20	22	22
G5EEB5	G5EEB5	2	2	2		tbc-19	>tr|G5EEB5|G5EEB5_CAEEL Protein TBC-19 OS=Caenorhabditis elegans GN=tbc-19 PE=4 SV=1	1	2	2	2	1	1	1	1	1	1	1	1	1	2	1	1	1	1	1	1	1	1	1	1	1	1	1	1	1	1	1	1	1	2	1	1	1	1	1	1	1	1
G5EEE5	G5EEE5	2	2	2		elo-1	>tr|G5EEE5|G5EEE5_CAEEL Long chain polyunsaturated fatty acid elongation enzyme OS=Caenorhabditis elegans GN=elo-1 PE=2 SV=1	1	2	2	2	2	1	2	1	2	2	2	2	2	2	2	2	2	2	2	2	2	2	2	2	2	1	2	1	2	2	2	2	2	2	2	2	2	2	2	2	2	2
G5EEG4	G5EEG4	6	6	6		mce-1	>tr|G5EEG4|G5EEG4_CAEEL Mitochondrial methylmalonyl-CoA epimerase OS=Caenorhabditis elegans GN=mce-1 PE=2 SV=1	1	6	6	6	4	5	3	4	4	5	6	4	4	4	4	3	5	3	4	2	4	5	3	3	4	5	3	4	4	5	6	4	4	4	4	3	5	3	4	2	4	5
G5EEG7	G5EEG7	3	3	3		smu-1	>tr|G5EEG7|G5EEG7_CAEEL Protein SMU-1 OS=Caenorhabditis elegans GN=smu-1 PE=2 SV=1	1	3	3	3	1	2	2	0	2	2	3	2	2	0	1	0	0	0	0	0	2	1	0	0	1	2	2	0	2	2	3	2	2	0	1	0	0	0	0	0	2	1
G5EEH6	G5EEH6	15	15	15		ivd-1	>tr|G5EEH6|G5EEH6_CAEEL Isovaleryl-CoA dehydrogenase OS=Caenorhabditis elegans GN=ivd-1 PE=2 SV=1	1	15	15	15	13	13	12	13	13	14	14	13	12	12	13	11	13	14	11	10	14	14	12	12	13	13	12	13	13	14	14	13	12	12	13	11	13	14	11	10	14	14
G5EEH9;G5EEH9-3;G5EEH9-2	G5EEH9;G5EEH9-3;G5EEH9-2	11;8;8	11;8;8	11;8;8	Nuclear pore complex protein Nup98-Nup96;Nuclear pore complex protein Nup98;Nuclear pore complex protein Nup96	npp-10	>sp|G5EEH9|NUP98_CAEEL Nuclear pore complex protein Nup98-Nup96 OS=Caenorhabditis elegans GN=npp-10 PE=2 SV=1;>sp|G5EEH9-3|NUP98_CAEEL Isoform c of Nuclear pore complex protein Nup98-Nup96 OS=Caenorhabditis elegans GN=npp-10;>sp|G5EEH9-2|NUP98_CAEEL Isofor	3	11	11	11	5	8	6	5	6	6	5	7	6	5	5	4	5	6	4	3	6	9	5	4	5	8	6	5	6	6	5	7	6	5	5	4	5	6	4	3	6	9
G5EEI4;O76830	G5EEI4;O76830	13;13	13;13	12;12		asp-1	>tr|G5EEI4|G5EEI4_CAEEL Aspartic protease 1 OS=Caenorhabditis elegans GN=asp-1 PE=2 SV=1;>tr|O76830|O76830_CAEEL Aspartic protease OS=Caenorhabditis elegans PE=2 SV=1	2	13	13	12	11	12	11	11	10	12	11	13	11	12	11	12	12	11	11	10	11	9	12	9	11	12	11	11	10	12	11	13	11	12	11	12	12	11	11	10	11	9
G5EEI8	G5EEI8	2	2	2		chp-1	>tr|G5EEI8|G5EEI8_CAEEL CHORD containing protein OS=Caenorhabditis elegans GN=chp-1 PE=2 SV=1	1	2	2	2	2	2	2	2	2	2	2	2	2	1	2	2	2	2	2	1	2	2	2	2	2	2	2	2	2	2	2	2	2	1	2	2	2	2	2	1	2	2
G5EEJ7	G5EEJ7	4	4	4		msd-2	>tr|G5EEJ7|G5EEJ7_CAEEL Protein MSD-1 OS=Caenorhabditis elegans GN=msd-4 PE=4 SV=1	1	4	4	4	1	2	1	3	1	4	1	3	2	3	2	3	1	3	0	3	1	3	0	2	1	2	1	3	1	4	1	3	2	3	2	3	1	3	0	3	1	3
G5EEK2	G5EEK2	4	4	4		F59A2.6	>tr|G5EEK2|G5EEK2_CAEEL Protein F59A2.6 OS=Caenorhabditis elegans GN=CELE_F59A2.6 PE=4 SV=1	1	4	4	4	1	1	0	0	1	0	1	1	1	1	0	1	0	0	1	0	0	0	0	0	1	1	0	0	1	0	1	1	1	1	0	1	0	0	1	0	0	0
G5EEK8;Q9XU13;A8WI68	G5EEK8;Q9XU13;A8WI68	43;43;38	43;43;38	43;43;38		sca-1	>tr|G5EEK8|G5EEK8_CAEEL Calcium ATPase OS=Caenorhabditis elegans GN=sca-1 PE=2 SV=1;>tr|Q9XU13|Q9XU13_CAEEL Protein SCA-1, isoform b OS=Caenorhabditis elegans GN=sca-1 PE=2 SV=1;>tr|A8WI68|A8WI68_CAEEL Protein SCA-1, isoform c OS=Caenorhabditis elegans GN=	3	43	43	43	34	30	30	31	30	31	37	33	33	31	36	31	33	34	33	24	34	28	33	23	34	30	30	31	30	31	37	33	33	31	36	31	33	34	33	24	34	28
G5EEK9	G5EEK9	10	10	10		vha-5	>tr|G5EEK9|G5EEK9_CAEEL Protein VHA-5 OS=Caenorhabditis elegans GN=vha-5 PE=2 SV=1	1	10	10	10	9	8	7	7	8	9	10	8	7	7	8	6	7	6	4	4	10	8	5	4	9	8	7	7	8	9	10	8	7	7	8	6	7	6	4	4	10	8
G5EFL5;G5EFG1;G5EEL1;G5EEF6;G5EC72	G5EFL5;G5EFG1;G5EEL1;G5EEF6;G5EC72	8;8;8;7;7	8;8;8;7;7	8;8;8;7;7		alp-1	>tr|G5EFL5|G5EFL5_CAEEL Protein ALP-1, isoform d OS=Caenorhabditis elegans GN=alp-1 PE=1 SV=1;>tr|G5EFG1|G5EFG1_CAEEL Protein ALP-1, isoform e OS=Caenorhabditis elegans GN=alp-1 PE=2 SV=1;>tr|G5EEL1|G5EEL1_CAEEL Protein ALP-1, isoform b OS=Caenorhabditis e	5	8	8	8	7	7	6	6	7	6	6	6	6	6	6	6	6	6	6	6	7	8	6	5	7	7	6	6	7	6	6	6	6	6	6	6	6	6	6	6	7	8
G5EEM5	G5EEM5	9	9	9	Zygote defective protein 9	zyg-9	>sp|G5EEM5|ZYG9_CAEEL Zygote defective protein 9 OS=Caenorhabditis elegans GN=zyg-9 PE=1 SV=1	1	9	9	9	7	5	6	2	3	3	8	6	6	5	8	4	4	1	4	2	7	3	5	1	7	5	6	2	3	3	8	6	6	5	8	4	4	1	4	2	7	3
G5EER4	G5EER4	3	3	3		ger-1	>tr|G5EER4|G5EER4_CAEEL GDP-4-keto-6-deoxy-D-mannose-3,5-epimerase-4-reductase OS=Caenorhabditis elegans GN=ger-1 PE=2 SV=1	1	3	3	3	2	2	2	0	2	0	2	2	2	1	2	0	2	0	1	0	2	0	2	0	2	2	2	0	2	0	2	2	2	1	2	0	2	0	1	0	2	0
G5EES3;Q3LTR7;G5EGR6;O16720;Q86B39	G5EES3;Q3LTR7;G5EGR6;O16720;Q86B39	4;4;4;4;4	4;4;4;4;4	4;4;4;4;4		alg-1;alg-2	>tr|G5EES3|G5EES3_CAEEL Protein ALG-1, isoform b OS=Caenorhabditis elegans GN=alg-1 PE=2 SV=1;>tr|Q3LTR7|Q3LTR7_CAEEL Argonaute-like (Fragment) OS=Caenorhabditis elegans GN=alg-1 PE=2 SV=1;>tr|G5EGR6|G5EGR6_CAEEL Protein ALG-1, isoform a OS=Caenorhabditis	5	4	4	4	3	3	3	1	2	2	2	2	3	0	3	1	4	0	3	0	3	3	2	0	3	3	3	1	2	2	2	2	3	0	3	1	4	0	3	0	3	3
G5EES6;G5EFK5;I2HAD6	G5EES6;G5EFK5	8;8;1	8;8;1	8;8;1		ufd-3	>tr|G5EES6|G5EES6_CAEEL Protein UFD-3, isoform b OS=Caenorhabditis elegans GN=ufd-3 PE=2 SV=1;>tr|G5EFK5|G5EFK5_CAEEL Protein UFD-3, isoform a OS=Caenorhabditis elegans GN=ufd-3 PE=2 SV=1	3	8	8	8	4	5	3	3	2	4	5	5	3	5	4	4	1	5	2	1	5	4	2	0	4	5	3	3	2	4	5	5	3	5	4	4	1	5	2	1	5	4
G5EES9	G5EES9	9	9	9		txl	>tr|G5EES9|G5EES9_CAEEL Protein Y54E10A.3 OS=Caenorhabditis elegans GN=txl PE=2 SV=1	1	9	9	9	8	6	6	8	7	8	8	8	6	8	8	8	6	7	5	4	7	7	7	4	8	6	6	8	7	8	8	8	6	8	8	8	6	7	5	4	7	7
G5EET2	G5EET2	7	7	7		dut-1	>tr|G5EET2|G5EET2_CAEEL Deoxyuridinetriphosphatase OS=Caenorhabditis elegans GN=dut-1 PE=2 SV=1	1	7	7	7	6	5	5	6	6	5	7	5	6	5	5	4	5	4	4	3	5	6	6	3	6	5	5	6	6	5	7	5	6	5	5	4	5	4	4	3	5	6
G5EET3;G5EDZ7;G5ECX9	G5EET3;G5EDZ7	3;2;1	3;2;1	3;2;1		cdr-6;cdr-4	>tr|G5EET3|G5EET3_CAEEL Cadmium-inducible lysosomal protein CDR-6 OS=Caenorhabditis elegans GN=cdr-6 PE=2 SV=1;>tr|G5EDZ7|G5EDZ7_CAEEL Cadmium-inducible lysosomal protein CDR-4 OS=Caenorhabditis elegans GN=cdr-4 PE=2 SV=1	3	3	3	3	1	1	1	0	0	2	2	0	0	1	1	2	1	1	0	0	1	1	0	0	1	1	1	0	0	2	2	0	0	1	1	2	1	1	0	0	1	1
G5EET8	G5EET8	15	15	15			>tr|G5EET8|G5EET8_CAEEL Protein PUD-1.1 OS=Caenorhabditis elegans GN=pud-1.2 PE=4 SV=1	1	15	15	15	12	11	12	10	9	11	12	10	11	13	12	12	12	12	12	11	11	11	13	9	12	11	12	10	9	11	12	10	11	13	12	12	12	12	12	11	11	11
H2KZS1;G5EEV5	H2KZS1;G5EEV5	10;10	10;10	10;10		F15E11.15;5C820	>tr|H2KZS1|H2KZS1_CAEEL Protein PUD-3, isoform a OS=Caenorhabditis elegans GN=pud-3 PE=2 SV=1;>tr|G5EEV5|G5EEV5_CAEEL 5C820 OS=Caenorhabditis elegans GN=pud-3 PE=2 SV=1	2	10	10	10	10	8	10	9	5	10	8	8	8	9	6	9	8	9	9	8	6	10	8	8	10	8	10	9	5	10	8	8	8	9	6	9	8	9	9	8	6	10
G5EEZ4	G5EEZ4	4	4	4		3E324	>tr|G5EEZ4|G5EEZ4_CAEEL 3E324 OS=Caenorhabditis elegans GN=3E324 PE=2 SV=1	1	4	4	4	1	2	0	1	2	1	2	2	2	1	2	1	2	1	1	1	1	1	0	1	1	2	0	1	2	1	2	2	2	1	2	1	2	1	1	1	1	1
K8F7V7;G5EF05	K8F7V7;G5EF05	14;14	14;14	14;14		W07E11.1	>tr|K8F7V7|K8F7V7_CAEEL Protein W07E11.1, isoform b OS=Caenorhabditis elegans GN=CELE_W07E11.1 PE=4 SV=1;>tr|G5EF05|G5EF05_CAEEL Protein W07E11.1, isoform a OS=Caenorhabditis elegans GN=CELE_W07E11.1 PE=4 SV=1	2	14	14	14	9	5	7	4	8	7	8	9	9	4	8	5	6	4	6	0	7	5	8	1	9	5	7	4	8	7	8	9	9	4	8	5	6	4	6	0	7	5
G5EF32;Q7KNM6;Q6R020;Q86S16;Q9Y060	G5EF32;Q7KNM6	54;47;14;13;7	54;47;14;13;7	25;18;6;6;0		npa-1	>tr|G5EF32|G5EF32_CAEEL Nematode polyprotein allergen related, post-translationnally cleaved, the diverse 14.5 kDa cleavage products bind lipids and retinol (164.6 kD) (Npa-1) OS=Caenorhabditis elegans GN=npa-1 PE=2 SV=1;>tr|Q7KNM6|Q7KNM6_CAEEL Protein NPA	5	54	54	25	50	43	43	43	43	38	48	47	47	43	49	43	44	42	46	37	46	45	44	37	50	43	43	43	43	38	48	47	47	43	49	43	44	42	46	37	46	45
G5EF37	G5EF37	7	7	7		pat-10	>tr|G5EF37|G5EF37_CAEEL Protein PAT-10 OS=Caenorhabditis elegans GN=pat-10 PE=4 SV=1	1	7	7	7	7	6	6	6	7	5	7	5	6	5	7	5	7	5	7	6	7	5	7	6	7	6	6	6	7	5	7	5	6	5	7	5	7	5	7	6	7	5
G5EF86	G5EF86	11	11	11		Y48G10A.1	>tr|G5EF86|G5EF86_CAEEL Protein Y48G10A.1 OS=Caenorhabditis elegans GN=CELE_Y48G10A.1 PE=4 SV=1	1	11	11	11	9	7	6	4	7	7	9	8	8	6	9	7	7	3	6	6	9	8	8	6	9	7	6	4	7	7	9	8	8	6	9	7	7	3	6	6	9	8
H8ESF3;G5EF87;H8ESF4	H8ESF3;G5EF87;H8ESF4	5;5;5	5;5;5	5;5;5		swsn-1	>tr|H8ESF3|H8ESF3_CAEEL Protein SWSN-1, isoform c OS=Caenorhabditis elegans GN=swsn-1 PE=2 SV=1;>tr|G5EF87|G5EF87_CAEEL Protein SWSN-1, isoform a OS=Caenorhabditis elegans GN=swsn-1 PE=1 SV=1;>tr|H8ESF4|H8ESF4_CAEEL Protein SWSN-1, isoform b OS=Caenorhabdi	3	5	5	5	5	4	4	4	3	3	5	5	5	5	5	3	4	3	5	3	3	4	3	2	5	4	4	4	3	3	5	5	5	5	5	3	4	3	5	3	3	4
G5EFB5	G5EFB5	10	10	10		cpn-1	>tr|G5EFB5|G5EFB5_CAEEL CPN-1 OS=Caenorhabditis elegans GN=cpn-1 PE=4 SV=1	1	10	10	10	9	10	9	9	9	9	9	9	9	10	9	9	9	9	9	8	9	9	9	8	9	10	9	9	9	9	9	9	9	10	9	9	9	9	9	8	9	9
G5EFC1;I7F493	G5EFC1;I7F493	3;3	2;2	2;2		rab-8	>tr|G5EFC1|G5EFC1_CAEEL Protein RAB-8 OS=Caenorhabditis elegans GN=rab-8 PE=2 SV=1;>tr|I7F493|I7F493_CAEEL Rab-8 (Fragment) OS=Caenorhabditis elegans GN=rab-8 PE=2 SV=1	2	3	2	2	2	2	3	3	3	3	3	3	3	2	2	2	2	3	3	3	3	2	3	2	1	1	2	2	2	2	2	2	2	1	1	1	1	2	2	2	2	1
G5EFC4	G5EFC4	2	2	2		D1081.8	>tr|G5EFC4|G5EFC4_CAEEL Protein D1081.8 OS=Caenorhabditis elegans GN=CELE_D1081.8 PE=4 SV=1	1	2	2	2	2	1	2	1	1	1	2	2	2	1	2	2	1	0	1	0	2	1	2	0	2	1	2	1	1	1	2	2	2	1	2	2	1	0	1	0	2	1
G5EFC8	G5EFC8	5	5	5		dap-3	>tr|G5EFC8|G5EFC8_CAEEL Protein DAP-3 OS=Caenorhabditis elegans GN=dap-3 PE=2 SV=1	1	5	5	5	2	1	2	2	2	2	3	4	2	1	2	1	2	1	2	0	3	3	1	0	2	1	2	2	2	2	3	4	2	1	2	1	2	1	2	0	3	3
G5EFD4;Q71JP7	G5EFD4;Q71JP7	3;3	3;3	3;3		hmt-1;W09D6.6	>tr|G5EFD4|G5EFD4_CAEEL Heavy metal tolerance factor 1 OS=Caenorhabditis elegans GN=hmt-1 PE=2 SV=1;>tr|Q71JP7|Q71JP7_CAEEL ABC6 protein OS=Caenorhabditis elegans GN=W09D6.6 PE=2 SV=1	2	3	3	3	1	1	1	1	1	1	1	2	1	2	1	1	0	0	1	0	1	1	1	0	1	1	1	1	1	1	1	2	1	2	1	1	0	0	1	0	1	1
G5EFD7	G5EFD7	3	3	3		F46C5.9	>tr|G5EFD7|G5EFD7_CAEEL Protein F46C5.9 OS=Caenorhabditis elegans GN=CELE_F46C5.9 PE=4 SV=1	1	3	3	3	1	0	1	1	1	1	2	1	1	1	1	1	1	1	1	1	0	1	1	1	1	0	1	1	1	1	2	1	1	1	1	1	1	1	1	1	0	1
G5EFE3	G5EFE3	4	4	4		H03A11.2	>tr|G5EFE3|G5EFE3_CAEEL Protein H03A11.2 OS=Caenorhabditis elegans GN=CELE_H03A11.2 PE=4 SV=2	1	4	4	4	4	3	4	4	4	3	4	4	4	4	3	4	4	4	4	4	4	3	4	4	4	3	4	4	4	3	4	4	4	4	3	4	4	4	4	4	4	3
Q304D5;G5EFF8	Q304D5;G5EFF8	10;10	10;10	10;10		C30H7.2	>tr|Q304D5|Q304D5_CAEEL Protein C30H7.2, isoform b OS=Caenorhabditis elegans GN=C30H7.2 PE=2 SV=1;>tr|G5EFF8|G5EFF8_CAEEL Protein C30H7.2, isoform a OS=Caenorhabditis elegans GN=C30H7.2 PE=2 SV=1	2	10	10	10	7	5	8	4	8	5	8	7	7	6	7	5	7	5	6	3	7	5	6	4	7	5	8	4	8	5	8	7	7	6	7	5	7	5	6	3	7	5
G5EFG0;Q17378	G5EFG0;Q17378	2;2	2;2	2;2		sel-1	>tr|G5EFG0|G5EFG0_CAEEL Protein SEL-1 OS=Caenorhabditis elegans GN=sel-1 PE=2 SV=1;>tr|Q17378|Q17378_CAEEL Sel-1 protein OS=Caenorhabditis elegans GN=sel-1 PE=4 SV=1	2	2	2	2	0	1	1	1	0	0	0	1	0	0	1	0	0	0	0	0	1	0	0	0	0	1	1	1	0	0	0	1	0	0	1	0	0	0	0	0	1	0
G5EFG4;Q17340	G5EFG4;Q17340	25;22	25;22	25;22		abcf-2	>tr|G5EFG4|G5EFG4_CAEEL Protein ABCF-2 OS=Caenorhabditis elegans GN=abcf-2 PE=4 SV=1;>tr|Q17340|Q17340_CAEEL Putative uncharacterized protein (Fragment) OS=Caenorhabditis elegans PE=2 SV=1	2	25	25	25	24	18	22	17	21	20	23	19	23	21	22	16	21	19	20	14	21	20	21	18	24	18	22	17	21	20	23	19	23	21	22	16	21	19	20	14	21	20
G5EFH0	G5EFH0	4	4	4		W09C5.1	>tr|G5EFH0|G5EFH0_CAEEL Protein W09C5.1 OS=Caenorhabditis elegans GN=CELE_W09C5.1 PE=4 SV=1	1	4	4	4	2	2	1	1	2	2	2	2	2	1	2	0	2	1	0	1	3	3	1	0	2	2	1	1	2	2	2	2	2	1	2	0	2	1	0	1	3	3
G5EFH4	G5EFH4	4	4	3		srp-6	>tr|G5EFH4|G5EFH4_CAEEL Protein SRP-6 OS=Caenorhabditis elegans GN=srp-6 PE=1 SV=1	1	4	4	3	1	1	1	1	2	1	2	2	3	1	3	1	3	2	2	0	2	0	2	0	1	1	1	1	2	1	2	2	3	1	3	1	3	2	2	0	2	0
G5EFH8;H9G2P9	G5EFH8;H9G2P9	11;8	11;8	11;8		cbs-1	>tr|G5EFH8|G5EFH8_CAEEL Protein CBS-1, isoform a OS=Caenorhabditis elegans GN=cbs-1 PE=2 SV=1;>tr|H9G2P9|H9G2P9_CAEEL Protein CBS-1, isoform b OS=Caenorhabditis elegans GN=cbs-1 PE=2 SV=1	2	11	11	11	7	5	2	3	5	5	7	8	4	5	6	5	4	2	4	1	6	3	4	0	7	5	2	3	5	5	7	8	4	5	6	5	4	2	4	1	6	3
G5EFI4	G5EFI4	14	14	14		lec-5	>tr|G5EFI4|G5EFI4_CAEEL Galectin OS=Caenorhabditis elegans GN=lec-5 PE=2 SV=1	1	14	14	14	11	12	9	9	11	12	11	10	10	9	11	12	10	12	11	6	11	11	10	8	11	12	9	9	11	12	11	10	10	9	11	12	10	12	11	6	11	11
Q9GRC3;G5EGS3;G5EFJ0	Q9GRC3;G5EGS3;G5EFJ0	1;1;1	1;1;1	1;1;1		klp-12	>tr|Q9GRC3|Q9GRC3_CAEEL Kinesin like protein KLP-12 OS=Caenorhabditis elegans GN=klp-12 PE=2 SV=1;>tr|G5EGS3|G5EGS3_CAEEL Protein KLP-12, isoform a OS=Caenorhabditis elegans GN=klp-12 PE=2 SV=1;>tr|G5EFJ0|G5EFJ0_CAEEL Protein KLP-12, isoform c OS=Caenorhab	3	1	1	1	1	1	1	0	1	1	1	1	1	1	1	0	0	0	0	0	1	0	0	0	1	1	1	0	1	1	1	1	1	1	1	0	0	0	0	0	1	0
G5EFJ2;H2KMJ3;G5EBS4	G5EFJ2	5;1;1	5;1;1	5;1;1		lst-3	>tr|G5EFJ2|G5EFJ2_CAEEL Protein LST-3, isoform a OS=Caenorhabditis elegans GN=lst-3 PE=1 SV=2	3	5	5	5	3	3	1	1	3	3	2	2	3	1	3	2	2	4	3	0	3	2	2	0	3	3	1	1	3	3	2	2	3	1	3	2	2	4	3	0	3	2
G5EFJ8	G5EFJ8	1	1	1		pcp-2	>tr|G5EFJ8|G5EFJ8_CAEEL Protein PCP-2 OS=Caenorhabditis elegans GN=pcp-2 PE=4 SV=1	1	1	1	1	0	1	0	0	1	0	0	0	0	0	0	0	0	0	0	0	0	0	0	0	0	1	0	0	1	0	0	0	0	0	0	0	0	0	0	0	0	0
G5EFK4	G5EFK4	6	3	3		arf-3	>tr|G5EFK4|G5EFK4_CAEEL ADP-ribosylation factor related (20.5 kD) (Arf-3) OS=Caenorhabditis elegans GN=arf-3 PE=2 SV=1	1	6	3	3	4	3	5	2	3	6	6	5	4	4	3	3	3	2	2	1	5	3	3	1	1	1	2	0	0	3	3	2	1	1	1	0	1	0	0	0	2	1
G5EFL1	G5EFL1	2	2	2		hex-2	>tr|G5EFL1|G5EFL1_CAEEL Hexosaminidase OS=Caenorhabditis elegans GN=hex-2 PE=2 SV=1	1	2	2	2	1	2	1	1	1	2	1	1	1	2	0	1	0	0	0	1	0	0	0	0	1	2	1	1	1	2	1	1	1	2	0	1	0	0	0	1	0	0
G5EFM7	G5EFM7	2	2	2		F18C12.3	>tr|G5EFM7|G5EFM7_CAEEL Protein F18C12.3 OS=Caenorhabditis elegans GN=CELE_F18C12.3 PE=4 SV=1	1	2	2	2	2	2	0	0	1	0	2	2	2	1	1	1	1	0	1	0	0	1	1	0	2	2	0	0	1	0	2	2	2	1	1	1	1	0	1	0	0	1
G5EFP1;G5ECC3;Q8WSP1;G5EEU7	G5EFP1;G5ECC3;Q8WSP1;G5EEU7	26;25;25;25	1;0;0;0	1;0;0;0		rme-1	>tr|G5EFP1|G5EFP1_CAEEL Protein RME-1, isoform d OS=Caenorhabditis elegans GN=rme-1 PE=2 SV=1;>tr|G5ECC3|G5ECC3_CAEEL Protein RME-1, isoform b OS=Caenorhabditis elegans GN=rme-1 PE=2 SV=1;>tr|Q8WSP1|Q8WSP1_CAEEL Protein RME-1, isoform e OS=Caenorhabditis e	4	26	1	1	17	18	12	13	16	20	20	18	15	16	16	10	13	15	9	9	16	19	13	10	0	0	0	0	0	0	0	1	0	0	0	0	0	0	0	0	0	0
G5EDL9;G5EFP2	G5EDL9;G5EFP2	6;6	6;6	6;6		ZK1321.4	>tr|G5EDL9|G5EDL9_CAEEL Protein ZK1321.4, isoform b OS=Caenorhabditis elegans GN=CELE_ZK1321.4 PE=2 SV=1;>tr|G5EFP2|G5EFP2_CAEEL Protein ZK1321.4, isoform a OS=Caenorhabditis elegans GN=CELE_ZK1321.4 PE=2 SV=1	2	6	6	6	6	6	6	6	6	6	6	6	6	5	6	5	4	6	3	2	6	5	5	3	6	6	6	6	6	6	6	6	6	5	6	5	4	6	3	2	6	5
G5EFP8	G5EFP8	3	3	3		acl-7	>tr|G5EFP8|G5EFP8_CAEEL Dihydroxyacetone phosphate acyltransferase OS=Caenorhabditis elegans GN=acl-7 PE=2 SV=1	1	3	3	3	2	0	1	0	1	1	1	2	1	1	1	1	1	1	1	0	1	0	1	0	2	0	1	0	1	1	1	2	1	1	1	1	1	1	1	0	1	0
G5EFS2	G5EFS2	4	4	4		msi-1	>tr|G5EFS2|G5EFS2_CAEEL Neural RNA-binding protein MSI-1 OS=Caenorhabditis elegans GN=msi-1 PE=2 SV=1	1	4	4	4	2	2	1	1	3	1	2	3	2	2	2	1	1	1	1	1	1	1	1	1	2	2	1	1	3	1	2	3	2	2	2	1	1	1	1	1	1	1
G5EFS4;D8FRQ0	G5EFS4;D8FRQ0	2;1	2;1	2;1		dcs-1	>sp|G5EFS4|DCPS_CAEEL m7GpppX diphosphatase OS=Caenorhabditis elegans GN=dcs-1 PE=1 SV=1;>tr|D8FRQ0|D8FRQ0_CAEEL Protein DCS-1, isoform b OS=Caenorhabditis elegans GN=dcs-1 PE=2 SV=1	2	2	2	2	0	0	0	0	0	1	0	0	0	0	0	0	0	1	1	0	0	0	1	0	0	0	0	0	0	1	0	0	0	0	0	0	0	1	1	0	0	0
Q9N5T2;G5EFS5	Q9N5T2;G5EFS5	2;2	2;2	2;2		F45D11.14	>tr|Q9N5T2|Q9N5T2_CAEEL Protein F45D11.14 OS=Caenorhabditis elegans GN=CELE_F45D11.14 PE=2 SV=1;>tr|G5EFS5|G5EFS5_CAEEL Protein F45D11.15 OS=Caenorhabditis elegans GN=CELE_F45D11.15 PE=4 SV=1	2	2	2	2	1	1	1	1	1	0	1	0	1	0	1	1	1	2	1	0	1	1	1	1	1	1	1	1	1	0	1	0	1	0	1	1	1	2	1	0	1	1
G5EFU2;G5EFW8	G5EFU2;G5EFW8	11;11	1;1	0;0		ant-1.4;ant-1.3	>tr|G5EFU2|G5EFU2_CAEEL Mitochondrial adenine nucleotide translocase 1.4 OS=Caenorhabditis elegans GN=ant-1.4 PE=2 SV=1;>tr|G5EFW8|G5EFW8_CAEEL Mitochondrial adenine nucleotide translocase 1.3 OS=Caenorhabditis elegans GN=ant-1.3 PE=2 SV=1	2	11	1	0	9	7	8	8	9	7	8	9	10	8	9	9	8	8	8	8	8	7	9	7	0	0	0	0	1	0	0	0	1	0	1	0	0	0	1	0	0	0
G5EFV4	G5EFV4	4	4	4		hmg-1.1	>tr|G5EFV4|G5EFV4_CAEEL High mobility group protein 1.1 OS=Caenorhabditis elegans GN=hmg-1.1 PE=4 SV=1	1	4	4	4	4	3	4	3	3	3	4	4	4	3	4	4	4	3	3	3	4	3	4	3	4	3	4	3	3	3	4	4	4	3	4	4	4	3	3	3	4	3
G5EFX8	G5EFX8	3	3	1		ntl-3	>tr|G5EFX8|G5EFX8_CAEEL Protein NTL-3, isoform a OS=Caenorhabditis elegans GN=ntl-3 PE=1 SV=1	1	3	3	1	3	2	1	1	1	1	2	2	2	1	2	2	1	1	1	1	3	1	2	1	3	2	1	1	1	1	2	2	2	1	2	2	1	1	1	1	3	1
G5EFY6	G5EFY6	3	3	3		sec-31	>tr|G5EFY6|G5EFY6_CAEEL Protein SEC-31 OS=Caenorhabditis elegans GN=sec-31 PE=4 SV=1	1	3	3	3	2	0	1	0	0	1	2	0	1	1	1	1	0	0	0	0	1	0	1	0	2	0	1	0	0	1	2	0	1	1	1	1	0	0	0	0	1	0
G5EG22;G5EFZ5	G5EG22;G5EFZ5	2;2	2;2	2;2		icln-1	>tr|G5EG22|G5EG22_CAEEL ICln2 OS=Caenorhabditis elegans GN=icln-1 PE=2 SV=1;>tr|G5EFZ5|G5EFZ5_CAEEL ICln1 OS=Caenorhabditis elegans GN=icln-1 PE=2 SV=1	2	2	2	2	2	2	1	1	2	1	2	1	1	1	2	1	1	2	1	1	2	1	1	1	2	2	1	1	2	1	2	1	1	1	2	1	1	2	1	1	2	1
G5EG03	G5EG03	1	1	1		pgp-8	>tr|G5EG03|G5EG03_CAEEL Protein PGP-8 OS=Caenorhabditis elegans GN=pgp-8 PE=4 SV=1	1	1	1	1	1	0	0	0	1	1	1	1	1	0	0	0	1	1	1	0	1	0	0	0	1	0	0	0	1	1	1	1	1	0	0	0	1	1	1	0	1	0
G5EG11	G5EG11	2	2	2		fat-4	>sp|G5EG11|FAT4_CAEEL Delta(5) fatty acid desaturase fat-4 OS=Caenorhabditis elegans GN=fat-4 PE=2 SV=1	1	2	2	2	2	1	1	0	2	0	2	0	1	0	2	1	1	1	1	0	2	1	1	0	2	1	1	0	2	0	2	0	1	0	2	1	1	1	1	0	2	1
G5EG13	G5EG13	16	16	16		dhs-12	>tr|G5EG13|G5EG13_CAEEL Protein DHS-12 OS=Caenorhabditis elegans GN=dhs-12 PE=3 SV=1	1	16	16	16	14	11	13	9	13	10	13	10	12	12	11	10	11	9	12	6	13	10	9	9	14	11	13	9	13	10	13	10	12	12	11	10	11	9	12	6	13	10
G5EG14;G5EG14-2	G5EG14;G5EG14-2	2;1	2;1	2;1		cacn-1	>sp|G5EG14|CATIN_CAEEL Cactin OS=Caenorhabditis elegans GN=cacn-1 PE=1 SV=1;>sp|G5EG14-2|CATIN_CAEEL Isoform b of Cactin OS=Caenorhabditis elegans GN=cacn-1	2	2	2	2	0	1	0	0	0	0	0	0	0	1	0	0	0	0	0	0	0	0	0	0	0	1	0	0	0	0	0	0	0	1	0	0	0	0	0	0	0	0
G5EG26	G5EG26	1	1	1		R151.8A	>tr|G5EG26|G5EG26_CAEEL Protein R151.10 OS=Caenorhabditis elegans GN=R151.8A PE=2 SV=1	1	1	1	1	0	1	0	1	0	1	0	1	0	1	0	0	0	1	0	0	0	1	0	0	0	1	0	1	0	1	0	1	0	1	0	0	0	1	0	0	0	1
G5EG62	G5EG62	7	7	7		unc-45	>tr|G5EG62|G5EG62_CAEEL Protein UNC-45 OS=Caenorhabditis elegans GN=unc-45 PE=1 SV=1	1	7	7	7	4	3	2	0	4	3	2	1	2	4	4	2	2	1	3	2	3	2	3	3	4	3	2	0	4	3	2	1	2	4	4	2	2	1	3	2	3	2
G5EGA5	G5EGA5	6	6	6		fat-2	>sp|G5EGA5|FAT2_CAEEL Delta(12) fatty acid desaturase fat-2 OS=Caenorhabditis elegans GN=fat-2 PE=2 SV=1	1	6	6	6	5	5	5	5	5	6	5	5	4	5	5	5	5	5	4	4	5	5	4	3	5	5	5	5	5	6	5	5	4	5	5	5	5	5	4	4	5	5
G5EGA6	G5EGA6	4	4	4		F54F3.4	>tr|G5EGA6|G5EGA6_CAEEL Protein DHRS-4 OS=Caenorhabditis elegans GN=dhrs-4 PE=4 SV=1	1	4	4	4	1	3	1	2	1	1	0	1	1	0	1	2	1	1	1	2	1	2	1	1	1	3	1	2	1	1	0	1	1	0	1	2	1	1	1	2	1	2
G5EGB1	G5EGB1	17	1	1		lec-2	>tr|G5EGB1|G5EGB1_CAEEL Galectin OS=Caenorhabditis elegans GN=lec-2 PE=2 SV=1	1	17	1	1	15	14	13	13	14	14	15	14	14	14	14	13	11	12	11	11	14	13	12	12	1	1	1	1	1	1	1	1	1	1	1	1	1	1	1	1	1	1
M1ZMI3;G5EGH9	M1ZMI3;G5EGH9	1;1	1;1	1;1		fre-1	>tr|M1ZMI3|M1ZMI3_CAEEL Protein FRE-1, isoform b OS=Caenorhabditis elegans GN=fre-1 PE=4 SV=1;>tr|G5EGH9|G5EGH9_CAEEL NADPH-dependent flavin reductase OS=Caenorhabditis elegans GN=fre-1 PE=2 SV=1	2	1	1	1	0	0	0	0	1	0	1	1	1	0	1	0	0	0	0	0	1	0	0	0	0	0	0	0	1	0	1	1	1	0	1	0	0	0	0	0	1	0
G5EGK1;G4S9F5	G5EGK1;G4S9F5	33;22	33;22	16;16		Y71G12B.11	>tr|G5EGK1|G5EGK1_CAEEL Protein TLN-1, isoform a OS=Caenorhabditis elegans GN=tln-1 PE=4 SV=1;>tr|G4S9F5|G4S9F5_CAEEL Protein TLN-1, isoform c OS=Caenorhabditis elegans GN=tln-1 PE=2 SV=1	2	33	33	16	18	19	11	12	15	15	16	16	14	13	15	15	11	13	11	8	14	18	12	9	18	19	11	12	15	15	16	16	14	13	15	15	11	13	11	8	14	18
G5EGK8	G5EGK8	4	4	3	Serine/threonine-protein phosphatase	let-92	>tr|G5EGK8|G5EGK8_CAEEL Serine/threonine-protein phosphatase OS=Caenorhabditis elegans GN=let-92 PE=2 SV=1	1	4	4	3	4	3	4	3	4	3	4	4	4	3	4	3	4	3	2	3	4	3	4	2	4	3	4	3	4	3	4	4	4	3	4	3	4	3	2	3	4	3
G5EGL2;G2HK05	G5EGL2;G2HK05	12;7	12;7	12;7		T28D6.6	>tr|G5EGL2|G5EGL2_CAEEL Protein T28D6.6, isoform a OS=Caenorhabditis elegans GN=CELE_T28D6.6 PE=2 SV=1;>tr|G2HK05|G2HK05_CAEEL Protein T28D6.6, isoform b OS=Caenorhabditis elegans GN=CELE_T28D6.6 PE=2 SV=1	2	12	12	12	9	8	8	8	7	10	9	9	6	8	9	8	8	7	7	5	9	10	7	6	9	8	8	8	7	10	9	9	6	8	9	8	8	7	7	5	9	10
G5EGN2;G5EGN2-2;G5EGN2-3	G5EGN2;G5EGN2-2;G5EGN2-3	3;3;3	3;3;3	3;3;3		fat-6	>sp|G5EGN2|FAT6_CAEEL Delta(9)-fatty-acid desaturase fat-6 OS=Caenorhabditis elegans GN=fat-6 PE=2 SV=1;>sp|G5EGN2-2|FAT6_CAEEL Isoform b of Delta(9)-fatty-acid desaturase fat-6 OS=Caenorhabditis elegans GN=fat-6;>sp|G5EGN2-3|FAT6_CAEEL Isoform c of Delta(	3	3	3	3	2	2	2	2	2	2	2	2	2	2	2	1	2	2	2	1	2	2	2	0	2	2	2	2	2	2	2	2	2	2	2	1	2	2	2	1	2	2
G5EGN7	G5EGN7	1	1	1		skr-17	>tr|G5EGN7|G5EGN7_CAEEL Protein SKR-17 OS=Caenorhabditis elegans GN=skr-17 PE=2 SV=1	1	1	1	1	1	1	1	0	1	1	0	0	0	0	1	0	0	0	0	0	1	0	0	0	1	1	1	0	1	1	0	0	0	0	1	0	0	0	0	0	1	0
G5EGP4	G5EGP4	8	8	8		vha-6	>tr|G5EGP4|G5EGP4_CAEEL Protein VHA-6 OS=Caenorhabditis elegans GN=vha-6 PE=2 SV=1	1	8	8	8	6	6	6	3	3	6	4	6	4	5	6	3	5	4	6	1	3	5	5	2	6	6	6	3	3	6	4	6	4	5	6	3	5	4	6	1	3	5
G5EGP8	G5EGP8	7	7	7		cpz-1	>tr|G5EGP8|G5EGP8_CAEEL Cathepsin Z-like enzyme OS=Caenorhabditis elegans GN=cpz-1 PE=3 SV=1	1	7	7	7	5	4	7	5	6	4	7	6	7	5	7	6	5	5	5	5	6	4	6	2	5	4	7	5	6	4	7	6	7	5	7	6	5	5	5	5	6	4
G5EGS6;P24894	G5EGS6;P24894	3;3	3;3	3;3	Cytochrome c oxidase subunit 2	COX2;cox-2	>tr|G5EGS6|G5EGS6_CAEEL Cytochrome c oxidase subunit 2 OS=Caenorhabditis elegans GN=COX2 PE=3 SV=1;>sp|P24894|COX2_CAEEL Cytochrome c oxidase subunit 2 OS=Caenorhabditis elegans GN=cox-2 PE=3 SV=2	2	3	3	3	2	2	2	2	2	2	2	3	2	3	2	3	1	3	2	2	2	2	2	2	2	2	2	2	2	2	2	3	2	3	2	3	1	3	2	2	2	2
G5EGT7	G5EGT7	20	20	20		iffb-1	>tr|G5EGT7|G5EGT7_CAEEL Eukaryotic translation initiation factor eIF5B OS=Caenorhabditis elegans GN=iffb-1 PE=2 SV=1	1	20	20	20	12	13	10	8	8	13	12	15	8	11	11	12	7	9	8	5	11	12	8	4	12	13	10	8	8	13	12	15	8	11	11	12	7	9	8	5	11	12
G5EGU1;Q8T3G5	G5EGU1;Q8T3G5	3;2	3;2	3;2		egl-30	>tr|G5EGU1|G5EGU1_CAEEL EGL-30 OS=Caenorhabditis elegans GN=egl-30 PE=2 SV=1;>tr|Q8T3G5|Q8T3G5_CAEEL Protein EGL-30, isoform b OS=Caenorhabditis elegans GN=egl-30 PE=2 SV=1	2	3	3	3	2	2	2	1	2	2	2	3	2	1	2	1	1	1	2	1	2	1	1	1	2	2	2	1	2	2	2	3	2	1	2	1	1	1	2	1	2	1
Q11073;G8JXY9	Q11073;G8JXY9	2;2	2;2	2;2	Uncharacterized protein B0416.5	B0416.5	>sp|Q11073|YT45_CAEEL Uncharacterized protein B0416.5 OS=Caenorhabditis elegans GN=B0416.5 PE=2 SV=1;>tr|G8JXY9|G8JXY9_CAEEL Protein B0416.5, isoform b OS=Caenorhabditis elegans GN=B0416.5 PE=2 SV=1	2	2	2	2	2	2	2	1	2	1	2	2	1	1	2	1	1	1	1	1	1	2	1	1	2	2	2	1	2	1	2	2	1	1	2	1	1	1	1	1	1	2
Q20875;G8JY03;Q9TX84	Q20875;G8JY03	7;7;2	7;7;2	7;7;2	Putative pre-mRNA-splicing factor ATP-dependent RNA helicase F56D2.6	F56D2.6	>sp|Q20875|DHX15_CAEEL Putative pre-mRNA-splicing factor ATP-dependent RNA helicase F56D2.6 OS=Caenorhabditis elegans GN=F56D2.6 PE=2 SV=1;>tr|G8JY03|G8JY03_CAEEL Protein F56D2.6, isoform b OS=Caenorhabditis elegans GN=CELE_F56D2.6 PE=2 SV=1	3	7	7	7	5	3	3	2	3	3	4	2	4	3	4	2	2	3	1	1	4	7	2	2	5	3	3	2	3	3	4	2	4	3	4	2	2	3	1	1	4	7
P90980-3;G8JY36;P90980;P90980-2	P90980-3;G8JY36;P90980;P90980-2	2;2;2;2	2;2;2;2	2;2;2;2	Protein kinase C;Protein kinase C-like 2	pkc-2	>sp|P90980-3|KPC2_CAEEL Isoform c of Protein kinase C-like 2 OS=Caenorhabditis elegans GN=pkc-2;>tr|G8JY36|G8JY36_CAEEL Protein kinase C OS=Caenorhabditis elegans GN=pkc-2 PE=2 SV=1;>sp|P90980|KPC2_CAEEL Protein kinase C-like 2 OS=Caenorhabditis elegans GN	4	2	2	2	2	1	1	0	1	1	1	1	1	1	2	1	2	0	1	0	1	1	2	0	2	1	1	0	1	1	1	1	1	1	2	1	2	0	1	0	1	1
G8JY94;Q21067;Q21067-2	G8JY94;Q21067;Q21067-2	29;29;29	29;29;29	25;25;25	Intermediate filament protein ifc-2	ifc-2	>tr|G8JY94|G8JY94_CAEEL Protein IFC-2, isoform d OS=Caenorhabditis elegans GN=ifc-2 PE=2 SV=1;>sp|Q21067|IFC2_CAEEL Intermediate filament protein ifc-2 OS=Caenorhabditis elegans GN=ifc-2 PE=1 SV=3;>sp|Q21067-2|IFC2_CAEEL Isoform b of Intermediate filament	3	29	29	25	21	18	15	15	16	20	20	18	15	14	18	12	14	17	13	10	18	18	14	11	21	18	15	15	16	20	20	18	15	14	18	12	14	17	13	10	18	18
P91406;G8JYE4;P91406-2	P91406;G8JYE4;P91406-2	1;1;1	1;1;1	1;1;1	Glutamate carboxypeptidase 2 homolog	R57.1	>sp|P91406|GCP2_CAEEL Glutamate carboxypeptidase 2 homolog OS=Caenorhabditis elegans GN=R57.1 PE=1 SV=2;>tr|G8JYE4|G8JYE4_CAEEL Protein GCP-2.1, isoform c OS=Caenorhabditis elegans GN=gcp-2.1 PE=2 SV=1;>sp|P91406-2|GCP2_CAEEL Isoform b of Glutamate carboxy	3	1	1	1	1	0	0	0	0	1	1	0	0	0	1	1	1	0	1	0	0	0	0	0	1	0	0	0	0	1	1	0	0	0	1	1	1	0	1	0	0	0
Q9U757;G8JYG1	Q9U757;G8JYG1	2;2	2;2	2;2	NTF2-related export protein	nxt-1	>sp|Q9U757|NXT1_CAEEL NTF2-related export protein OS=Caenorhabditis elegans GN=nxt-1 PE=1 SV=1;>tr|G8JYG1|G8JYG1_CAEEL Protein NXT-1, isoform b OS=Caenorhabditis elegans GN=nxt-1 PE=2 SV=1	2	2	2	2	1	2	1	1	1	2	1	0	1	1	1	2	1	1	1	1	2	1	2	0	1	2	1	1	1	2	1	0	1	1	1	2	1	1	1	1	2	1
G8XYY6;Q23232	G8XYY6;Q23232	13;13	13;13	13;13	tRNA (guanine-N(7)-)-methyltransferase subunit wdr-4	Y102E9.2	>tr|G8XYY6|G8XYY6_CAEEL Protein Y102E9.2, isoform b OS=Caenorhabditis elegans GN=CELE_Y102E9.2 PE=2 SV=1;>sp|Q23232|WDR4_CAEEL tRNA (guanine-N(7)-)-methyltransferase non-catalytic subunit OS=Caenorhabditis elegans GN=Y102E9.2 PE=2 SV=1	2	13	13	13	10	10	8	8	8	6	9	8	7	6	8	7	6	6	4	8	7	7	6	5	10	10	8	8	8	6	9	8	7	6	8	7	6	6	4	8	7	7
O01824;H1ZUV6	O01824;H1ZUV6	1;1	1;1	1;1	Putative pyridoxal kinase	F57C9.1	>sp|O01824|PDXK_CAEEL Putative pyridoxal kinase OS=Caenorhabditis elegans GN=F57C9.1 PE=2 SV=2;>tr|H1ZUV6|H1ZUV6_CAEEL Protein F57C9.1, isoform c OS=Caenorhabditis elegans GN=CELE_F57C9.1 PE=2 SV=1	2	1	1	1	1	1	1	0	1	1	0	0	1	0	1	1	0	0	1	0	1	0	1	0	1	1	1	0	1	1	0	0	1	0	1	1	0	0	1	0	1	0
Q23551;Q23551-4;H2FLH2;H2FLH3;Q23551-2;Q23551-3;Q23551-5	Q23551;Q23551-4;H2FLH2;H2FLH3;Q23551-2;Q23551-3;Q23551-5	74;74;74;74;74;68;68	74;74;74;74;74;68;68	74;74;74;74;74;68;68	Twitchin	unc-22	>sp|Q23551|UNC22_CAEEL Twitchin OS=Caenorhabditis elegans GN=unc-22 PE=1 SV=3;>sp|Q23551-4|UNC22_CAEEL Isoform d of Twitchin OS=Caenorhabditis elegans GN=unc-22;>tr|H2FLH2|H2FLH2_CAEEL Protein UNC-22, isoform f OS=Caenorhabditis elegans GN=unc-22 PE=2 SV=1	7	74	74	74	53	52	40	34	45	49	48	54	41	41	52	40	36	46	34	27	47	47	35	31	53	52	40	34	45	49	48	54	41	41	52	40	36	46	34	27	47	47
H2FLJ1	H2FLJ1	8	8	8		stl-1	>tr|H2FLJ1|H2FLJ1_CAEEL Protein STL-1, isoform a OS=Caenorhabditis elegans GN=stl-1 PE=4 SV=1	1	8	8	8	4	5	2	3	4	7	4	3	3	2	3	1	2	1	2	1	3	4	1	1	4	5	2	3	4	7	4	3	3	2	3	1	2	1	2	1	3	4
P91859;H2FLK1;Q7YXB8;Q7YXB9	P91859;H2FLK1;Q7YXB8;Q7YXB9	16;16;15;14	11;11;10;10	11;11;10;10		F32A7.5	>tr|P91859|P91859_CAEEL Protein F32A7.5, isoform a OS=Caenorhabditis elegans GN=CELE_F32A7.5 PE=2 SV=1;>tr|H2FLK1|H2FLK1_CAEEL Protein F32A7.5, isoform d OS=Caenorhabditis elegans GN=CELE_F32A7.5 PE=2 SV=1;>tr|Q7YXB8|Q7YXB8_CAEEL Protein F32A7.5, isoform c	4	16	11	11	14	7	10	8	10	8	14	9	11	12	11	10	13	8	9	5	11	9	12	6	9	4	6	4	6	5	9	6	6	7	7	7	8	5	5	2	7	5
H2FLL1;H2FLK8;H2FLL0;G5EEF0;H2FLK5;H2FLK3;H2FLK4;G5EFU3;F5GUH5;G5EBW6;G5EGB8	H2FLL1;H2FLK8;H2FLL0;G5EEF0;H2FLK5;H2FLK3;H2FLK4;G5EFU3	49;49;47;47;34;34;32;32;15;12;11	49;49;47;47;34;34;32;32;15;12;11	3;3;3;3;1;1;1;1;1;1;0		lea-1	>tr|H2FLL1|H2FLL1_CAEEL Protein LEA-1, isoform k OS=Caenorhabditis elegans GN=lea-1 PE=2 SV=1;>tr|H2FLK8|H2FLK8_CAEEL Protein LEA-1, isoform l OS=Caenorhabditis elegans GN=lea-1 PE=2 SV=1;>tr|H2FLL0|H2FLL0_CAEEL Protein LEA-1, isoform o OS=Caenorhabditis e	11	49	49	3	43	43	35	34	43	41	42	44	38	37	41	37	28	42	27	29	43	40	32	30	43	43	35	34	43	41	42	44	38	37	41	37	28	42	27	29	43	40
H2FLK7;H2FLK9;H2FLK6;G5EDH9	H2FLK7;H2FLK9;H2FLK6;G5EDH9	47;47;45;45	1;1;1;1	1;1;1;1		lea-1	>tr|H2FLK7|H2FLK7_CAEEL Protein LEA-1, isoform i OS=Caenorhabditis elegans GN=lea-1 PE=2 SV=1;>tr|H2FLK9|H2FLK9_CAEEL Protein LEA-1, isoform j OS=Caenorhabditis elegans GN=lea-1 PE=2 SV=1;>tr|H2FLK6|H2FLK6_CAEEL Protein LEA-1, isoform n OS=Caenorhabditis e	4	47	1	1	40	41	32	31	40	39	40	41	36	34	38	34	25	40	25	27	41	38	30	28	0	1	0	0	0	1	1	0	0	0	0	0	0	1	0	0	1	1
H2KMK6;E8MDV8;Q9NAI9	H2KMK6;E8MDV8	9;5;2	9;5;2	9;5;2		Y38E10A.22	>tr|H2KMK6|H2KMK6_CAEEL Protein Y38E10A.22, isoform a OS=Caenorhabditis elegans GN=CELE_Y38E10A.22 PE=4 SV=2;>tr|E8MDV8|E8MDV8_CAEEL Protein Y38E10A.22, isoform c OS=Caenorhabditis elegans GN=CELE_Y38E10A.22 PE=4 SV=2	3	9	9	9	6	6	5	3	4	6	6	6	6	5	7	3	4	4	5	2	6	7	4	3	6	6	5	3	4	6	6	6	6	5	7	3	4	4	5	2	6	7
Q8MQ22;H2KY88	Q8MQ22;H2KY88	2;2	2;2	2;2		F56C9.10	>tr|Q8MQ22|Q8MQ22_CAEEL Protein F56C9.10, isoform b OS=Caenorhabditis elegans GN=CELE_F56C9.10 PE=2 SV=1;>tr|H2KY88|H2KY88_CAEEL Protein F56C9.10, isoform a OS=Caenorhabditis elegans GN=CELE_F56C9.10 PE=2 SV=1	2	2	2	2	1	0	1	0	1	0	1	0	1	1	1	0	1	1	1	0	1	0	1	1	1	0	1	0	1	0	1	0	1	1	1	0	1	1	1	0	1	0
P91011;H2KYD5	P91011;H2KYD5	1;1	1;1	1;1		C01G8.1	>tr|P91011|P91011_CAEEL Protein C01G8.1, isoform a OS=Caenorhabditis elegans GN=C01G8.1 PE=2 SV=1;>tr|H2KYD5|H2KYD5_CAEEL Protein C01G8.1, isoform b OS=Caenorhabditis elegans GN=C01G8.1 PE=2 SV=1	2	1	1	1	1	1	1	0	1	1	1	1	1	1	1	1	1	1	1	1	1	0	1	0	1	1	1	0	1	1	1	1	1	1	1	1	1	1	1	1	1	0
H2KYE0;Q9UAN9	H2KYE0;Q9UAN9	22;22	22;22	22;22		nra-4	>tr|H2KYE0|H2KYE0_CAEEL Protein NRA-4, isoform b OS=Caenorhabditis elegans GN=nra-4 PE=2 SV=1;>tr|Q9UAN9|Q9UAN9_CAEEL Protein NRA-4, isoform a OS=Caenorhabditis elegans GN=nra-4 PE=2 SV=2	2	22	22	22	19	17	15	13	15	16	21	16	15	14	18	16	13	13	14	9	15	16	15	9	19	17	15	13	15	16	21	16	15	14	18	16	13	13	14	9	15	16
Q19813;H2KYE5	Q19813;H2KYE5	3;3	3;3	3;3		col-140	>tr|Q19813|Q19813_CAEEL Protein COL-140, isoform a OS=Caenorhabditis elegans GN=col-140 PE=2 SV=1;>tr|H2KYE5|H2KYE5_CAEEL Protein COL-140, isoform b OS=Caenorhabditis elegans GN=col-140 PE=2 SV=1	2	3	3	3	2	2	2	1	2	1	2	1	2	1	2	1	2	1	2	1	2	2	2	1	2	2	2	1	2	1	2	1	2	1	2	1	2	1	2	1	2	2
O45137;H2KYG4	O45137;H2KYG4	1;1	1;1	1;1		bas-1	>tr|O45137|O45137_CAEEL Protein BAS-1, isoform b OS=Caenorhabditis elegans GN=bas-1 PE=2 SV=2;>tr|H2KYG4|H2KYG4_CAEEL Protein BAS-1, isoform a OS=Caenorhabditis elegans GN=bas-1 PE=2 SV=1	2	1	1	1	1	0	1	1	1	0	1	1	0	0	1	0	1	0	0	0	1	0	0	0	1	0	1	1	1	0	1	1	0	0	1	0	1	0	0	0	1	0
Q95QX5;H2KYH5;Q86GT7	Q95QX5;H2KYH5	7;7;3	7;7;3	7;7;3		C07A12.7	>tr|Q95QX5|Q95QX5_CAEEL Protein C07A12.7, isoform a OS=Caenorhabditis elegans GN=C07A12.7 PE=2 SV=1;>tr|H2KYH5|H2KYH5_CAEEL Protein C07A12.7, isoform b OS=Caenorhabditis elegans GN=C07A12.7 PE=2 SV=1	3	7	7	7	1	3	0	0	0	2	2	2	1	0	1	3	0	0	0	0	1	0	0	1	1	3	0	0	0	2	2	2	1	0	1	3	0	0	0	0	1	0
H2KYI5;Q86NI2	H2KYI5;Q86NI2	11;11	11;11	11;11		C06G3.5	>tr|H2KYI5|H2KYI5_CAEEL Protein C06G3.5, isoform a OS=Caenorhabditis elegans GN=C06G3.5 PE=2 SV=1;>tr|Q86NI2|Q86NI2_CAEEL Protein C06G3.5, isoform b OS=Caenorhabditis elegans GN=C06G3.5 PE=2 SV=1	2	11	11	11	8	7	9	8	9	9	10	8	9	6	8	7	9	9	7	4	7	8	9	5	8	7	9	8	9	9	10	8	9	6	8	7	9	9	7	4	7	8
H2KYJ2	H2KYJ2	3	3	3		ttr-59	>tr|H2KYJ2|H2KYJ2_CAEEL Protein TTR-59, isoform b OS=Caenorhabditis elegans GN=ttr-59 PE=4 SV=1	1	3	3	3	3	1	2	1	3	2	3	2	3	3	3	1	3	3	2	1	3	1	3	2	3	1	2	1	3	2	3	2	3	3	3	1	3	3	2	1	3	1
H2KYJ5	H2KYJ5	10	10	10		mtch-1	>tr|H2KYJ5|H2KYJ5_CAEEL Protein MTCH-1, isoform a OS=Caenorhabditis elegans GN=mtch-1 PE=2 SV=1	1	10	10	10	8	9	6	6	6	7	7	7	6	8	6	5	5	6	4	2	6	9	5	3	8	9	6	6	6	7	7	7	6	8	6	5	5	6	4	2	6	9
Q95QR7;H2KYM0;H2KYM1	Q95QR7;H2KYM0;H2KYM1	4;4;4	4;4;4	4;4;4		C39D10.8	>tr|Q95QR7|Q95QR7_CAEEL Protein C39D10.8, isoform b OS=Caenorhabditis elegans GN=C39D10.8 PE=4 SV=1;>tr|H2KYM0|H2KYM0_CAEEL Protein C39D10.8, isoform a OS=Caenorhabditis elegans GN=C39D10.8 PE=4 SV=1;>tr|H2KYM1|H2KYM1_CAEEL Protein C39D10.8, isoform c OS=C	3	4	4	4	4	4	4	2	4	4	4	4	4	4	4	3	4	4	3	2	4	2	4	2	4	4	4	2	4	4	4	4	4	4	4	3	4	4	3	2	4	2
H2KYN3;Q8I7L9;Q8I7L8	H2KYN3	5;1;1	5;1;1	5;1;1		acdh-13	>tr|H2KYN3|H2KYN3_CAEEL Protein ACDH-13, isoform a OS=Caenorhabditis elegans GN=acdh-13 PE=2 SV=1	3	5	5	5	2	0	1	0	2	3	4	1	2	2	1	1	2	1	0	0	2	0	1	0	2	0	1	0	2	3	4	1	2	2	1	1	2	1	0	0	2	0
H2KYP2;H2KYP4;H2KYP3;O45630	H2KYP2;H2KYP4;H2KYP3;O45630	2;2;2;2	2;2;2;2	2;2;2;2		ncx-2	>tr|H2KYP2|H2KYP2_CAEEL Protein NCX-2, isoform a OS=Caenorhabditis elegans GN=ncx-2 PE=2 SV=1;>tr|H2KYP4|H2KYP4_CAEEL Protein NCX-2, isoform d OS=Caenorhabditis elegans GN=ncx-2 PE=2 SV=1;>tr|H2KYP3|H2KYP3_CAEEL Protein NCX-2, isoform b OS=Caenorhabditis e	4	2	2	2	2	2	2	2	2	1	2	2	2	1	2	1	0	2	1	0	2	1	1	0	2	2	2	2	2	1	2	2	2	1	2	1	0	2	1	0	2	1
H2KYQ3;Q17921;H2KYQ2	H2KYQ3;Q17921;H2KYQ2	2;2;2	2;2;2	2;2;2		C12D12.1	>tr|H2KYQ3|H2KYQ3_CAEEL Protein C12D12.1, isoform c OS=Caenorhabditis elegans GN=C12D12.1 PE=2 SV=1;>tr|Q17921|Q17921_CAEEL Protein C12D12.1, isoform a OS=Caenorhabditis elegans GN=C12D12.1 PE=2 SV=2;>tr|H2KYQ2|H2KYQ2_CAEEL Protein C12D12.1, isoform b OS=C	3	2	2	2	0	1	0	1	0	0	0	2	1	2	1	1	0	1	0	0	1	2	0	1	0	1	0	1	0	0	0	2	1	2	1	1	0	1	0	0	1	2
H2KYQ5;H2KYQ6;Q95Q50	H2KYQ5;H2KYQ6;Q95Q50	6;6;6	6;6;6	6;6;6		gyg-1	>tr|H2KYQ5|H2KYQ5_CAEEL Protein GYG-1, isoform a OS=Caenorhabditis elegans GN=gyg-1 PE=2 SV=1;>tr|H2KYQ6|H2KYQ6_CAEEL Protein GYG-1, isoform c OS=Caenorhabditis elegans GN=gyg-1 PE=2 SV=1;>tr|Q95Q50|Q95Q50_CAEEL Protein GYG-1, isoform b OS=Caenorhabditis e	3	6	6	6	5	5	3	4	4	4	5	3	4	2	2	2	3	4	2	2	3	4	3	2	5	5	3	4	4	4	5	3	4	2	2	2	3	4	2	2	3	4
H2KYR1;Q8MNX8	H2KYR1	16;1	16;1	16;1		vig-1	>tr|H2KYR1|H2KYR1_CAEEL Protein VIG-1, isoform a OS=Caenorhabditis elegans GN=vig-1 PE=2 SV=1	2	16	16	16	14	13	12	12	12	12	13	12	12	12	12	10	12	12	11	10	13	13	11	10	14	13	12	12	12	12	13	12	12	12	12	10	12	12	11	10	13	13
H2KYS1;B0M0L8	H2KYS1;B0M0L8	9;8	9;8	9;8		hsp-43	>tr|H2KYS1|H2KYS1_CAEEL Protein HSP-43, isoform a OS=Caenorhabditis elegans GN=hsp-43 PE=2 SV=1;>tr|B0M0L8|B0M0L8_CAEEL Protein HSP-43, isoform b OS=Caenorhabditis elegans GN=hsp-43 PE=2 SV=2	2	9	9	9	4	6	5	3	3	4	5	4	4	6	3	2	3	4	3	1	5	3	4	3	4	6	5	3	3	4	5	4	4	6	3	2	3	4	3	1	5	3
H2KYS8;Q7JPE2;H2KYT0;H2KYS9	H2KYS8;Q7JPE2;H2KYT0;H2KYS9	1;1;1;1	1;1;1;1	1;1;1;1		cpna-1	>tr|H2KYS8|H2KYS8_CAEEL Protein CPNA-1, isoform b OS=Caenorhabditis elegans GN=cpna-1 PE=2 SV=1;>tr|Q7JPE2|Q7JPE2_CAEEL Protein CPNA-1, isoform a OS=Caenorhabditis elegans GN=cpna-1 PE=2 SV=1;>tr|H2KYT0|H2KYT0_CAEEL Protein CPNA-1, isoform d OS=Caenorhabdi	4	1	1	1	1	0	0	0	0	1	1	1	0	1	1	1	1	0	1	0	0	0	0	0	1	0	0	0	0	1	1	1	0	1	1	1	1	0	1	0	0	0
H2KYU6;Q95QZ9;O01894;Q95QZ7	H2KYU6;Q95QZ9;O01894;Q95QZ7	2;2;2;2	2;2;2;2	2;2;2;2		npl-4.1;npl-4.2	>tr|H2KYU6|H2KYU6_CAEEL Protein NPL-4.1, isoform b OS=Caenorhabditis elegans GN=npl-4.1 PE=2 SV=1;>tr|Q95QZ9|Q95QZ9_CAEEL Protein NPL-4.2, isoform b OS=Caenorhabditis elegans GN=npl-4.2 PE=2 SV=1;>tr|O01894|O01894_CAEEL Protein NPL-4.2, isoform a OS=Caenor	4	2	2	2	2	0	2	0	1	2	2	1	1	1	1	2	1	1	2	0	1	1	1	0	2	0	2	0	1	2	2	1	1	1	1	2	1	1	2	0	1	1
H2KYV9;Q86NJ8;Q8IG64	H2KYV9;Q86NJ8	10;10;1	10;10;1	1;1;1		ppw-1	>tr|H2KYV9|H2KYV9_CAEEL Protein PPW-1, isoform a OS=Caenorhabditis elegans GN=ppw-1 PE=4 SV=1;>tr|Q86NJ8|Q86NJ8_CAEEL Protein PPW-1, isoform c OS=Caenorhabditis elegans GN=ppw-1 PE=4 SV=1	3	10	10	1	5	8	5	4	5	5	8	7	6	3	6	4	4	4	4	2	6	5	3	4	5	8	5	4	5	5	8	7	6	3	6	4	4	4	4	2	6	5
H2KYX9;U4PRA9;H2KYY0	H2KYX9;U4PRA9;H2KYY0	1;1;1	1;1;1	1;1;1		C23H5.8	>tr|H2KYX9|H2KYX9_CAEEL Protein C23H5.8, isoform a OS=Caenorhabditis elegans GN=C23H5.8 PE=2 SV=1;>tr|U4PRA9|U4PRA9_CAEEL Protein C23H5.8, isoform d OS=Caenorhabditis elegans GN=C23H5.8 PE=4 SV=1;>tr|H2KYY0|H2KYY0_CAEEL Protein C23H5.8, isoform b OS=Caenor	3	1	1	1	1	1	1	1	1	1	1	1	1	1	1	1	1	1	1	1	1	1	1	1	1	1	1	1	1	1	1	1	1	1	1	1	1	1	1	1	1	1
H2KYY4;H2KYY3;H2KYZ0;Q95QA6;H2KYZ1;H2KYY7	H2KYY4;H2KYY3;H2KYZ0;Q95QA6;H2KYZ1	10;10;9;9;8;2	10;10;9;9;8;2	7;7;7;7;6;0		pat-12	>tr|H2KYY4|H2KYY4_CAEEL Protein PAT-12, isoform c OS=Caenorhabditis elegans GN=pat-12 PE=2 SV=1;>tr|H2KYY3|H2KYY3_CAEEL Protein PAT-12, isoform b OS=Caenorhabditis elegans GN=pat-12 PE=2 SV=1;>tr|H2KYZ0|H2KYZ0_CAEEL Protein PAT-12, isoform j OS=Caenorhabdi	6	10	10	7	7	8	7	6	7	7	7	7	7	5	7	7	6	6	5	4	7	9	6	5	7	8	7	6	7	7	7	7	7	5	7	7	6	6	5	4	7	9
H2KZ19;D7SFL2;H2KZ18	H2KZ19;D7SFL2;H2KZ18	14;14;14	14;14;14	14;14;14		C34F11.3	>tr|H2KZ19|H2KZ19_CAEEL Protein C34F11.3, isoform c OS=Caenorhabditis elegans GN=C34F11.3 PE=2 SV=1;>tr|D7SFL2|D7SFL2_CAEEL Protein C34F11.3, isoform b OS=Caenorhabditis elegans GN=C34F11.3 PE=2 SV=1;>tr|H2KZ18|H2KZ18_CAEEL Protein C34F11.3, isoform a OS=C	3	14	14	14	13	11	10	11	10	10	13	11	12	10	11	7	9	12	11	7	12	12	10	8	13	11	10	11	10	10	13	11	12	10	11	7	9	12	11	7	12	12
H2KZ37;Q7JPE4	H2KZ37;Q7JPE4	3;3	3;3	3;3		tat-4	>tr|H2KZ37|H2KZ37_CAEEL Protein TAT-4, isoform b OS=Caenorhabditis elegans GN=tat-4 PE=2 SV=1;>tr|Q7JPE4|Q7JPE4_CAEEL Protein TAT-4, isoform c OS=Caenorhabditis elegans GN=tat-4 PE=2 SV=1	2	3	3	3	3	3	3	3	3	3	3	3	3	3	3	3	3	3	3	2	3	3	3	1	3	3	3	3	3	3	3	3	3	3	3	3	3	3	3	2	3	3
H2KZ53;Q95QH5	H2KZ53;Q95QH5	4;4	4;4	4;4		F32A5.2	>tr|H2KZ53|H2KZ53_CAEEL Protein F32A5.2, isoform a OS=Caenorhabditis elegans GN=CELE_F32A5.2 PE=2 SV=1;>tr|Q95QH5|Q95QH5_CAEEL Protein F32A5.2, isoform b OS=Caenorhabditis elegans GN=CELE_F32A5.2 PE=2 SV=1	2	4	4	4	3	0	2	2	0	1	2	2	2	2	2	2	2	1	2	0	1	0	1	0	3	0	2	2	0	1	2	2	2	2	2	2	2	1	2	0	1	0
H2KZ57;Q86NG3	H2KZ57;Q86NG3	5;5	5;5	5;5	C-type lectin domain-containing protein 88	clec-88	>tr|H2KZ57|H2KZ57_CAEEL Protein CLEC-88, isoform b OS=Caenorhabditis elegans GN=clec-88 PE=2 SV=1;>sp|Q86NG3|CLC88_CAEEL C-type lectin domain-containing protein 88 OS=Caenorhabditis elegans GN=clec-88 PE=1 SV=1	2	5	5	5	1	2	4	3	2	0	4	2	4	5	3	1	2	1	2	2	3	4	3	1	1	2	4	3	2	0	4	2	4	5	3	1	2	1	2	2	3	4
H2KZA2;Q95Q55	H2KZA2;Q95Q55	2;2	2;2	2;2		F38A5.2	>tr|H2KZA2|H2KZA2_CAEEL Protein F38A5.2, isoform a OS=Caenorhabditis elegans GN=CELE_F38A5.2 PE=2 SV=1;>tr|Q95Q55|Q95Q55_CAEEL Protein F38A5.2, isoform b OS=Caenorhabditis elegans GN=CELE_F38A5.2 PE=2 SV=2	2	2	2	2	2	0	1	0	1	0	2	1	1	0	1	1	1	1	0	0	1	1	0	0	2	0	1	0	1	0	2	1	1	0	1	1	1	1	0	0	1	1
H2KZA3;Q9TY23	H2KZA3;Q9TY23	21;12	21;12	3;2		pqn-22	>tr|H2KZA3|H2KZA3_CAEEL Protein PQN-22, isoform a OS=Caenorhabditis elegans GN=pqn-22 PE=2 SV=2;>tr|Q9TY23|Q9TY23_CAEEL Protein PQN-22, isoform b OS=Caenorhabditis elegans GN=pqn-22 PE=2 SV=2	2	21	21	3	16	18	12	17	19	18	18	18	18	15	15	18	15	19	15	13	18	19	14	15	16	18	12	17	19	18	18	18	18	15	15	18	15	19	15	13	18	19
H2KZA4	H2KZA4	19	1	1		pqn-22	>tr|H2KZA4|H2KZA4_CAEEL Protein PQN-22, isoform c OS=Caenorhabditis elegans GN=pqn-22 PE=2 SV=1	1	19	1	1	15	15	11	15	17	15	16	16	16	14	14	17	13	17	13	12	16	17	13	13	1	0	1	1	1	0	1	1	1	1	1	1	1	1	1	1	1	1
Q8ITY8;H2KZA5	Q8ITY8;H2KZA5	6;6	6;6	6;6		R148.3	>tr|Q8ITY8|Q8ITY8_CAEEL Protein R148.3, isoform b OS=Caenorhabditis elegans GN=CELE_R148.3 PE=2 SV=1;>tr|H2KZA5|H2KZA5_CAEEL Protein R148.3, isoform a OS=Caenorhabditis elegans GN=CELE_R148.3 PE=2 SV=1	2	6	6	6	5	5	5	3	5	5	6	6	5	5	5	6	5	3	5	2	3	4	6	2	5	5	5	3	5	5	6	6	5	5	5	6	5	3	5	2	3	4
H2KZB2;H2KZB2-2	H2KZB2;H2KZB2-2	1;1	1;1	1;1		Y55F3BR.8	>sp|H2KZB2|ANKL2_CAEEL Ankyrin repeat and LEM domain-containing protein 2 homolog OS=Caenorhabditis elegans GN=lem-4l PE=1 SV=1;>sp|H2KZB2-2|ANKL2_CAEEL Isoform b of Ankyrin repeat and LEM domain-containing protein 2 homolog OS=Caenorhabditis elegans GN=le	2	1	1	1	1	1	1	1	1	1	1	1	1	1	1	1	1	1	1	1	0	0	0	1	1	1	1	1	1	1	1	1	1	1	1	1	1	1	1	1	0	0
H2KZD5;Q27GU1	H2KZD5;Q27GU1	19;19	19;19	19;19		csr-1	>tr|H2KZD5|H2KZD5_CAEEL Protein CSR-1, isoform a OS=Caenorhabditis elegans GN=csr-1 PE=2 SV=1;>tr|Q27GU1|Q27GU1_CAEEL Protein CSR-1, isoform b OS=Caenorhabditis elegans GN=csr-1 PE=2 SV=1	2	19	19	19	17	15	15	11	16	16	17	14	16	13	17	10	15	14	15	10	13	15	13	8	17	15	15	11	16	16	17	14	16	13	17	10	15	14	15	10	13	15
Q20560;H2KZE0;H2KZD9	Q20560;H2KZE0;H2KZD9	1;1;1	1;1;1	1;1;1		F48D6.4	>tr|Q20560|Q20560_CAEEL Protein F48D6.4, isoform a OS=Caenorhabditis elegans GN=CELE_F48D6.4 PE=2 SV=2;>tr|H2KZE0|H2KZE0_CAEEL Protein F48D6.4, isoform c OS=Caenorhabditis elegans GN=CELE_F48D6.4 PE=2 SV=1;>tr|H2KZD9|H2KZD9_CAEEL Protein F48D6.4, isoform b	3	1	1	1	1	1	0	0	1	0	1	1	1	1	1	1	1	1	0	1	1	1	0	1	1	1	0	0	1	0	1	1	1	1	1	1	1	1	0	1	1	1
H2KZF5;Q23552;Q86NB3;Q8IFX3	H2KZF5;Q23552;Q86NB3;Q8IFX3	19;19;19;16	19;19;19;16	19;19;19;16		pmt-1	>tr|H2KZF5|H2KZF5_CAEEL Protein PMT-1, isoform b OS=Caenorhabditis elegans GN=pmt-1 PE=2 SV=1;>tr|Q23552|Q23552_CAEEL Protein PMT-1, isoform a OS=Caenorhabditis elegans GN=pmt-1 PE=2 SV=2;>tr|Q86NB3|Q86NB3_CAEEL Protein PMT-1, isoform d OS=Caenorhabditis e	4	19	19	19	15	15	15	12	15	15	16	14	15	11	16	10	15	13	15	12	14	16	15	10	15	15	15	12	15	15	16	14	15	11	16	10	15	13	15	12	14	16
H2KZG6;Q8IAB6;O01607	H2KZG6	29;13;1	29;13;1	27;12;0		acdh-1	>tr|H2KZG6|H2KZG6_CAEEL Protein ACDH-1, isoform a OS=Caenorhabditis elegans GN=acdh-1 PE=2 SV=1	3	29	29	27	24	18	22	21	22	21	21	23	23	24	24	23	23	21	21	19	22	19	23	21	24	18	22	21	22	21	21	23	23	24	24	23	23	21	21	19	22	19
H2KZJ5;Q6EZG4	H2KZJ5;Q6EZG4	8;7	8;7	8;7		glrx-3	>tr|H2KZJ5|H2KZJ5_CAEEL Protein GLRX-3, isoform a OS=Caenorhabditis elegans GN=glrx-3 PE=2 SV=1;>tr|Q6EZG4|Q6EZG4_CAEEL Protein GLRX-3, isoform b OS=Caenorhabditis elegans GN=glrx-3 PE=2 SV=1	2	8	8	8	5	4	5	4	3	4	7	4	5	5	5	6	6	4	6	4	4	3	4	5	5	4	5	4	3	4	7	4	5	5	5	6	6	4	6	4	4	3
H2KZL7;Q8IG31	H2KZL7;Q8IG31	20;20	20;20	19;19		prdx-2	>tr|H2KZL7|H2KZL7_CAEEL Protein PRDX-2, isoform b OS=Caenorhabditis elegans GN=prdx-2 PE=2 SV=1;>tr|Q8IG31|Q8IG31_CAEEL Protein PRDX-2, isoform a OS=Caenorhabditis elegans GN=prdx-2 PE=2 SV=1	2	20	20	19	18	12	17	16	16	15	18	16	18	18	17	19	18	16	18	15	17	14	19	16	18	12	17	16	16	15	18	16	18	18	17	19	18	16	18	15	17	14
Q09315;Q09315-2;H2KZL8;Q09315-3	Q09315;Q09315-2;H2KZL8;Q09315-3	3;3;3;3	3;3;3;3	3;3;3;3	Putative cytosolic 5-nucleotidase 3	F25B5.3	>sp|Q09315|5NT3_CAEEL Putative cytosolic 5-nucleotidase 3 OS=Caenorhabditis elegans GN=F25B5.3 PE=2 SV=2;>sp|Q09315-2|5NT3_CAEEL Isoform a of Putative cytosolic 5-nucleotidase 3 OS=Caenorhabditis elegans GN=F25B5.3;>tr|H2KZL8|H2KZL8_CAEEL Protein F25B5.3	4	3	3	3	3	0	2	0	2	0	2	2	2	1	3	1	3	1	3	1	2	0	3	0	3	0	2	0	2	0	2	2	2	1	3	1	3	1	3	1	2	0
H2KZM9;Q9N5L6	H2KZM9;Q9N5L6	2;2	2;2	2;2		ttll-11	>tr|H2KZM9|H2KZM9_CAEEL Protein TTLL-11, isoform b OS=Caenorhabditis elegans GN=ttll-11 PE=2 SV=1;>tr|Q9N5L6|Q9N5L6_CAEEL Protein TTLL-11, isoform a OS=Caenorhabditis elegans GN=ttll-11 PE=2 SV=2	2	2	2	2	1	2	2	1	2	2	2	1	2	2	2	1	2	2	2	2	2	2	0	2	1	2	2	1	2	2	2	1	2	2	2	1	2	2	2	2	2	2
Q9BIB7;H2KZN0	Q9BIB7;H2KZN0	1;1	1;1	1;1		hrpf-1	>tr|Q9BIB7|Q9BIB7_CAEEL Protein HRPF-1, isoform a OS=Caenorhabditis elegans GN=hrpf-1 PE=2 SV=1;>tr|H2KZN0|H2KZN0_CAEEL Protein HRPF-1, isoform b OS=Caenorhabditis elegans GN=hrpf-1 PE=2 SV=1	2	1	1	1	0	0	0	1	1	0	0	0	0	0	0	1	1	1	1	1	0	1	1	1	0	0	0	1	1	0	0	0	0	0	0	1	1	1	1	1	0	1
H2KZS2;H2KZS3;L8E6J9;H2KZS4	H2KZS2;H2KZS3;L8E6J9;H2KZS4	27;27;25;17	1;1;0;1	1;1;0;1		T23E7.2	>tr|H2KZS2|H2KZS2_CAEEL Protein T23E7.2, isoform a OS=Caenorhabditis elegans GN=CELE_T23E7.2 PE=2 SV=2;>tr|H2KZS3|H2KZS3_CAEEL Protein T23E7.2, isoform b OS=Caenorhabditis elegans GN=CELE_T23E7.2 PE=2 SV=2;>tr|L8E6J9|L8E6J9_CAEEL Protein T23E7.2, isoform f	4	27	1	1	19	17	17	20	18	19	18	19	18	17	20	19	17	17	16	17	20	19	15	21	0	1	0	0	0	1	0	0	0	0	0	0	0	0	0	0	0	1
Q95XP9;H2KZV1	Q95XP9;H2KZV1	6;6	6;6	6;6	Protein zwilch homolog	zwl-1	>sp|Q95XP9|ZWILC_CAEEL Protein zwilch homolog OS=Caenorhabditis elegans GN=zwl-1 PE=2 SV=1;>tr|H2KZV1|H2KZV1_CAEEL Protein ZWL-1, isoform b OS=Caenorhabditis elegans GN=zwl-1 PE=2 SV=1	2	6	6	6	4	5	4	2	4	2	4	5	4	3	4	3	2	3	3	2	3	5	4	1	4	5	4	2	4	2	4	5	4	3	4	3	2	3	3	2	3	5
H2KZV5;Q4W525	H2KZV5;Q4W525	3;3	3;3	3;3		T21H3.1	>tr|H2KZV5|H2KZV5_CAEEL Protein T21H3.1, isoform a OS=Caenorhabditis elegans GN=CELE_T21H3.1 PE=2 SV=1;>tr|Q4W525|Q4W525_CAEEL Protein T21H3.1, isoform b OS=Caenorhabditis elegans GN=CELE_T21H3.1 PE=2 SV=1	2	3	3	3	3	3	2	3	3	3	3	2	3	3	3	3	3	3	3	2	3	2	3	3	3	3	2	3	3	3	3	2	3	3	3	3	3	3	3	2	3	2
H2KZV8;Q9GP94;L8E6X8;Q9GP96	H2KZV8;Q9GP94;L8E6X8	4;3;2;1	4;3;2;1	4;3;2;1		mlp-1	>tr|H2KZV8|H2KZV8_CAEEL Protein MLP-1, isoform b OS=Caenorhabditis elegans GN=mlp-1 PE=2 SV=1;>tr|Q9GP94|Q9GP94_CAEEL Protein MLP-1, isoform a OS=Caenorhabditis elegans GN=mlp-1 PE=2 SV=2;>tr|L8E6X8|L8E6X8_CAEEL Protein MLP-1, isoform d OS=Caenorhabditis e	4	4	4	4	3	4	4	4	4	4	3	4	3	4	3	4	4	4	3	3	4	4	4	3	3	4	4	4	4	4	3	4	3	4	3	4	4	4	3	3	4	4
Q2L6Y6;H2L001;Q9Y1A0	Q2L6Y6;H2L001;Q9Y1A0	9;9;5	9;9;5	9;9;5		R151.7	>tr|Q2L6Y6|Q2L6Y6_CAEEL Protein R151.7, isoform a OS=Caenorhabditis elegans GN=CELE_R151.7 PE=2 SV=1;>tr|H2L001|H2L001_CAEEL Protein R151.7, isoform b OS=Caenorhabditis elegans GN=CELE_R151.7 PE=2 SV=1;>tr|Q9Y1A0|Q9Y1A0_CAEEL Heat shock protein 75 (Fragmen	3	9	9	9	8	5	6	6	7	6	9	8	6	7	7	4	8	5	5	5	7	5	8	4	8	5	6	6	7	6	9	8	6	7	7	4	8	5	5	5	7	5
H2L003;Q3Y409;Q7M3K6;H2L004;H2L005	H2L003;Q3Y409;Q7M3K6;H2L004	3;3;2;2;1	3;3;2;2;1	3;3;2;2;1		F52E1.13	>tr|H2L003|H2L003_CAEEL Protein LMD-3, isoform a OS=Caenorhabditis elegans GN=lmd-3 PE=2 SV=1;>tr|Q3Y409|Q3Y409_CAEEL Protein LMD-3, isoform c OS=Caenorhabditis elegans GN=lmd-3 PE=2 SV=2;>tr|Q7M3K6|Q7M3K6_CAEEL Protein F52E1.13b OS=Caenorhabditis elegans	5	3	3	3	1	0	0	0	0	2	1	2	2	1	1	1	2	2	2	1	2	0	2	0	1	0	0	0	0	2	1	2	2	1	1	1	2	2	2	1	2	0
H2L023	H2L023	14	14	1	Adenylyl cyclase-associated protein	cas-1	>tr|H2L023|H2L023_CAEEL Adenylyl cyclase-associated protein OS=Caenorhabditis elegans GN=cas-1 PE=2 SV=1	1	14	14	1	9	9	7	6	8	10	12	13	9	8	10	9	7	9	8	6	10	11	7	8	9	9	7	6	8	10	12	13	9	8	10	9	7	9	8	6	10	11
H2L031;Q27420	H2L031;Q27420	1;1	1;1	1;1		tag-153	>tr|H2L031|H2L031_CAEEL Protein TAG-153, isoform b OS=Caenorhabditis elegans GN=tag-153 PE=2 SV=1;>tr|Q27420|Q27420_CAEEL Protein TAG-153, isoform a OS=Caenorhabditis elegans GN=tag-153 PE=2 SV=1	2	1	1	1	0	0	1	0	0	0	0	1	0	0	1	0	0	0	0	0	1	0	0	0	0	0	1	0	0	0	0	1	0	0	1	0	0	0	0	0	1	0
H2L034;H2L035;Q86S26	H2L034;H2L035;Q86S26	3;3;2	3;3;2	3;3;2		pmp-5	>tr|H2L034|H2L034_CAEEL Protein PMP-5, isoform a OS=Caenorhabditis elegans GN=pmp-5 PE=2 SV=1;>tr|H2L035|H2L035_CAEEL Protein PMP-5, isoform c OS=Caenorhabditis elegans GN=pmp-5 PE=2 SV=1;>tr|Q86S26|Q86S26_CAEEL Protein PMP-5, isoform b OS=Caenorhabditis e	3	3	3	3	3	2	2	2	2	2	2	2	2	2	2	1	1	2	2	1	2	2	1	1	3	2	2	2	2	2	2	2	2	2	2	1	1	2	2	1	2	2
Q8MQ42;H2L048	Q8MQ42;H2L048	11;11	11;11	11;11		F46H5.7	>tr|Q8MQ42|Q8MQ42_CAEEL Protein F46H5.7, isoform b OS=Caenorhabditis elegans GN=CELE_F46H5.7 PE=2 SV=1;>tr|H2L048|H2L048_CAEEL Protein F46H5.7, isoform a OS=Caenorhabditis elegans GN=CELE_F46H5.7 PE=2 SV=1	2	11	11	11	9	9	9	7	9	5	9	9	9	9	8	8	8	9	8	7	9	6	7	5	9	9	9	7	9	5	9	9	9	9	8	8	8	9	8	7	9	6
H2L056;Q6A589	H2L056;Q6A589	4;4	4;4	4;4		ubxn-3	>tr|H2L056|H2L056_CAEEL Protein UBXN-3, isoform a OS=Caenorhabditis elegans GN=ubxn-3 PE=2 SV=1;>tr|Q6A589|Q6A589_CAEEL Protein UBXN-3, isoform b OS=Caenorhabditis elegans GN=ubxn-3 PE=2 SV=2	2	4	4	4	2	2	3	1	1	0	2	2	2	2	2	1	3	1	2	1	2	1	3	0	2	2	3	1	1	0	2	2	2	2	2	1	3	1	2	1	2	1
H2L083;Q9N2Z3	H2L083;Q9N2Z3	1;1	1;1	1;1		grl-16	>tr|H2L083|H2L083_CAEEL Protein GRL-16, isoform b OS=Caenorhabditis elegans GN=grl-16 PE=2 SV=1;>tr|Q9N2Z3|Q9N2Z3_CAEEL Protein GRL-16, isoform a OS=Caenorhabditis elegans GN=grl-16 PE=2 SV=1	2	1	1	1	1	1	1	1	1	1	1	1	1	1	1	1	1	1	1	0	1	1	1	1	1	1	1	1	1	1	1	1	1	1	1	1	1	1	1	0	1	1
Q9TXR7;H2L085	Q9TXR7;H2L085	1;1	1;1	1;1		F56B3.11	>tr|Q9TXR7|Q9TXR7_CAEEL Protein F56B3.11, isoform a OS=Caenorhabditis elegans GN=CELE_F56B3.11 PE=2 SV=1;>tr|H2L085|H2L085_CAEEL Protein F56B3.11, isoform b OS=Caenorhabditis elegans GN=CELE_F56B3.11 PE=2 SV=1	2	1	1	1	1	1	1	1	1	1	1	1	1	1	1	1	1	1	1	1	1	1	1	1	1	1	1	1	1	1	1	1	1	1	1	1	1	1	1	1	1	1
H2L0A6;H2L0A5;H2L0A4;Q8ITV4	H2L0A6;H2L0A5;H2L0A4;Q8ITV4	1;1;1;1	1;1;1;1	1;1;1;1		H14E04.2	>tr|H2L0A6|H2L0A6_CAEEL Protein H14E04.2, isoform c OS=Caenorhabditis elegans GN=CELE_H14E04.2 PE=2 SV=1;>tr|H2L0A5|H2L0A5_CAEEL Protein H14E04.2, isoform b OS=Caenorhabditis elegans GN=CELE_H14E04.2 PE=2 SV=1;>tr|H2L0A4|H2L0A4_CAEEL Protein H14E04.2, isof	4	1	1	1	1	1	1	1	1	1	1	1	1	1	1	1	1	1	1	1	1	1	1	1	1	1	1	1	1	1	1	1	1	1	1	1	1	1	1	1	1	1
H2L0B9;O44827	H2L0B9;O44827	2;1	2;1	2;1		fgt-1	>tr|H2L0B9|H2L0B9_CAEEL Protein FGT-1, isoform a OS=Caenorhabditis elegans GN=fgt-1 PE=2 SV=1;>tr|O44827|O44827_CAEEL Protein FGT-1, isoform b OS=Caenorhabditis elegans GN=fgt-1 PE=2 SV=2	2	2	2	2	2	2	1	2	2	1	2	2	2	2	2	1	2	2	1	1	2	2	1	1	2	2	1	2	2	1	2	2	2	2	2	1	2	2	1	1	2	2
H2L0C0;Q86S39	H2L0C0;Q86S39	3;2	3;2	3;2		H17B01.4	>tr|H2L0C0|H2L0C0_CAEEL Protein EMC-1, isoform a OS=Caenorhabditis elegans GN=emc-1 PE=2 SV=1;>tr|Q86S39|Q86S39_CAEEL Protein EMC-1, isoform b OS=Caenorhabditis elegans GN=emc-1 PE=2 SV=1	2	3	3	3	2	1	1	0	1	2	2	0	1	2	2	1	1	1	0	1	0	0	1	1	2	1	1	0	1	2	2	0	1	2	2	1	1	1	0	1	0	0
Q21164;H2L0D5	Q21164;H2L0D5	9;9	9;9	9;9		lron-7	>tr|Q21164|Q21164_CAEEL Protein LRON-7, isoform a OS=Caenorhabditis elegans GN=lron-7 PE=2 SV=2;>tr|H2L0D5|H2L0D5_CAEEL Protein LRON-7, isoform b OS=Caenorhabditis elegans GN=lron-7 PE=2 SV=1	2	9	9	9	7	4	4	2	6	4	6	6	4	3	5	5	5	6	4	3	6	8	3	2	7	4	4	2	6	4	6	6	4	3	5	5	5	6	4	3	6	8
H2L0E6;Q2L6X7;H2L0E5	H2L0E6;Q2L6X7;H2L0E5	3;3;3	3;3;3	3;3;3		pes-22	>tr|H2L0E6|H2L0E6_CAEEL Protein MCT-4, isoform b OS=Caenorhabditis elegans GN=mct-4 PE=2 SV=1;>tr|Q2L6X7|Q2L6X7_CAEEL Protein MCT-4, isoform c OS=Caenorhabditis elegans GN=mct-4 PE=2 SV=1;>tr|H2L0E5|H2L0E5_CAEEL Protein MCT-4, isoform a OS=Caenorhabditis e	3	3	3	3	1	3	1	1	1	2	1	2	1	1	1	1	1	2	1	1	1	1	1	1	1	3	1	1	1	2	1	2	1	1	1	1	1	2	1	1	1	1
H2L0G7;Q9BKS2	H2L0G7;Q9BKS2	4;4	4;4	4;4		Y82E9BR.14	>tr|H2L0G7|H2L0G7_CAEEL Protein Y82E9BR.14, isoform b OS=Caenorhabditis elegans GN=CELE_Y82E9BR.14 PE=2 SV=1;>tr|Q9BKS2|Q9BKS2_CAEEL Protein Y82E9BR.14, isoform a OS=Caenorhabditis elegans GN=CELE_Y82E9BR.14 PE=2 SV=1	2	4	4	4	4	3	3	2	2	4	3	3	3	3	3	3	3	3	2	1	3	3	2	2	4	3	3	2	2	4	3	3	3	3	3	3	3	3	2	1	3	3
H2L0I2;H2L0I3;Q45EJ8;H2L0I4	H2L0I2;H2L0I3;Q45EJ8	61;61;53;2	61;61;53;2	61;61;53;2		lfi-1	>tr|H2L0I2|H2L0I2_CAEEL Protein LFI-1, isoform a OS=Caenorhabditis elegans GN=lfi-1 PE=2 SV=1;>tr|H2L0I3|H2L0I3_CAEEL Protein LFI-1, isoform d OS=Caenorhabditis elegans GN=lfi-1 PE=2 SV=1;>tr|Q45EJ8|Q45EJ8_CAEEL Protein LFI-1, isoform b OS=Caenorhabditis e	4	61	61	61	48	40	39	32	41	42	47	47	43	43	50	42	39	44	36	28	45	32	40	19	48	40	39	32	41	42	47	47	43	43	50	42	39	44	36	28	45	32
O16725;H2L0J4;Q94245	O16725;H2L0J4	3;3;1	3;3;1	3;3;1		T07D3.9	>tr|O16725|O16725_CAEEL Protein T07D3.9, isoform a OS=Caenorhabditis elegans GN=CELE_T07D3.9 PE=2 SV=3;>tr|H2L0J4|H2L0J4_CAEEL Protein T07D3.9, isoform b OS=Caenorhabditis elegans GN=CELE_T07D3.9 PE=2 SV=1	3	3	3	3	3	2	3	2	3	2	3	3	3	2	2	2	3	1	3	2	3	2	3	2	3	2	3	2	3	2	3	3	3	2	2	2	3	1	3	2	3	2
O01592;H2L0J5;Q86NC6;O16282	O01592;H2L0J5;Q86NC6	13;13;8;1	12;12;7;1	11;11;6;0	Cysteine synthase	cysl-3	>tr|O01592|O01592_CAEEL Protein CYSL-3, isoform a OS=Caenorhabditis elegans GN=cysl-3 PE=2 SV=1;>tr|H2L0J5|H2L0J5_CAEEL Protein CYSL-3, isoform c OS=Caenorhabditis elegans GN=cysl-3 PE=2 SV=1;>tr|Q86NC6|Q86NC6_CAEEL Protein CYSL-3, isoform b OS=Caenorhabdi	4	13	12	11	7	7	5	6	4	5	8	8	7	8	8	6	7	5	8	3	6	5	6	2	6	6	5	5	4	4	7	7	6	7	7	5	6	4	8	2	5	4
Q8WTM0;H2L0K4	Q8WTM0;H2L0K4	4;4	4;4	4;4		Y45G5AL.1	>tr|Q8WTM0|Q8WTM0_CAEEL Protein Y45G5AL.1, isoform b OS=Caenorhabditis elegans GN=CELE_Y45G5AL.1 PE=2 SV=1;>tr|H2L0K4|H2L0K4_CAEEL Protein Y45G5AL.1, isoform a OS=Caenorhabditis elegans GN=CELE_Y45G5AL.1 PE=2 SV=1	2	4	4	4	3	3	2	2	2	2	3	3	2	2	3	2	2	2	1	2	2	2	2	1	3	3	2	2	2	2	3	3	2	2	3	2	2	2	1	2	2	2
H2L0M0;Q9GZI3;Q7KQ29;Q9XUC3;C1P655	H2L0M0;Q9GZI3	53;53;15;1;1	53;53;15;1;1	53;53;15;1;1		pod-2	>tr|H2L0M0|H2L0M0_CAEEL Protein POD-2, isoform c OS=Caenorhabditis elegans GN=pod-2 PE=2 SV=1;>tr|Q9GZI3|Q9GZI3_CAEEL Protein POD-2, isoform a OS=Caenorhabditis elegans GN=pod-2 PE=2 SV=1	5	53	53	53	43	33	35	27	38	37	40	33	36	31	38	28	27	28	31	16	34	34	32	17	43	33	35	27	38	37	40	33	36	31	38	28	27	28	31	16	34	34
O01619;H2L0N1;Q95ZK4;H2L0N0	O01619;H2L0N1;Q95ZK4;H2L0N0	6;6;6;6	6;6;6;6	6;6;6;6		unc-132	>tr|O01619|O01619_CAEEL Protein UNC-132, isoform a OS=Caenorhabditis elegans GN=unc-132 PE=2 SV=2;>tr|H2L0N1|H2L0N1_CAEEL Protein UNC-132, isoform d OS=Caenorhabditis elegans GN=unc-132 PE=2 SV=1;>tr|Q95ZK4|Q95ZK4_CAEEL Protein UNC-132, isoform b OS=Caenor	4	6	6	6	3	4	2	2	3	5	3	3	2	2	4	3	3	3	3	0	3	2	3	0	3	4	2	2	3	5	3	3	2	2	4	3	3	3	3	0	3	2
H2L0N9;Q6AW03	H2L0N9;Q6AW03	35;34	35;34	35;34		Y37E3.17	>tr|H2L0N9|H2L0N9_CAEEL Protein Y37E3.17, isoform a OS=Caenorhabditis elegans GN=CELE_Y37E3.17 PE=2 SV=1;>tr|Q6AW03|Q6AW03_CAEEL Protein Y37E3.17, isoform b OS=Caenorhabditis elegans GN=CELE_Y37E3.17 PE=2 SV=1	2	35	35	35	30	21	25	27	27	30	30	26	29	25	30	24	25	25	26	21	26	27	26	21	30	21	25	27	27	30	30	26	29	25	30	24	25	25	26	21	26	27
H2L0P5;H2L0P8	H2L0P5;H2L0P8	1;1	1;1	1;1		Y95B8A.12	>tr|H2L0P5|H2L0P5_CAEEL Protein Y95B8A.12, isoform c OS=Caenorhabditis elegans GN=CELE_Y95B8A.12 PE=2 SV=1;>tr|H2L0P8|H2L0P8_CAEEL Protein Y95B8A.12, isoform f OS=Caenorhabditis elegans GN=CELE_Y95B8A.12 PE=2 SV=1	2	1	1	1	1	1	1	1	1	1	1	1	1	1	1	1	1	1	1	1	1	1	1	1	1	1	1	1	1	1	1	1	1	1	1	1	1	1	1	1	1	1
H2L0Q1;Q6EZG8	H2L0Q1;Q6EZG8	6;6	6;6	6;6		ZK6.11	>tr|H2L0Q1|H2L0Q1_CAEEL Protein ZK6.11, isoform a OS=Caenorhabditis elegans GN=CELE_ZK6.11 PE=2 SV=1;>tr|Q6EZG8|Q6EZG8_CAEEL Protein ZK6.11, isoform b OS=Caenorhabditis elegans GN=CELE_ZK6.11 PE=2 SV=1	2	6	6	6	6	5	6	4	6	6	6	5	5	4	6	4	4	3	4	3	4	5	4	4	6	5	6	4	6	6	6	5	5	4	6	4	4	3	4	3	4	5
Q0G828;H2L297	Q0G828;H2L297	2;2	2;2	2;2		F40F8.11	>tr|Q0G828|Q0G828_CAEEL Protein F40F8.11, isoform a OS=Caenorhabditis elegans GN=CELE_F40F8.11 PE=2 SV=1;>tr|H2L297|H2L297_CAEEL Protein F40F8.11, isoform b OS=Caenorhabditis elegans GN=CELE_F40F8.11 PE=2 SV=1	2	2	2	2	0	1	0	1	0	0	0	1	0	1	0	2	0	0	0	0	0	0	0	0	0	1	0	1	0	0	0	1	0	1	0	2	0	0	0	0	0	0
H2L2A8;Q9U3I7;Q19583;D3YT38	H2L2A8;Q9U3I7;Q19583;D3YT38	4;4;4;2	4;4;4;2	4;4;4;2	Uridine kinase	F19B6.1	>tr|H2L2A8|H2L2A8_CAEEL Uridine kinase OS=Caenorhabditis elegans GN=CELE_F19B6.1 PE=2 SV=1;>tr|Q9U3I7|Q9U3I7_CAEEL Uridine kinase OS=Caenorhabditis elegans GN=CELE_F19B6.1 PE=2 SV=1;>tr|Q19583|Q19583_CAEEL Uridine kinase OS=Caenorhabditis elegans GN=CELE_F	4	4	4	4	2	1	1	1	1	2	3	2	1	2	2	2	0	0	1	0	1	2	1	0	2	1	1	1	1	2	3	2	1	2	2	2	0	0	1	0	1	2
H2L2E8;O18688;Q17409	H2L2E8;O18688;Q17409	25;25;25	4;4;4	3;3;3		tba-1	>tr|H2L2E8|H2L2E8_CAEEL Protein TBA-1, isoform b OS=Caenorhabditis elegans GN=tba-1 PE=2 SV=1;>tr|O18688|O18688_CAEEL Protein TBA-1, isoform a OS=Caenorhabditis elegans GN=tba-1 PE=2 SV=1;>tr|Q17409|Q17409_CAEEL Alpha-1 tubulin OS=Caenorhabditis elegans GN	3	25	4	3	24	23	23	24	22	24	24	24	24	25	23	24	24	23	23	22	24	24	23	21	4	4	4	4	4	4	4	4	4	4	4	4	4	3	3	4	4	4
O02238;H2L2J5;H2L2J6	O02238;H2L2J5;H2L2J6	5;5;5	5;5;5	5;5;5		pqn-27	>tr|O02238|O02238_CAEEL Protein PQN-27, isoform a OS=Caenorhabditis elegans GN=pqn-27 PE=2 SV=2;>tr|H2L2J5|H2L2J5_CAEEL Protein PQN-27, isoform b OS=Caenorhabditis elegans GN=pqn-27 PE=2 SV=1;>tr|H2L2J6|H2L2J6_CAEEL Protein PQN-27, isoform c OS=Caenorhabdi	3	5	5	5	2	4	1	1	1	4	2	3	1	1	0	1	0	0	0	0	2	3	1	1	2	4	1	1	1	4	2	3	1	1	0	1	0	0	0	0	2	3
H2L2L1;Q86CZ7;O18221	H2L2L1;Q86CZ7;O18221	7;7;4	7;7;4	7;7;4		tag-273	>tr|H2L2L1|H2L2L1_CAEEL Protein TAG-273, isoform d OS=Caenorhabditis elegans GN=tag-273 PE=2 SV=1;>tr|Q86CZ7|Q86CZ7_CAEEL Protein TAG-273, isoform b OS=Caenorhabditis elegans GN=tag-273 PE=2 SV=2;>tr|O18221|O18221_CAEEL Protein TAG-273, isoform a OS=Caenor	3	7	7	7	4	3	1	4	5	2	3	3	2	1	4	5	2	4	4	3	5	3	4	1	4	3	1	4	5	2	3	3	2	1	4	5	2	4	4	3	5	3
H9G2T4;Q21032;H9G2T3	H9G2T4;Q21032	29;29;4	29;29;4	28;28;4	Isocitrate dehydrogenase [NADP]	idh-1	>tr|H9G2T4|H9G2T4_CAEEL Isocitrate dehydrogenase [NADP] OS=Caenorhabditis elegans GN=idh-1 PE=2 SV=1;>tr|Q21032|Q21032_CAEEL Isocitrate dehydrogenase [NADP] OS=Caenorhabditis elegans GN=idh-1 PE=2 SV=1	3	29	29	28	27	19	21	20	25	20	23	23	26	22	27	19	23	19	24	21	25	20	25	18	27	19	21	20	25	20	23	23	26	22	27	19	23	19	24	21	25	20
H9G2V2;Q23658;H9G2V3;Q23658-1;Q23658-2;Q23658-5;Q23658-4	H9G2V2;Q23658;H9G2V3;Q23658-1;Q23658-2;Q23658-5;Q23658-4	1;1;1;1;1;1;1	1;1;1;1;1;1;1	1;1;1;1;1;1;1	Calcium-dependent secretion activator	unc-31	>tr|H9G2V2|H9G2V2_CAEEL Protein UNC-31, isoform i OS=Caenorhabditis elegans GN=unc-31 PE=2 SV=1;>sp|Q23658|CAPS_CAEEL Calcium-dependent secretion activator OS=Caenorhabditis elegans GN=unc-31 PE=2 SV=6;>tr|H9G2V3|H9G2V3_CAEEL Protein UNC-31, isoform h OS=C	7	1	1	1	0	0	0	1	0	1	0	1	0	0	0	1	0	0	0	0	0	1	0	0	0	0	0	1	0	1	0	1	0	0	0	1	0	0	0	0	0	1
H9G2Y7;P34885;P34885-2	H9G2Y7;P34885;P34885-2	1;1;1	1;1;1	1;1;1	Protein kinase C-like 1B	pkc-1	>tr|H9G2Y7|H9G2Y7_CAEEL Protein kinase C OS=Caenorhabditis elegans GN=pkc-1 PE=2 SV=1;>sp|P34885|KPC1B_CAEEL Protein kinase C-like 1B OS=Caenorhabditis elegans GN=pkc-1 PE=2 SV=2;>sp|P34885-2|KPC1B_CAEEL Isoform b of Protein kinase C-like 1B OS=Caenorhabdi	3	1	1	1	0	1	0	0	0	0	0	1	0	0	0	0	0	0	0	0	0	0	0	0	0	1	0	0	0	0	0	1	0	0	0	0	0	0	0	0	0	0
H9G321	H9G321	4	1	1		R13H4.2	>tr|H9G321|H9G321_CAEEL Protein R13H4.2, isoform c OS=Caenorhabditis elegans GN=CELE_R13H4.2 PE=2 SV=1	1	4	1	1	2	3	2	3	3	3	2	4	2	2	3	3	2	3	2	1	3	3	1	2	0	1	1	1	1	1	0	1	0	1	1	1	1	1	1	1	1	1
Q06561-2;G5EEI5;Q06561-5;H9G352;H9G348;H9G350;H9G351;H9G349;Q06561-4;H9G354;H9G353;Q06561-3;U4PS79	Q06561-2;G5EEI5;Q06561-5;H9G352;H9G348;H9G350;H9G351;H9G349;Q06561-4;H9G354;H9G353;Q06561-3	44;44;44;44;43;42;42;41;41;40;40;23;2	1;1;1;1;1;1;1;1;1;1;1;1;0	1;1;1;1;1;1;1;1;1;1;1;1;0		unc-52	>sp|Q06561-2|UNC52_CAEEL Isoform a of Basement membrane proteoglycan OS=Caenorhabditis elegans GN=unc-52;>tr|G5EEI5|G5EEI5_CAEEL Protein UNC-52, isoform d OS=Caenorhabditis elegans GN=unc-52 PE=2 SV=1;>sp|Q06561-5|UNC52_CAEEL Isoform f of Basement membrane	13	44	1	1	34	38	24	23	28	32	31	29	26	24	30	27	21	27	21	18	27	34	20	20	1	1	1	0	1	1	0	0	1	0	0	0	1	1	0	0	1	1
Q19470;I2HA94	Q19470;I2HA94	2;2	2;2	2;2		col-184	>tr|Q19470|Q19470_CAEEL Protein COL-184, isoform a OS=Caenorhabditis elegans GN=col-184 PE=2 SV=1;>tr|I2HA94|I2HA94_CAEEL Protein COL-184, isoform b OS=Caenorhabditis elegans GN=col-184 PE=2 SV=1	2	2	2	2	2	2	1	1	1	2	1	2	1	1	1	1	1	0	1	1	1	2	1	1	2	2	1	1	1	2	1	2	1	1	1	1	1	0	1	1	1	2
P90925;I2HA98	P90925;I2HA98	18;18	18;18	4;4	Probable phenylalanine-4-hydroxylase 1	pah-1	>sp|P90925|PH4H_CAEEL Probable phenylalanine-4-hydroxylase 1 OS=Caenorhabditis elegans GN=pah-1 PE=1 SV=2;>tr|I2HA98|I2HA98_CAEEL Protein PAH-1, isoform b OS=Caenorhabditis elegans GN=pah-1 PE=2 SV=1	2	18	18	4	16	13	12	11	15	15	16	15	16	15	14	15	14	12	14	10	15	14	13	9	16	13	12	11	15	15	16	15	16	15	14	15	14	12	14	10	15	14
Q9N5W1;Q9U1S2;I2HAF6;I2HAF5;Q17322;I2HAF4	Q9N5W1;Q9U1S2;I2HAF6;I2HAF5;Q17322;I2HAF4	2;2;2;2;2;2	2;2;2;2;2;2	2;2;2;2;2;2		C51G7.4;brp-1;sta	>tr|Q9N5W1|Q9N5W1_CAEEL Putative uncharacterized protein C51G7.4 OS=Caenorhabditis elegans GN=C51G7.4 PE=2 SV=2;>tr|Q9U1S2|Q9U1S2_CAEEL Protein BRP-1, isoform a OS=Caenorhabditis elegans GN=brp-1 PE=2 SV=1;>tr|I2HAF6|I2HAF6_CAEEL Protein BRP-1, isoform e O	6	2	2	2	0	0	0	0	0	1	0	1	0	0	0	0	0	0	0	0	0	0	0	0	0	0	0	0	0	1	0	1	0	0	0	0	0	0	0	0	0	0
I2HAG1;Q09581;Q95ZI4;Q8I4A4;Q8I4A5	I2HAG1;Q09581;Q95ZI4;Q8I4A4;Q8I4A5	10;10;10;9;8	10;10;10;9;8	10;10;10;9;8	32 kDa beta-galactoside-binding lectin lec-3	lec-3	>tr|I2HAG1|I2HAG1_CAEEL Galectin OS=Caenorhabditis elegans GN=lec-3 PE=2 SV=1;>sp|Q09581|LEC3_CAEEL 32 kDa beta-galactoside-binding lectin lec-3 OS=Caenorhabditis elegans GN=lec-3 PE=2 SV=3;>tr|Q95ZI4|Q95ZI4_CAEEL Galectin OS=Caenorhabditis elegans GN=lec-	5	10	10	10	8	5	7	6	8	8	8	7	8	8	7	6	7	8	7	5	8	5	7	5	8	5	7	6	8	8	8	7	8	8	7	6	7	8	7	5	8	5
I2HAL0	I2HAL0	27	1	1			>tr|I2HAL0|I2HAL0_CAEEL Protein LEA-1, isoform p OS=Caenorhabditis elegans GN=lea-1 PE=2 SV=1	1	27	1	1	24	24	20	19	24	22	24	23	21	20	23	20	11	22	12	13	23	22	16	15	1	1	1	0	1	0	1	0	1	0	1	1	0	0	1	1	1	0
P34213;I7EVJ8;Q9BL44;Q94144	P34213;I7EVJ8	5;5;2;1	5;5;2;1	2;2;0;0	Ras-related protein Rab-6.1	rab-6.1	>sp|P34213|RAB6A_CAEEL Ras-related protein Rab-6.1 OS=Caenorhabditis elegans GN=rab-6.1 PE=2 SV=1;>tr|I7EVJ8|I7EVJ8_CAEEL Rab-6.1 (Fragment) OS=Caenorhabditis elegans GN=rab-6.1 PE=2 SV=1	4	5	5	2	4	4	4	4	4	4	4	3	4	3	4	4	4	2	4	1	4	3	4	2	4	4	4	4	4	4	4	3	4	3	4	4	4	2	4	1	4	3
O01803;I7EVK5;Q94149	O01803;I7EVK5;Q94149	9;9;7	9;9;7	9;9;7		rab-11.1	>tr|O01803|O01803_CAEEL Protein RAB-11.1 OS=Caenorhabditis elegans GN=rab-11.1 PE=2 SV=1;>tr|I7EVK5|I7EVK5_CAEEL Rab-11.1 (Fragment) OS=Caenorhabditis elegans GN=rab-11.1 PE=2 SV=1;>tr|Q94149|Q94149_CAEEL Rab11-like (Fragment) OS=Caenorhabditis elegans PE=	3	9	9	9	8	8	8	7	8	7	9	9	9	7	7	8	8	7	9	8	9	8	9	6	8	8	8	7	8	7	9	9	9	7	7	8	8	7	9	8	9	8
O01577;I7FN62;Q94143	O01577;I7FN62	10;10;2	10;10;2	10;10;2		unc-108	>tr|O01577|O01577_CAEEL Protein UNC-108 OS=Caenorhabditis elegans GN=unc-108 PE=2 SV=1;>tr|I7FN62|I7FN62_CAEEL Rab-2 (Fragment) OS=Caenorhabditis elegans GN=unc-108 PE=2 SV=1	3	10	10	10	8	9	7	5	8	9	9	9	8	6	7	5	6	7	6	2	7	8	5	2	8	9	7	5	8	9	9	9	8	6	7	5	6	7	6	2	7	8
Q23146;I7FN66;Q94146	Q23146;I7FN66	9;9;2	9;9;2	9;9;2		rab-7	>tr|Q23146|Q23146_CAEEL Protein RAB-7 OS=Caenorhabditis elegans GN=rab-7 PE=2 SV=1;>tr|I7FN66|I7FN66_CAEEL Rab-7 (Fragment) OS=Caenorhabditis elegans GN=rab-7 PE=2 SV=1	3	9	9	9	7	7	6	5	7	7	7	7	6	6	6	5	5	5	5	4	6	8	5	4	7	7	6	5	7	7	7	7	6	6	6	5	5	5	5	4	6	8
Q9UAQ6;I7FW32;Q94142	Q9UAQ6;I7FW32	12;12;3	12;12;3	11;11;2		rab-1	>tr|Q9UAQ6|Q9UAQ6_CAEEL Protein RAB-1 OS=Caenorhabditis elegans GN=rab-1 PE=2 SV=1;>tr|I7FW32|I7FW32_CAEEL Rab-1 (Fragment) OS=Caenorhabditis elegans GN=rab-1 PE=2 SV=1	3	12	12	11	11	9	10	9	10	10	10	10	11	10	11	10	11	8	10	9	10	9	10	8	11	9	10	9	10	10	10	10	11	10	11	10	11	8	10	9	10	9
Q22782;I7FW36	Q22782;I7FW36	4;4	1;1	1;1	Ras-related protein Rab-6.2	rab-6.2	>sp|Q22782|RAB6B_CAEEL Ras-related protein Rab-6.2 OS=Caenorhabditis elegans GN=rab-6.2 PE=2 SV=1;>tr|I7FW36|I7FW36_CAEEL Rab-6.2 (Fragment) OS=Caenorhabditis elegans GN=rab-6.2 PE=2 SV=1	2	4	1	1	4	3	3	3	4	3	4	2	3	2	4	3	4	3	3	1	3	3	3	2	1	1	0	0	1	1	1	0	0	0	1	0	1	1	0	0	0	1
P91857;I7FXD3	P91857;I7FXD3	5;5	5;5	5;5		rab-5	>tr|P91857|P91857_CAEEL Protein RAB-5 OS=Caenorhabditis elegans GN=rab-5 PE=1 SV=1;>tr|I7FXD3|I7FXD3_CAEEL Rab-5 (Fragment) OS=Caenorhabditis elegans GN=rab-5 PE=2 SV=1	2	5	5	5	4	4	4	4	4	5	5	5	4	4	4	4	4	4	4	2	4	3	4	3	4	4	4	4	4	5	5	5	4	4	4	4	4	4	4	2	4	3
Q94148;I7FXD6;Q7JNM1;Q94147	Q94148;I7FXD6;Q7JNM1	3;3;2;1	2;2;1;0	2;2;1;0		rab-10	>tr|Q94148|Q94148_CAEEL Protein RAB-10 OS=Caenorhabditis elegans GN=rab-10 PE=2 SV=2;>tr|I7FXD6|I7FXD6_CAEEL Rab-10 (Fragment) OS=Caenorhabditis elegans GN=rab-10 PE=2 SV=1;>tr|Q7JNM1|Q7JNM1_CAEEL Rab10-like (Fragment) OS=Caenorhabditis elegans PE=2 SV=1	4	3	2	2	2	3	2	3	2	3	3	2	2	2	3	3	1	3	1	2	1	3	1	2	1	2	1	2	1	2	2	1	1	1	2	2	0	2	0	1	0	2
J7S130;S6FCY3	J7S130;S6FCY3	1;1	1;1	1;1			>tr|J7S130|J7S130_CAEEL Protein FLCN-1, isoform d OS=Caenorhabditis elegans GN=flcn-1 PE=2 SV=1;>tr|S6FCY3|S6FCY3_CAEEL Protein FLCN-1, isoform e OS=Caenorhabditis elegans GN=flcn-1 PE=4 SV=1	2	1	1	1	0	0	0	0	0	0	0	0	0	1	0	0	0	0	0	0	0	0	0	0	0	0	0	0	0	0	0	0	0	1	0	0	0	0	0	0	0	0
J7SA65;J7S164;P09588;Q27485	J7SA65;J7S164;P09588;Q27485	6;6;6;6	6;6;6;6	5;5;5;5	Histone H2A	his-3;his-35	>tr|J7SA65|J7SA65_CAEEL Histone H2A OS=Caenorhabditis elegans GN=his-57 PE=3 SV=1;>tr|J7S164|J7S164_CAEEL Histone H2A OS=Caenorhabditis elegans GN=his-57 PE=3 SV=1;>sp|P09588|H2A_CAEEL Histone H2A OS=Caenorhabditis elegans GN=his-3 PE=1 SV=2;>tr|Q27485|Q27	4	6	6	5	6	3	6	4	4	3	6	4	6	5	6	5	6	5	6	4	5	3	6	4	6	3	6	4	4	3	6	4	6	5	6	5	6	5	6	4	5	3
K7ZUH9;P08898;Q10453;Q9U281	K7ZUH9;P08898;Q10453;Q9U281	7;7;7;6	7;7;7;6	3;3;3;2	Histone H3;Histone H3.3 type 1;Histone H3.3 type 2	his-2;his-71;his-72	>tr|K7ZUH9|K7ZUH9_CAEEL Histone H3 OS=Caenorhabditis elegans GN=his-40 PE=3 SV=1;>sp|P08898|H3_CAEEL Histone H3 OS=Caenorhabditis elegans GN=his-2 PE=1 SV=4;>sp|Q10453|H331_CAEEL Histone H3.3 type 1 OS=Caenorhabditis elegans GN=his-71 PE=2 SV=2;>sp|Q9U281|	4	7	7	3	7	5	7	7	7	6	7	6	7	7	7	7	7	7	7	7	7	5	7	7	7	5	7	7	7	6	7	6	7	7	7	7	7	7	7	7	7	5
K8ERV5;O44556;H2L094	K8ERV5;O44556;H2L094	3;3;2	3;3;2	3;3;2		tnt-4	>tr|K8ERV5|K8ERV5_CAEEL Protein TNT-4, isoform c OS=Caenorhabditis elegans GN=tnt-4 PE=4 SV=1;>tr|O44556|O44556_CAEEL Protein TNT-4, isoform a OS=Caenorhabditis elegans GN=tnt-4 PE=2 SV=2;>tr|H2L094|H2L094_CAEEL Protein TNT-4, isoform b OS=Caenorhabditis e	3	3	3	3	1	2	0	1	0	0	1	2	1	2	2	3	0	1	1	1	1	0	1	3	1	2	0	1	0	0	1	2	1	2	2	3	0	1	1	1	1	0
K8FE02;Q21605;K8ERX1;Q6A582	K8FE02;Q21605;K8ERX1;Q6A582	12;12;12;12	12;12;12;12	12;12;12;12		M88.5	>tr|K8FE02|K8FE02_CAEEL Protein ZBP-1, isoform c OS=Caenorhabditis elegans GN=zbp-1 PE=4 SV=1;>tr|Q21605|Q21605_CAEEL Protein ZBP-1, isoform a OS=Caenorhabditis elegans GN=zbp-1 PE=2 SV=2;>tr|K8ERX1|K8ERX1_CAEEL Protein ZBP-1, isoform d OS=Caenorhabditis e	4	12	12	12	10	7	8	6	9	8	9	7	8	9	8	9	8	8	9	7	9	8	8	7	10	7	8	6	9	8	9	7	8	9	8	9	8	8	9	7	9	8
K8ESC5;Q9NA30	K8ESC5;Q9NA30	1;1	1;1	1;1		atg-4.1	>tr|K8ESC5|K8ESC5_CAEEL Protein ATG-4.1, isoform b OS=Caenorhabditis elegans GN=atg-4.1 PE=4 SV=1;>tr|Q9NA30|Q9NA30_CAEEL Protein ATG-4.1, isoform a OS=Caenorhabditis elegans GN=atg-4.1 PE=1 SV=2	2	1	1	1	1	0	1	0	1	1	1	1	1	1	0	1	0	1	0	0	1	0	0	0	1	0	1	0	1	1	1	1	1	1	0	1	0	1	0	0	1	0
K8ESE1;Q19706	K8ESE1;Q19706	7;7	7;7	7;7	Eukaryotic translation initiation factor 3 subunit G	eif-3.G	>tr|K8ESE1|K8ESE1_CAEEL Eukaryotic translation initiation factor 3 subunit G OS=Caenorhabditis elegans GN=eif-3.g PE=3 SV=1;>sp|Q19706|EIF3G_CAEEL Eukaryotic translation initiation factor 3 subunit G OS=Caenorhabditis elegans GN=eif-3.G PE=3 SV=1	2	7	7	7	6	7	7	6	5	7	7	7	6	6	6	6	6	6	5	5	7	7	7	3	6	7	7	6	5	7	7	7	6	6	6	6	6	6	5	5	7	7
O45391;K8ESE2	O45391;K8ESE2	4;4	1;1	1;1		cth-1	>tr|O45391|O45391_CAEEL Protein CTH-1, isoform a OS=Caenorhabditis elegans GN=cth-1 PE=3 SV=1;>tr|K8ESE2|K8ESE2_CAEEL Protein CTH-1, isoform b OS=Caenorhabditis elegans GN=cth-1 PE=3 SV=1	2	4	1	1	3	3	4	3	4	3	3	3	3	3	4	3	3	3	3	3	4	4	4	3	0	0	1	0	1	0	0	0	0	0	1	0	0	0	0	0	1	1
K8F7Z5;K8ESF0	K8F7Z5;K8ESF0	1;1	1;1	1;1			>tr|K8F7Z5|K8F7Z5_CAEEL Protein F13D2.1, isoform b OS=Caenorhabditis elegans GN=CELE_F13D2.1 PE=4 SV=1;>tr|K8ESF0|K8ESF0_CAEEL Protein F13D2.1, isoform a OS=Caenorhabditis elegans GN=CELE_F13D2.1 PE=4 SV=1	2	1	1	1	0	0	0	0	0	0	0	1	0	0	0	0	0	0	0	0	0	0	0	0	0	0	0	0	0	0	0	1	0	0	0	0	0	0	0	0	0	0
K8ESK4;P32744	K8ESK4;P32744	5;4	5;4	5;4	Protein CLASP-2	cls-2	>tr|K8ESK4|K8ESK4_CAEEL Protein CLS-2, isoform b OS=Caenorhabditis elegans GN=cls-2 PE=4 SV=1;>sp|P32744|CLAS2_CAEEL Protein CLASP-2 OS=Caenorhabditis elegans GN=cls-2 PE=1 SV=3	2	5	5	5	3	3	2	0	1	3	3	2	1	1	1	1	1	0	1	0	2	0	0	0	3	3	2	0	1	3	3	2	1	1	1	1	1	0	1	0	2	0
K8ESM2	K8ESM2	9	9	9			>tr|K8ESM2|K8ESM2_CAEEL Protein Y16B4A.2 OS=Caenorhabditis elegans GN=CELE_Y16B4A.2 PE=4 SV=1	1	9	9	9	6	5	7	3	5	5	7	7	6	6	5	6	6	5	6	3	7	5	5	3	6	5	7	3	5	5	7	7	6	6	5	6	6	5	6	3	7	5
K8FDX2;K8ESC3;Q22866-4	K8FDX2;K8ESC3	36;23;12	1;1;0	1;1;0			>tr|K8FDX2|K8FDX2_CAEEL Protein LEV-11, isoform g OS=Caenorhabditis elegans GN=lev-11 PE=3 SV=1;>tr|K8ESC3|K8ESC3_CAEEL Protein LEV-11, isoform i OS=Caenorhabditis elegans GN=lev-11 PE=3 SV=1	3	36	1	1	30	28	28	30	27	29	30	30	31	31	31	29	30	28	27	24	30	29	28	25	0	1	0	1	0	0	0	0	0	1	0	0	0	0	0	0	0	1
416848;1416849;1416850;1416851;1416852;1416853;1416854;1416855;1416856;1416857;1416858;1416859;1416860;1416861;1416862;1416863;1416864;1416865;1416866;1416867;1416868;1416869;1416870;1416871;1416872;1416873;1416874;1416875;1416876;1416877;1416878;1416879;1416880;1416881;1416882;1416883;1416884;1416885;1416886;1416887;1416888;1416889;1416890;1416891;1416892;1416893;1416894;1416895;1416896;1416897;…	9087;9088;9089;9090;9091;9092;9093;9094;9095;9096;9097;9098;35739;35740;35741;35742;35743;35744;35745;35746;35747;35748;35749;35750;35751;35752;35753;35754;35755;35756;35757;35758;35759;35760;35761;35762;35763;38793;38794;38795;38796;38797;38798;38799;38800;38801;38802;38803;38804;38805;38806;38807;38808;38809;38810;38811;38812;38813;38814;38815;38816;38817;38818;38819;38820;38821;38822;38823;388…	9089;9095;35757;38827;38831;42136;74569;74600;82299;83798;83877;93621;93652;106291;177054;177093;208934;208967;222313;232059;232076;232127;238579;251805;298979;299027;299143;299341;339813;345191;368965;396974;400333;460387;460430;495112	457;458;459;460;461;462;3380;3381;3382;3383	325;326;327;328	17;61;79;89;136;142;147;202;203;282	50;92;171;277
Q23179;L8E833	Q23179;L8E833	3;3	3;3	3;3		W05H9.1	>tr|Q23179|Q23179_CAEEL Protein W05H9.1, isoform a OS=Caenorhabditis elegans GN=CELE_W05H9.1 PE=4 SV=1;>tr|L8E833|L8E833_CAEEL Protein W05H9.1, isoform b OS=Caenorhabditis elegans GN=CELE_W05H9.1 PE=4 SV=1	2	3	3	3	3	2	3	1	3	1	3	3	3	2	3	3	2	1	3	1	3	3	2	2	3	2	3	1	3	1	3	3	3	2	3	3	2	1	3	1	3	3
M1Z854;Q19286	M1Z854;Q19286	42;42	42;42	1;1	Intermediate filament protein ifb-2	ifb-2	>tr|M1Z854|M1Z854_CAEEL Protein IFB-2, isoform e OS=Caenorhabditis elegans GN=ifb-2 PE=4 SV=1;>sp|Q19286|IFB2_CAEEL Intermediate filament protein ifb-2 OS=Caenorhabditis elegans GN=ifb-2 PE=1 SV=1	2	42	42	1	37	30	31	26	31	33	37	29	31	26	32	27	28	27	27	18	32	30	26	20	37	30	31	26	31	33	37	29	31	26	32	27	28	27	27	18	32	30
M1ZJ62;M1ZMJ3	M1ZJ62;M1ZMJ3	4;4	4;4	4;4			>tr|M1ZJ62|M1ZJ62_CAEEL Protein PUD-4, isoform a OS=Caenorhabditis elegans GN=pud-4 PE=4 SV=1;>tr|M1ZMJ3|M1ZMJ3_CAEEL Protein PUD-4, isoform b OS=Caenorhabditis elegans GN=pud-4 PE=4 SV=1	2	4	4	4	3	2	4	2	3	3	4	0	4	3	3	3	2	2	3	1	2	3	4	1	3	2	4	2	3	3	4	0	4	3	3	3	2	2	3	1	2	3
Q17971;N1NTN5	Q17971;N1NTN5	5;5	5;5	5;5		C14C10.5	>tr|Q17971|Q17971_CAEEL Protein C14C10.5, isoform a OS=Caenorhabditis elegans GN=C14C10.5 PE=4 SV=1;>tr|N1NTN5|N1NTN5_CAEEL Protein C14C10.5, isoform b OS=Caenorhabditis elegans GN=C14C10.5 PE=4 SV=1	2	5	5	5	3	2	2	1	1	4	3	2	2	1	2	1	2	1	2	0	2	2	1	1	3	2	2	1	1	4	3	2	2	1	2	1	2	1	2	0	2	2
S6FWN4;N1NV09;S6F510;S6FCX2;N1NVB5	S6FWN4;N1NV09;S6F510;S6FCX2;N1NVB5	1;1;1;1;1	1;1;1;1;1	1;1;1;1;1			>tr|S6FWN4|S6FWN4_CAEEL Protein KCC-1, isoform c OS=Caenorhabditis elegans GN=kcc-1 PE=4 SV=1;>tr|N1NV09|N1NV09_CAEEL Protein KCC-1, isoform a OS=Caenorhabditis elegans GN=kcc-1 PE=4 SV=1;>tr|S6F510|S6F510_CAEEL Protein KCC-1, isoform d OS=Caenorhabditis e	5	1	1	1	0	0	0	0	0	1	0	0	0	0	0	0	0	0	0	0	0	0	0	0	0	0	0	0	0	1	0	0	0	0	0	0	0	0	0	0	0	0
O01159;O01159-2	O01159;O01159-2	2;1	2;1	2;1	Probable splicing factor, arginine/serine-rich 7	rsp-7	>sp|O01159|RSP7_CAEEL Probable splicing factor, arginine/serine-rich 7 OS=Caenorhabditis elegans GN=rsp-7 PE=3 SV=3;>sp|O01159-2|RSP7_CAEEL Isoform b of Probable splicing factor, arginine/serine-rich 7 OS=Caenorhabditis elegans GN=rsp-7	2	2	2	2	0	0	1	0	0	1	0	0	0	0	1	0	0	0	0	0	1	0	0	0	0	0	1	0	0	1	0	0	0	0	1	0	0	0	0	0	1	0
O01254	O01254	2	2	2		T20D3.2	>tr|O01254|O01254_CAEEL Protein T20D3.2 OS=Caenorhabditis elegans GN=CELE_T20D3.2 PE=4 SV=1	1	2	2	2	2	1	1	1	2	1	2	2	2	1	2	1	2	2	2	1	2	1	2	1	2	1	1	1	2	1	2	2	2	1	2	1	2	2	2	1	2	1
O01314	O01314	1	1	1		F02E9.1	>tr|O01314|O01314_CAEEL Protein F02E9.1 OS=Caenorhabditis elegans GN=CELE_F02E9.1 PE=4 SV=1	1	1	1	1	1	1	1	0	1	1	1	1	1	1	1	0	1	1	1	1	1	1	1	1	1	1	1	0	1	1	1	1	1	1	1	0	1	1	1	1	1	1
O01479-2;O01479	O01479-2;O01479	2;2	2;2	2;2	Tropomodulin	unc-94	>sp|O01479-2|TMOD_CAEEL Isoform b of Tropomodulin OS=Caenorhabditis elegans GN=unc-94;>sp|O01479|TMOD_CAEEL Tropomodulin OS=Caenorhabditis elegans GN=unc-94 PE=1 SV=2	2	2	2	2	1	2	1	0	1	0	1	1	0	0	1	1	1	0	0	0	1	0	0	0	1	2	1	0	1	0	1	1	0	0	1	1	1	0	0	0	1	0
O01497	O01497	3	3	3		tyr-4	>tr|O01497|O01497_CAEEL Protein TYR-4 OS=Caenorhabditis elegans GN=tyr-4 PE=4 SV=1	1	3	3	3	2	0	1	1	1	0	0	0	1	1	0	1	1	1	0	0	1	1	1	0	2	0	1	1	1	0	0	0	1	1	0	1	1	1	0	0	1	1
O01498;O01498-2	O01498;O01498-2	2;2	2;2	2;2	Signal transducing adapter molecule 1	stam-1	>sp|O01498|STAM1_CAEEL Signal transducing adapter molecule 1 OS=Caenorhabditis elegans GN=stam-1 PE=1 SV=2;>sp|O01498-2|STAM1_CAEEL Isoform b of Signal transducing adapter molecule 1 OS=Caenorhabditis elegans GN=stam-1	2	2	2	2	2	1	1	0	0	1	1	1	1	0	1	1	1	0	0	0	0	0	0	0	2	1	1	0	0	1	1	1	1	0	1	1	1	0	0	0	0	0
O01504	O01504	10	10	10	60S acidic ribosomal protein P2	rpa-2	>sp|O01504|RLA2_CAEEL 60S acidic ribosomal protein P2 OS=Caenorhabditis elegans GN=rpa-2 PE=3 SV=2	1	10	10	10	9	8	8	8	8	7	8	9	9	10	9	9	9	8	9	9	9	7	9	9	9	8	8	8	8	7	8	9	9	10	9	9	9	8	9	9	9	7
O01513	O01513	4	4	4	Putative 40S ribosomal protein S4-like	C48B6.2	>sp|O01513|YS4L_CAEEL Putative 40S ribosomal protein S4-like OS=Caenorhabditis elegans GN=C48B6.2 PE=3 SV=1	1	4	4	4	1	2	1	2	1	1	2	2	2	1	2	1	1	1	1	3	2	1	2	1	1	2	1	2	1	1	2	2	2	1	2	1	1	1	1	3	2	1
O01530	O01530	8	8	8	Aspartic protease 6	asp-6	>sp|O01530|ASP6_CAEEL Aspartic protease 6 OS=Caenorhabditis elegans GN=asp-6 PE=3 SV=1	1	8	8	8	8	8	8	8	8	8	8	8	8	7	8	7	8	8	8	8	8	8	8	8	8	8	8	8	8	8	8	8	8	7	8	7	8	8	8	8	8	8
O01541	O01541	36	36	36	Alanine--tRNA ligase, cytoplasmic	aars-2	>sp|O01541|SYAC_CAEEL Alanine--tRNA ligase, cytoplasmic OS=Caenorhabditis elegans GN=aars-2 PE=2 SV=1	1	36	36	36	26	20	26	23	25	22	26	25	27	25	27	23	27	24	22	22	23	25	24	19	26	20	26	23	25	22	26	25	27	25	27	23	27	24	22	22	23	25
O01542	O01542	17	17	17		cpn-3	>tr|O01542|O01542_CAEEL Protein CPN-3 OS=Caenorhabditis elegans GN=cpn-3 PE=4 SV=1	1	17	17	17	15	10	14	15	11	10	15	14	14	15	14	17	15	14	15	11	13	9	15	10	15	10	14	15	11	10	15	14	14	15	14	17	15	14	15	11	13	9
O01572	O01572	1	1	1		F48C1.6	>tr|O01572|O01572_CAEEL Protein F48C1.6 OS=Caenorhabditis elegans GN=CELE_F48C1.6 PE=4 SV=1	1	1	1	1	1	0	1	0	0	1	1	0	1	1	1	1	1	1	0	0	1	1	1	0	1	0	1	0	0	1	1	0	1	1	1	1	1	1	0	0	1	1
O01576	O01576	6	6	6		npp-11	>tr|O01576|O01576_CAEEL Protein NPP-11 OS=Caenorhabditis elegans GN=npp-11 PE=4 SV=1	1	6	6	6	4	2	1	1	3	2	4	4	3	1	4	2	2	1	3	2	4	2	3	1	4	2	1	1	3	2	4	4	3	1	4	2	2	1	3	2	4	2
O01585	O01585	1	1	1		rga-3	>tr|O01585|O01585_CAEEL Protein RGA-3 OS=Caenorhabditis elegans GN=rga-3 PE=4 SV=1	1	1	1	1	0	0	0	0	0	0	0	0	0	0	0	0	0	1	0	0	0	0	0	0	0	0	0	0	0	0	0	0	0	0	0	0	0	1	0	0	0	0
O01590	O01590	5	5	5		K09H11.1	>tr|O01590|O01590_CAEEL Protein K09H11.1 OS=Caenorhabditis elegans GN=CELE_K09H11.1 PE=3 SV=2	1	5	5	5	3	4	1	1	2	0	2	2	3	4	4	2	2	1	3	2	2	2	3	1	3	4	1	1	2	0	2	2	3	4	4	2	2	1	3	2	2	2
O01593	O01593	1	1	1		R08E5.3	>tr|O01593|O01593_CAEEL Protein R08E5.3 OS=Caenorhabditis elegans GN=CELE_R08E5.3 PE=4 SV=1	1	1	1	1	1	1	0	0	1	1	1	0	1	0	1	0	0	0	0	0	1	0	0	0	1	1	0	0	1	1	1	0	1	0	1	0	0	0	0	0	1	0
O01602;Q86NC2	O01602;Q86NC2	11;11	11;11	11;11		nuo-2	>tr|O01602|O01602_CAEEL Protein NUO-2, isoform a OS=Caenorhabditis elegans GN=nuo-2 PE=2 SV=2;>tr|Q86NC2|Q86NC2_CAEEL Protein NUO-2, isoform b OS=Caenorhabditis elegans GN=nuo-2 PE=2 SV=1	2	11	11	11	9	10	7	9	9	9	10	10	10	9	10	9	9	10	9	6	10	9	9	6	9	10	7	9	9	9	10	10	10	9	10	9	9	10	9	6	10	9
O01615	O01615	8	8	7	Acidic leucine-rich nuclear phosphoprotein 32-related protein 2	T19H12.2	>sp|O01615|AN322_CAEEL Acidic leucine-rich nuclear phosphoprotein 32-related protein 2 OS=Caenorhabditis elegans GN=T19H12.2 PE=3 SV=1	1	8	8	7	7	6	6	6	6	7	6	7	6	7	6	7	4	6	6	4	7	6	6	4	7	6	6	6	6	7	6	7	6	7	6	7	4	6	6	4	7	6
O01630	O01630	1	1	1	Major sperm protein	ZC196.2	>tr|O01630|O01630_CAEEL Major sperm protein OS=Caenorhabditis elegans GN=CELE_ZC196.2 PE=3 SV=2	1	1	1	1	1	1	1	1	1	1	1	1	1	1	1	1	1	1	1	1	1	0	1	1	1	1	1	1	1	1	1	1	1	1	1	1	1	1	1	1	1	0
O01683;P41848	O01683	5;2	5;2	5;2	FACT complex subunit ssrp1-B	hmg-3	>sp|O01683|SSP1B_CAEEL FACT complex subunit ssrp1-B OS=Caenorhabditis elegans GN=hmg-3 PE=3 SV=1	2	5	5	5	3	4	3	3	3	1	4	2	4	3	2	2	2	3	2	3	3	3	2	3	3	4	3	3	3	1	4	2	4	3	2	2	2	3	2	3	3	3
O01685;Q86GU3	O01685;Q86GU3	26;18	26;18	26;18		C32F10.8	>tr|O01685|O01685_CAEEL Protein C32F10.8, isoform a OS=Caenorhabditis elegans GN=C32F10.8 PE=2 SV=2;>tr|Q86GU3|Q86GU3_CAEEL Protein C32F10.8, isoform b OS=Caenorhabditis elegans GN=C32F10.8 PE=2 SV=1	2	26	26	26	23	20	21	19	20	21	22	20	21	21	23	22	21	18	20	17	23	20	22	17	23	20	21	19	20	21	22	20	21	21	23	22	21	18	20	17	23	20
O01692	O01692	13	13	13	40S ribosomal protein S17	rps-17	>sp|O01692|RS17_CAEEL 40S ribosomal protein S17 OS=Caenorhabditis elegans GN=rps-17 PE=3 SV=2	1	13	13	13	10	11	10	11	10	10	11	12	10	10	11	11	12	10	11	10	11	10	11	8	10	11	10	11	10	10	11	12	10	10	11	11	12	10	11	10	11	10
O01739	O01739	2	2	2	Putative D-amino-acid oxidase 1	F20H11.5	>sp|O01739|OXDA1_CAEEL Putative D-amino-acid oxidase 1 OS=Caenorhabditis elegans GN=F20H11.5 PE=1 SV=1	1	2	2	2	2	2	1	2	2	2	2	2	2	1	2	1	2	2	2	0	2	2	0	0	2	2	1	2	2	2	2	2	2	1	2	1	2	2	2	0	2	2
O01757	O01757	1	1	1	UPF0202 protein F55A12.8	F55A12.8	>sp|O01757|YIL8_CAEEL UPF0202 protein F55A12.8 OS=Caenorhabditis elegans GN=F55A12.8 PE=3 SV=1	1	1	1	1	1	1	1	1	1	0	1	1	1	1	1	1	1	1	1	0	1	0	1	0	1	1	1	1	1	0	1	1	1	1	1	1	1	1	1	0	1	0
O01761;O01761-6;O01761-7;O01761-2;O01761-5;Q5UE88	O01761;O01761-6;O01761-7;O01761-2;O01761-5	33;33;33;33;33;1	33;33;33;33;33;1	33;33;33;33;33;1	Muscle M-line assembly protein unc-89	unc-89	>sp|O01761|UNC89_CAEEL Muscle M-line assembly protein unc-89 OS=Caenorhabditis elegans GN=unc-89 PE=1 SV=3;>sp|O01761-6|UNC89_CAEEL Isoform f of Muscle M-line assembly protein unc-89 OS=Caenorhabditis elegans GN=unc-89;>sp|O01761-7|UNC89_CAEEL Isoform g of	6	33	33	33	16	18	7	6	13	10	15	19	8	8	15	9	12	9	9	4	10	5	9	5	16	18	7	6	13	10	15	19	8	8	15	9	12	9	9	4	10	5
O01763	O01763	1	1	1	Nuclear cap-binding protein subunit 1	ncbp-1	>sp|O01763|NCBP1_CAEEL Nuclear cap-binding protein subunit 1 OS=Caenorhabditis elegans GN=ncbp-1 PE=3 SV=3	1	1	1	1	0	0	1	0	0	0	0	0	1	0	0	0	1	0	0	0	1	0	1	0	0	0	1	0	0	0	0	0	1	0	0	0	1	0	0	0	1	0
O01765	O01765	1	1	1		F37E3.3	>tr|O01765|O01765_CAEEL Protein F37E3.3 OS=Caenorhabditis elegans GN=CELE_F37E3.3 PE=4 SV=1	1	1	1	1	1	1	1	1	1	1	1	1	1	1	1	1	1	1	1	1	1	1	1	1	1	1	1	1	1	1	1	1	1	1	1	1	1	1	1	1	1	1
O01777	O01777	2	2	2		W03F11.4	>tr|O01777|O01777_CAEEL Protein W03F11.4 OS=Caenorhabditis elegans GN=CELE_W03F11.4 PE=4 SV=2	1	2	2	2	1	1	0	1	1	1	1	1	1	1	0	0	1	0	0	1	0	2	0	0	1	1	0	1	1	1	1	1	1	1	0	0	1	0	0	1	0	2
O01780	O01780	4	4	4		W03F11.1	>tr|O01780|O01780_CAEEL Protein W03F11.1 OS=Caenorhabditis elegans GN=CELE_W03F11.1 PE=4 SV=1	1	4	4	4	2	2	1	1	1	3	1	2	2	0	1	2	1	1	2	0	2	4	2	1	2	2	1	1	1	3	1	2	2	0	1	2	1	1	2	0	2	4
O01789	O01789	3	3	3		him-1	>tr|O01789|O01789_CAEEL Protein HIM-1, isoform a OS=Caenorhabditis elegans GN=him-1 PE=2 SV=4	1	3	3	3	0	2	1	1	0	2	0	2	1	1	1	1	1	1	0	1	1	1	0	1	0	2	1	1	0	2	0	2	1	1	1	1	1	1	0	1	1	1
O01802	O01802	32	32	32	60S ribosomal protein L7	rpl-7	>sp|O01802|RL7_CAEEL 60S ribosomal protein L7 OS=Caenorhabditis elegans GN=rpl-7 PE=3 SV=1	1	32	32	32	30	22	25	26	27	23	26	28	27	29	29	29	30	25	30	24	28	21	29	24	30	22	25	26	27	23	26	28	27	29	29	29	30	25	30	24	28	21
89466;1889467;1889468;1889469;1889470;1889471;1889472;1889473;1889474;1889475;1889476;1889477;1889478;1889479;1889480;1889481;1889482;1889483;1889484;1889485;1889486	37803;37804;37805;37806;47884;47885;47886;47887;47888;47889;47890;47891;47892;47893;47894;47895;47896;47897;47898;47899;47900;47901;47902;47903;47904;47905;47906;47907;47908;47909;47910;47911;47912;47913;47914;47915;47916;47917;47918;47919;47920;47921;47922;47923;47924;47925;47926;47927;47928;47929;47930;47931;47932;47933;47934;47935;47936;47937;47938;47939;47940;47941;47942;47943;47944;47945;479…	37804;47892;82077;82097;84315;84352;84354;122490;134232;134259;186602;186746;215055;224816;225688;225750;261348;262035;262110;267904;267921;338309;338352;338362;362998;435996;436014;447003;447032;471418;499069;535778	486;487;488;489;490;491;492;493;494;495;3394		114;115;142;143;161;168;173;202;221;237;238
O01804	O01804	13	12	12	Aspartate aminotransferase	got-2.1	>tr|O01804|O01804_CAEEL Aspartate aminotransferase OS=Caenorhabditis elegans GN=got-2.1 PE=3 SV=3	1	13	12	12	8	6	6	9	9	9	7	8	8	7	7	9	7	9	5	6	7	11	8	5	7	5	5	8	8	8	6	7	7	6	6	8	6	8	4	5	6	10
O01805	O01805	8	8	8	Acyl-CoA-binding protein homolog 1	acbp-1	>sp|O01805|ACBP1_CAEEL Acyl-CoA-binding protein homolog 1 OS=Caenorhabditis elegans GN=acbp-1 PE=3 SV=1	1	8	8	8	8	7	8	6	7	6	8	7	8	6	8	8	6	7	8	8	7	8	8	7	8	7	8	6	7	6	8	7	8	6	8	8	6	7	8	8	7	8
O01806	O01806	25	25	25		C44E4.4	>tr|O01806|O01806_CAEEL Protein C44E4.4 OS=Caenorhabditis elegans GN=C44E4.4 PE=4 SV=1	1	25	25	25	21	21	21	20	21	19	22	21	22	18	20	19	20	21	23	19	23	20	22	18	21	21	21	20	21	19	22	21	22	18	20	19	20	21	23	19	23	20
O01812;REV__O62173	O01812	20;1	20;1	20;1	Fatty acid-binding protein homolog 6	lbp-6	>sp|O01812|FABP6_CAEEL Fatty acid-binding protein homolog 6 OS=Caenorhabditis elegans GN=lbp-6 PE=1 SV=1	2	20	20	20	19	16	18	17	19	17	17	18	20	18	19	19	20	17	18	19	19	16	19	19	19	16	18	17	19	17	17	18	20	18	19	19	20	17	18	19	19	16
O01814	O01814	9	9	9	Fatty acid-binding protein homolog 5	lbp-5	>sp|O01814|FABP5_CAEEL Fatty acid-binding protein homolog 5 OS=Caenorhabditis elegans GN=lbp-5 PE=3 SV=1	1	9	9	9	7	8	5	7	7	7	8	6	7	6	6	8	7	7	6	6	9	7	6	7	7	8	5	7	7	7	8	6	7	6	6	8	7	7	6	6	9	7
O01815	O01815	3	3	3		dhod-1	>tr|O01815|O01815_CAEEL Protein DHOD-1 OS=Caenorhabditis elegans GN=dhod-1 PE=4 SV=1	1	3	3	3	2	1	1	1	1	1	1	3	1	0	1	1	1	1	1	0	1	1	1	0	2	1	1	1	1	1	1	3	1	0	1	1	1	1	1	0	1	1
O01816	O01816	5	5	5		cytb-5.2	>tr|O01816|O01816_CAEEL Protein CYTB-5.2 OS=Caenorhabditis elegans GN=cytb-5.2 PE=3 SV=1	1	5	5	5	4	2	3	2	4	3	4	2	4	2	4	3	2	2	4	1	2	2	4	0	4	2	3	2	4	3	4	2	4	2	4	3	2	2	4	1	2	2
O01826;Q8WQH3;Q86GU9	O01826;Q8WQH3;Q86GU9	3;2;2	3;2;2	3;2;2		C53H9.2	>tr|O01826|O01826_CAEEL Protein C53H9.2, isoform a OS=Caenorhabditis elegans GN=C53H9.2 PE=2 SV=3;>tr|Q8WQH3|Q8WQH3_CAEEL Protein C53H9.2, isoform b OS=Caenorhabditis elegans GN=C53H9.2 PE=2 SV=1;>tr|Q86GU9|Q86GU9_CAEEL Protein C53H9.2, isoform c OS=Caenor	3	3	3	3	3	2	1	0	2	2	3	2	1	1	2	2	1	1	1	1	2	2	1	0	3	2	1	0	2	2	3	2	1	1	2	2	1	1	1	1	2	2
O01833;O16277	O01833	5;2	5;2	5;2	Histone H1.5	hil-5	>sp|O01833|H15_CAEEL Histone H1.5 OS=Caenorhabditis elegans GN=hil-5 PE=2 SV=3	2	5	5	5	4	3	4	4	4	4	4	4	5	3	5	4	5	3	5	4	5	4	5	4	4	3	4	4	4	4	4	4	5	3	5	4	5	3	5	4	5	4
O01836	O01836	2	1	1	ATP-dependent RNA helicase glh-3	glh-3	>sp|O01836|GLH3_CAEEL ATP-dependent RNA helicase glh-3 OS=Caenorhabditis elegans GN=glh-3 PE=1 SV=1	1	2	1	1	2	2	2	1	2	1	2	0	2	2	2	1	2	1	1	1	2	2	1	2	1	1	1	0	1	1	1	0	1	1	1	1	1	0	0	0	1	1
O01854	O01854	18	1	1		F32B5.1	>tr|O01854|O01854_CAEEL Protein F32B5.1 OS=Caenorhabditis elegans GN=CELE_F32B5.1 PE=3 SV=2	1	18	1	1	15	15	15	17	17	14	16	17	15	17	15	17	16	16	15	15	17	16	16	15	0	0	0	1	0	0	0	0	0	1	0	0	0	0	0	0	1	1
O01868	O01868	9	9	9	60S ribosomal protein L24	rpl-24.1	>sp|O01868|RL24_CAEEL 60S ribosomal protein L24 OS=Caenorhabditis elegans GN=rpl-24.1 PE=3 SV=1	1	9	9	9	9	7	9	9	8	7	8	8	9	7	9	9	9	7	8	7	9	6	9	6	9	7	9	9	8	7	8	8	9	7	9	9	9	7	8	7	9	6
O01869	O01869	12	12	12		rps-10	>tr|O01869|O01869_CAEEL Protein RPS-10 OS=Caenorhabditis elegans GN=rps-10 PE=1 SV=1	1	12	12	12	9	7	7	7	8	6	7	6	8	9	9	7	9	7	9	9	8	7	9	7	9	7	7	7	8	6	7	6	8	9	9	7	9	7	9	9	8	7
Q95R03;O01882	Q95R03;O01882	1;1	1;1	1;1		acl-14	>tr|Q95R03|Q95R03_CAEEL Protein ACL-14, isoform b OS=Caenorhabditis elegans GN=acl-14 PE=2 SV=1;>tr|O01882|O01882_CAEEL Protein ACL-14, isoform a OS=Caenorhabditis elegans GN=acl-14 PE=2 SV=3	2	1	1	1	1	0	0	0	0	0	1	1	1	1	1	0	0	0	1	0	1	0	0	0	1	0	0	0	0	0	1	1	1	1	1	0	0	0	1	0	1	0
O01884	O01884	1	1	1	Probable ubiquinone biosynthesis monooxygenase coq-6	coq-6	>sp|O01884|COQ6_CAEEL Probable ubiquinone biosynthesis monooxygenase coq-6 OS=Caenorhabditis elegans GN=coq-6 PE=3 SV=2	1	1	1	1	1	0	0	0	0	0	1	1	1	1	1	0	1	0	1	0	1	0	1	0	1	0	0	0	0	0	1	1	1	1	1	0	1	0	1	0	1	0
O01913	O01913	1	1	1		R10F2.6	>tr|O01913|O01913_CAEEL Protein R10F2.6 OS=Caenorhabditis elegans GN=CELE_R10F2.6 PE=4 SV=3	1	1	1	1	1	0	1	0	1	0	1	0	1	0	1	0	1	1	0	0	1	1	1	0	1	0	1	0	1	0	1	0	1	0	1	0	1	1	0	0	1	1
O01971	O01971	4	4	4	Emerin homolog 1	emr-1	>sp|O01971|EMR1_CAEEL Emerin homolog 1 OS=Caenorhabditis elegans GN=emr-1 PE=1 SV=1	1	4	4	4	2	3	2	2	2	2	3	3	2	2	2	2	3	2	3	2	2	3	2	2	2	3	2	2	2	2	3	3	2	2	2	2	3	2	3	2	2	3
O01974	O01974	12	12	12	Eukaryotic translation initiation factor 3 subunit H	eif-3.H	>sp|O01974|EIF3H_CAEEL Eukaryotic translation initiation factor 3 subunit H OS=Caenorhabditis elegans GN=eif-3.H PE=1 SV=2	1	12	12	12	12	10	11	11	11	10	12	10	12	9	12	9	11	10	10	10	12	11	11	9	12	10	11	11	11	10	12	10	12	9	12	9	11	10	10	10	12	11
O02056	O02056	43	43	43	60S ribosomal protein L4	rpl-4	>sp|O02056|RL4_CAEEL 60S ribosomal protein L4 OS=Caenorhabditis elegans GN=rpl-4 PE=1 SV=3	1	43	43	43	39	32	39	37	36	33	39	39	38	38	39	39	39	36	39	37	38	32	40	35	39	32	39	37	36	33	39	39	38	38	39	39	39	36	39	37	38	32
;1101453;1101454;1101455;1101456;1101457;1101458;1101459;1101460;1101461;1101462;1101463;1101464;1101465;1101466;1101467;1101468;1101469;1101470;1101471;1101472;1101473;1101474;1101475;1101476;1101477;1101478;1101479;1101480;1101481;1101482;1101483;1101484;1101485;1101486;1101487;1101488;1101489;1101490;1101491;1101492;1101493;1101494;1101495;1101496;1101497;1101498;1101499;1101500;1101501;110150…	5341;5342;5343;5344;5345;5346;5347;5348;5349;5350;5351;5352;5353;5354;5355;5356;5357;5358;5359;5360;5361;5362;5363;5364;5365;5366;5367;5368;5369;5370;5371;5372;5373;5374;5375;5376;5377;5378;5379;5380;5381;5382;5383;5384;5385;5386;5387;5388;5389;5390;5391;5392;5393;5394;5395;5396;5397;5398;5399;5400;5401;5402;5403;5404;5405;5406;5407;5408;5409;5410;5411;5412;5413;5414;5415;5416;5417;5418;5419;5420…	5367;5451;12674;12705;84682;84702;139282;139294;139298;141046;141067;141200;163525;188830;217452;220270;220397;243163;248016;248084;261595;262169;262249;309426;309603;327486;336640;340870;370773;373869;387894;389363;389391;389396;438798;438805;442290;442297;448509;448595;522507;523082;523089	511;512;513;514;515;516;3396;3397;3398;3399;3400;3401	357;358	18;20;42;93;137;145;184;212;222;230;269;286	229;284
O02089	O02089	22	22	22		msra-1	>tr|O02089|O02089_CAEEL Protein MSRA-1 OS=Caenorhabditis elegans GN=msra-1 PE=4 SV=1	1	22	22	22	16	14	12	16	14	12	14	13	16	15	15	17	16	15	19	15	15	16	18	16	16	14	12	16	14	12	14	13	16	15	15	17	16	15	19	15	15	16
Q336L8;O02108	Q336L8;O02108	7;7	7;7	7;7	Probable Hsp90 co-chaperone cdc37	cdc-37	>tr|Q336L8|Q336L8_CAEEL Protein CDC-37, isoform b OS=Caenorhabditis elegans GN=cdc-37 PE=2 SV=1;>sp|O02108|CDC37_CAEEL Probable Hsp90 co-chaperone cdc37 OS=Caenorhabditis elegans GN=cdc-37 PE=2 SV=1	2	7	7	7	5	1	6	3	5	1	6	5	4	2	5	4	3	3	2	1	6	5	4	1	5	1	6	3	5	1	6	5	4	2	5	4	3	3	2	1	6	5
O02109	O02109	5	5	5		W08F4.3	>tr|O02109|O02109_CAEEL Protein W08F4.3 OS=Caenorhabditis elegans GN=CELE_W08F4.3 PE=4 SV=1	1	5	5	5	4	3	3	3	5	5	5	3	5	3	5	2	1	4	1	1	4	4	3	0	4	3	3	3	5	5	5	3	5	3	5	2	1	4	1	1	4	4
O02115	O02115	9	9	9	Proliferating cell nuclear antigen	pcn-1	>sp|O02115|PCNA_CAEEL Proliferating cell nuclear antigen OS=Caenorhabditis elegans GN=pcn-1 PE=1 SV=3	1	9	9	9	8	9	7	8	8	9	8	7	8	8	8	6	8	7	7	7	8	9	7	4	8	9	7	8	8	9	8	7	8	8	8	6	8	7	7	7	8	9
O02141	O02141	8	8	8		C46G7.2	>tr|O02141|O02141_CAEEL Protein C46G7.2 OS=Caenorhabditis elegans GN=C46G7.2 PE=4 SV=1	1	8	8	8	8	4	5	3	6	2	4	6	6	3	5	4	5	5	4	3	5	3	4	3	8	4	5	3	6	2	4	6	6	3	5	4	5	5	4	3	5	3
O02153	O02153	4	4	2		grd-14	>tr|O02153|O02153_CAEEL Protein GRD-14 OS=Caenorhabditis elegans GN=grd-14 PE=4 SV=2	1	4	4	2	3	3	3	4	3	3	3	3	3	3	3	3	3	3	3	4	3	3	3	4	3	3	3	4	3	3	3	3	3	3	3	3	3	3	3	4	3	3
O02158	O02158	19	19	19		T09B4.8	>tr|O02158|O02158_CAEEL Protein T09B4.8 OS=Caenorhabditis elegans GN=CELE_T09B4.8 PE=3 SV=3	1	19	19	19	17	12	14	13	16	12	17	15	14	16	16	15	15	13	14	12	13	12	13	12	17	12	14	13	16	12	17	15	14	16	16	15	15	13	14	12	13	12
O02161	O02161	8	8	8	Probable mitochondrial import inner membrane translocase subunit tim-44	tim-44	>sp|O02161|TIM44_CAEEL Probable mitochondrial import inner membrane translocase subunit tim-44 OS=Caenorhabditis elegans GN=tim-44 PE=3 SV=1	1	8	8	8	6	6	5	4	5	5	6	5	3	3	5	3	4	5	4	2	4	6	4	1	6	6	5	4	5	5	6	5	3	3	5	3	4	5	4	2	4	6
O02215;A5JYW2	O02215	9;2	9;2	9;2		cbl-1	>tr|O02215|O02215_CAEEL Protein CBL-1, isoform a OS=Caenorhabditis elegans GN=cbl-1 PE=2 SV=3	2	9	9	9	7	6	5	4	6	5	7	5	6	6	8	8	7	6	8	4	7	4	7	3	7	6	5	4	6	5	7	5	6	6	8	8	7	6	8	4	7	4
O02220	O02220	3	3	3		mrpl-34	>tr|O02220|O02220_CAEEL Protein MRPL-34 OS=Caenorhabditis elegans GN=mrpl-34 PE=4 SV=1	1	3	3	3	2	0	1	2	2	0	2	1	2	0	0	1	2	1	2	1	2	2	2	0	2	0	1	2	2	0	2	1	2	0	0	1	2	1	2	1	2	2
O02225	O02225	8	8	6		gln-6	>tr|O02225|O02225_CAEEL Protein GLN-6 OS=Caenorhabditis elegans GN=gln-6 PE=3 SV=1	1	8	8	6	2	2	1	2	3	2	4	3	3	3	3	2	2	2	1	1	2	6	3	0	2	2	1	2	3	2	4	3	3	3	3	2	2	2	1	1	2	6
O02236	O02236	4	4	4		tbc-14	>tr|O02236|O02236_CAEEL Protein TBC-14 OS=Caenorhabditis elegans GN=tbc-14 PE=4 SV=2	1	4	4	4	1	2	1	0	1	1	2	1	1	1	1	1	1	0	1	0	1	0	1	0	1	2	1	0	1	1	2	1	1	1	1	1	1	0	1	0	1	0
O02252	O02252	7	7	7		pcp-3	>tr|O02252|O02252_CAEEL Protein PCP-3 OS=Caenorhabditis elegans GN=pcp-3 PE=4 SV=2	1	7	7	7	6	7	4	4	5	7	5	4	6	4	5	4	5	5	4	3	5	6	4	3	6	7	4	4	5	7	5	4	6	4	5	4	5	5	4	3	5	6
O02266;G3MU66	O02266;G3MU66	6;4	6;4	6;4		alh-7	>tr|O02266|O02266_CAEEL Protein ALH-7, isoform a OS=Caenorhabditis elegans GN=alh-7 PE=2 SV=2;>tr|G3MU66|G3MU66_CAEEL Protein ALH-7, isoform b OS=Caenorhabditis elegans GN=alh-7 PE=2 SV=1	2	6	6	6	4	1	3	1	2	3	4	3	3	1	3	1	3	2	3	1	2	4	2	1	4	1	3	1	2	3	4	3	3	1	3	1	3	2	3	1	2	4
O02267	O02267	8	8	8		F45H10.3	>tr|O02267|O02267_CAEEL Protein F45H10.3 OS=Caenorhabditis elegans GN=CELE_F45H10.3 PE=4 SV=1	1	8	8	8	6	5	6	7	6	5	6	5	7	6	7	5	6	5	7	7	5	6	6	6	6	5	6	7	6	5	6	5	7	6	7	5	6	5	7	7	5	6
O02286;Q7JKI2;Q7JKI1;Q7JKI3	O02286;Q7JKI2;Q7JKI1;Q7JKI3	45;41;39;38	45;41;39;38	44;40;39;37		pck-2	>tr|O02286|O02286_CAEEL Protein PCK-2, isoform a OS=Caenorhabditis elegans GN=pck-2 PE=2 SV=1;>tr|Q7JKI2|Q7JKI2_CAEEL Protein PCK-2, isoform d OS=Caenorhabditis elegans GN=pck-2 PE=2 SV=1;>tr|Q7JKI1|Q7JKI1_CAEEL Protein PCK-2, isoform b OS=Caenorhabditis e	4	45	45	44	41	31	38	32	33	35	39	41	37	39	41	36	37	34	36	30	40	34	41	29	41	31	38	32	33	35	39	41	37	39	41	36	37	34	36	30	40	34
4827;1824828;1824829;1824830;1824831;1824832;1824833;1824834;1824835;1824836;1824837;1824838;1824839;1824840;1824841;1824842;1824843;1824844;1824845;1824846;1824847;1824848;1824849;1824850;1824851;1824852;1824853;1824854;1824855;1824856;1824857;1824858;1824859;1824860;1824861;1824862;1824863;1824864;1824865;1824866;1824867;1824868;1824869;1824870;1824871;1824872;1824873;1824874;1824875;1824876;18…	88386;88387;88388;88389;88390;88391;88392;88393;88394;88395;88396;88397;88398;89016;89017;89018;89019;89020;89021;89022;89023;89024;89025;89026;89027;89028;89029;89030;89031;89032;89033;89034;89035;89036;89037;89038;89039;89040;89041;89042;89043;89044;89045;89046;89047;89048;89049;89050;89051;89052;89053;89054;89055;89056;89057;89058;89059;89060;89061;89062;89063;89064;89065;89066;89067;89068;890…	88390;88392;89054;93270;93275;110864;115740;115749;117335;118972;121884;134134;142020;142037;150773;176892;183063;196459;196602;213726;213745;216260;237821;282460;322912;338830;338834;351738;366708;367009;369623;381495;416614;416632;447319;447638;459969;484289;490236;497211;501748;518004;530342;530359;530380	525;526;527;528;529;530;531;532;3407;3408;3409	368;369;370;371;372;373;374;375;376;377	23;33;104;105;208;209;217;435;443;631;647	37;144;165;170;177;204;326;377;508;644
O02323	O02323	6	6	6	Fatty acid-binding protein homolog 7	lbp-7	>sp|O02323|FABP7_CAEEL Fatty acid-binding protein homolog 7 OS=Caenorhabditis elegans GN=lbp-7 PE=1 SV=1	1	6	6	6	3	5	2	4	2	3	3	3	2	3	2	3	2	3	2	2	2	4	2	2	3	5	2	4	2	3	3	3	2	3	2	3	2	3	2	2	2	4
O02325;Q2EEM4;Q2EEM3	O02325;Q2EEM4;Q2EEM3	4;3;2	4;3;2	4;3;2		prmt-3	>tr|O02325|O02325_CAEEL Protein PRMT-3, isoform a OS=Caenorhabditis elegans GN=prmt-3 PE=2 SV=2;>tr|Q2EEM4|Q2EEM4_CAEEL Protein PRMT-3, isoform b OS=Caenorhabditis elegans GN=prmt-3 PE=2 SV=1;>tr|Q2EEM3|Q2EEM3_CAEEL Protein PRMT-3, isoform c OS=Caenorhabdi	3	4	4	4	1	2	2	0	0	1	1	1	1	0	1	1	1	0	2	0	2	0	2	0	1	2	2	0	0	1	1	1	1	0	1	1	1	0	2	0	2	0
O02328	O02328	18	18	18	Eukaryotic translation initiation factor 3 subunit C	eif-3.C	>sp|O02328|EIF3C_CAEEL Eukaryotic translation initiation factor 3 subunit C OS=Caenorhabditis elegans GN=eif-3.C PE=3 SV=2	1	18	18	18	15	13	14	12	13	14	15	14	14	9	13	11	10	13	10	10	14	15	12	7	15	13	14	12	13	14	15	14	14	9	13	11	10	13	10	10	14	15
O02362	O02362	2	2	2		F35E12.10	>tr|O02362|O02362_CAEEL Protein F35E12.10 OS=Caenorhabditis elegans GN=CELE_F35E12.10 PE=4 SV=2	1	2	2	2	1	0	0	0	0	0	1	1	0	0	1	0	1	0	0	0	0	1	0	0	1	0	0	0	0	0	1	1	0	0	1	0	1	0	0	0	0	1
O02365	O02365	28	28	21	Intermediate filament protein ifa-2	ifa-2	>sp|O02365|IFA2_CAEEL Intermediate filament protein ifa-2 OS=Caenorhabditis elegans GN=ifa-2 PE=1 SV=1	1	28	28	21	18	15	16	14	16	12	18	15	18	18	22	18	17	17	17	17	17	16	17	12	18	15	16	14	16	12	18	15	18	18	22	18	17	17	17	17	17	16
O02485	O02485	10	10	10	Uncharacterized protein ZK1073.1	ZK1073.1	>sp|O02485|YDJ1_CAEEL Uncharacterized protein ZK1073.1 OS=Caenorhabditis elegans GN=ZK1073.1 PE=3 SV=1	1	10	10	10	8	5	6	5	6	6	9	8	7	7	6	6	6	5	6	4	6	6	6	2	8	5	6	5	6	6	9	8	7	7	6	6	6	5	6	4	6	6
O02495	O02495	3	3	3	Synaptobrevin-1	snb-1	>sp|O02495|SYB1_CAEEL Synaptobrevin-1 OS=Caenorhabditis elegans GN=snb-1 PE=1 SV=1	1	3	3	3	3	3	3	3	3	3	3	3	3	3	3	3	3	3	3	2	3	3	3	3	3	3	3	3	3	3	3	3	3	3	3	3	3	3	3	2	3	3
O02621	O02621	5	3	3	Probable glutathione peroxidase F26E4.12	F26E4.12	>sp|O02621|GPX1_CAEEL Glutathione peroxidase 1 OS=Caenorhabditis elegans GN=gpx-1 PE=3 SV=1	1	5	3	3	4	4	4	3	3	4	2	5	4	4	4	2	4	3	4	3	4	4	4	4	2	2	2	1	1	2	1	3	2	2	2	0	2	1	2	2	2	2
O02639	O02639	20	20	20	60S ribosomal protein L19	rpl-19	>sp|O02639|RL19_CAEEL 60S ribosomal protein L19 OS=Caenorhabditis elegans GN=rpl-19 PE=3 SV=1	1	20	20	20	17	14	15	15	17	15	16	16	17	15	18	17	18	17	15	16	16	13	16	16	17	14	15	15	17	15	16	16	17	15	18	17	18	17	15	16	16	13
O02640	O02640	28	28	28	Probable malate dehydrogenase, mitochondrial	mdh-1	>sp|O02640|MDHM_CAEEL Probable malate dehydrogenase, mitochondrial OS=Caenorhabditis elegans GN=mdh-2 PE=3 SV=1	1	28	28	28	25	20	24	24	25	22	25	27	25	26	26	26	27	24	27	23	24	20	26	22	25	20	24	24	25	22	25	27	25	26	26	26	27	24	27	23	24	20
71744;1671745;1671746;1671747;1671748;1671749;1671750;1671751;1671752;1671753;1671754;1774613;1774614;1774615;1774616;1774617;1774618;1774619;1774620;1774621;1774622;1774623;1774624;1774625;1774626;1774627;1774628;1774629;1774630;1774631;1774632;1774633;1774634;1774635;1774636;1774637;1774638	13551;13552;13553;13554;13555;13556;13557;13558;13559;13560;13561;13562;13563;13564;13565;13566;13567;13568;13569;13570;13571;13572;13573;13574;13575;13576;13577;13578;13579;13580;13581;13582;13583;13584;13585;13586;13587;13588;13589;13590;13591;13592;13593;13594;13595;13596;13597;13598;13599;13600;13601;13602;13603;13604;13605;13606;13607;13608;13609;13610;13611;13612;13613;13614;13615;13616;136…	13603;28180;28310;63514;63522;69417;99783;111955;124756;124835;159563;160805;192655;199601;222796;246044;246082;324276;324328;331465;372345;406720;461776;461827;461847;466719;474233;503015	539;540;541;542;543;544;545;546;547;548;3412;3413;3414;3415	383;384	42;64;78;96;121;146;149;215;235;243;275;277;301;328	112;255
O02642	O02642	14	14	13		sucl-2	>tr|O02642|O02642_CAEEL Protein SUCL-2 OS=Caenorhabditis elegans GN=sucl-2 PE=3 SV=1	1	14	14	13	13	10	12	10	12	10	13	12	13	10	13	10	12	12	11	8	13	11	13	9	13	10	12	10	12	10	13	12	13	10	13	10	12	12	11	8	13	11
O16214;Q9N5C0	O16214	7;2	7;2	6;1		F17A9.4	>tr|O16214|O16214_CAEEL Protein F17A9.4 OS=Caenorhabditis elegans GN=CELE_F17A9.4 PE=4 SV=1	2	7	7	6	3	3	3	1	3	0	2	1	3	2	4	1	3	1	2	1	3	3	1	1	3	3	3	1	3	0	2	1	3	2	4	1	3	1	2	1	3	3
O16215;O76410;Q9TXX0;F0IWS8	O16215;O76410	4;3;1;1	3;2;0;1	3;2;0;1		F17A9.5;T10B5.8	>tr|O16215|O16215_CAEEL Protein F17A9.5 OS=Caenorhabditis elegans GN=CELE_F17A9.5 PE=4 SV=1;>tr|O76410|O76410_CAEEL Protein T10B5.8 OS=Caenorhabditis elegans GN=CELE_T10B5.8 PE=4 SV=1	4	4	3	3	4	2	3	1	3	1	4	3	4	3	3	3	3	2	3	2	4	2	3	2	3	1	2	0	2	1	3	2	3	2	2	2	2	1	2	1	3	1
O16254	O16254	1	1	1		F44E7.9	>tr|O16254|O16254_CAEEL Protein F44E7.9 OS=Caenorhabditis elegans GN=CELE_F44E7.9 PE=4 SV=1	1	1	1	1	1	1	1	1	1	1	1	1	1	1	1	1	1	1	1	1	1	1	1	1	1	1	1	1	1	1	1	1	1	1	1	1	1	1	1	1	1	1
O16259	O16259	22	22	22		sti-1	>sp|O16259|STIP1_CAEEL Stress-induced-phosphoprotein 1 OS=Caenorhabditis elegans GN=sti-1 PE=1 SV=1	1	22	22	22	16	16	16	17	18	18	17	16	16	16	17	16	16	15	15	17	17	17	17	15	16	16	16	17	18	18	17	16	16	16	17	16	16	15	15	17	17	17
O16264;O16264-2	O16264;O16264-2	8;8	8;8	8;8	Phosphatidylethanolamine-binding protein homolog F40A3.3	F40A3.3	>sp|O16264|PEBPH_CAEEL Phosphatidylethanolamine-binding protein homolog F40A3.3 OS=Caenorhabditis elegans GN=F40A3.3 PE=3 SV=1;>sp|O16264-2|PEBPH_CAEEL Isoform b of Phosphatidylethanolamine-binding protein homolog F40A3.3 OS=Caenorhabditis elegans GN=F40A3	2	8	8	8	6	5	5	4	5	5	5	5	5	4	5	5	4	4	6	3	4	3	3	3	6	5	5	4	5	5	5	5	5	4	5	5	4	4	6	3	4	3
O16266	O16266	9	9	9		F40A3.6	>tr|O16266|O16266_CAEEL Protein F40A3.6 OS=Caenorhabditis elegans GN=CELE_F40A3.6 PE=4 SV=1	1	9	9	9	5	5	4	2	5	3	4	5	5	6	5	4	4	6	6	3	4	4	6	1	5	5	4	2	5	3	4	5	5	6	5	4	4	6	6	3	4	4
O16294	O16294	11	11	10	Probable GMP reductase	F32D1.5	>sp|O16294|GMPR_CAEEL Probable GMP reductase OS=Caenorhabditis elegans GN=F32D1.5 PE=3 SV=1	1	11	11	10	10	10	10	10	11	9	10	10	10	9	10	9	10	9	10	9	10	10	10	10	10	10	10	10	11	9	10	10	10	9	10	9	10	9	10	9	10	10
O16297	O16297	20	20	20		mcm-7	>tr|O16297|O16297_CAEEL Protein MCM-7 OS=Caenorhabditis elegans GN=mcm-7 PE=3 SV=1	1	20	20	20	9	12	8	10	8	12	11	12	10	10	11	3	2	10	3	5	10	14	7	0	9	12	8	10	8	12	11	12	10	10	11	3	2	10	3	5	10	14
O16298	O16298	4	4	3		hpo-18	>tr|O16298|O16298_CAEEL Protein HPO-18 OS=Caenorhabditis elegans GN=hpo-18 PE=4 SV=1	1	4	4	3	4	3	4	4	4	3	4	4	4	3	4	3	4	3	4	4	4	4	4	4	4	3	4	4	4	3	4	4	4	3	4	3	4	3	4	4	4	4
O16303	O16303	12	12	12		dnj-19	>tr|O16303|O16303_CAEEL Protein DNJ-19 OS=Caenorhabditis elegans GN=dnj-19 PE=3 SV=1	1	12	12	12	11	8	10	8	10	6	11	11	11	11	12	9	10	8	10	8	12	9	10	7	11	8	10	8	10	6	11	11	11	11	12	9	10	8	10	8	12	9
O16305;Q95XF6	O16305	9;2	9;2	9;2	Calmodulin	cmd-1	>sp|O16305|CALM_CAEEL Calmodulin OS=Caenorhabditis elegans GN=cmd-1 PE=1 SV=3	2	9	9	9	9	8	8	8	9	8	9	8	9	8	9	7	8	8	8	6	9	8	8	7	9	8	8	8	9	8	9	8	9	8	9	7	8	8	8	6	9	8
O16309	O16309	3	3	3	Peptidyl-prolyl cis-trans isomerase	fkb-3	>tr|O16309|O16309_CAEEL Peptidyl-prolyl cis-trans isomerase OS=Caenorhabditis elegans GN=fkb-3 PE=4 SV=1	1	3	3	3	3	2	1	2	2	2	3	1	3	2	2	1	2	2	2	1	3	3	2	2	3	2	1	2	2	2	3	1	3	2	2	1	2	2	2	1	3	3
O16368	O16368	19	19	19	Probable 26S protease regulatory subunit 4	rpt-2	>sp|O16368|PRS4_CAEEL Probable 26S protease regulatory subunit 4 OS=Caenorhabditis elegans GN=rpt-2 PE=3 SV=1	1	19	19	19	15	11	13	10	11	11	14	13	11	13	12	13	12	9	13	9	12	13	13	9	15	11	13	10	11	11	14	13	11	13	12	13	12	9	13	9	12	13
O16369	O16369	2	2	2		aps-1	>tr|O16369|O16369_CAEEL Protein APS-1 OS=Caenorhabditis elegans GN=aps-1 PE=4 SV=1	1	2	2	2	1	2	1	1	1	2	1	1	1	1	1	1	1	0	1	1	1	2	1	1	1	2	1	1	1	2	1	1	1	1	1	1	1	0	1	1	1	2
O16454	O16454	1	1	1		tag-196	>tr|O16454|O16454_CAEEL Protein TAG-196 OS=Caenorhabditis elegans GN=tag-196 PE=3 SV=2	1	1	1	1	1	0	1	0	0	0	1	0	1	0	1	0	1	0	1	0	1	0	1	0	1	0	1	0	0	0	1	0	1	0	1	0	1	0	1	0	1	0
O16458	O16458	1	1	1		F41E6.9	>tr|O16458|O16458_CAEEL Protein VPS-60 OS=Caenorhabditis elegans GN=vps-60 PE=4 SV=1	1	1	1	1	0	1	0	0	1	0	1	0	1	0	1	1	0	0	1	0	1	0	0	0	0	1	0	0	1	0	1	0	1	0	1	1	0	0	1	0	1	0
O16462	O16462	3	3	3		grd-5	>tr|O16462|O16462_CAEEL Protein GRD-5 OS=Caenorhabditis elegans GN=grd-5 PE=4 SV=1	1	3	3	3	2	1	2	2	2	2	2	2	2	2	2	2	2	2	2	1	2	1	2	1	2	1	2	2	2	2	2	2	2	2	2	2	2	2	2	1	2	1
O16487	O16487	1	1	1		B0238.11	>tr|O16487|O16487_CAEEL Protein B0238.11 OS=Caenorhabditis elegans GN=B0238.11 PE=4 SV=1	1	1	1	1	1	1	0	0	1	1	1	1	1	1	1	1	0	1	0	0	1	1	1	0	1	1	0	0	1	1	1	1	1	1	1	1	0	1	0	0	1	1
O16517	O16517	12	12	12		atp-4	>tr|O16517|O16517_CAEEL Protein ATP-4 OS=Caenorhabditis elegans GN=atp-4 PE=4 SV=1	1	12	12	12	11	10	11	8	9	10	12	10	11	9	10	8	8	8	9	7	10	10	10	8	11	10	11	8	9	10	12	10	11	9	10	8	8	8	9	7	10	10
Q86S57;O16518;Q8MXJ7	Q86S57;O16518;Q8MXJ7	12;12;12	12;12;12	11;11;11	Aldehyde dehydrogenase	alh-4	>tr|Q86S57|Q86S57_CAEEL Aldehyde dehydrogenase OS=Caenorhabditis elegans GN=alh-4 PE=2 SV=1;>tr|O16518|O16518_CAEEL Aldehyde dehydrogenase OS=Caenorhabditis elegans GN=alh-4 PE=2 SV=2;>tr|Q8MXJ7|Q8MXJ7_CAEEL Aldehyde dehydrogenase OS=Caenorhabditis elegans	3	12	12	11	11	8	9	7	10	10	11	8	9	7	11	5	8	8	7	5	8	8	9	6	11	8	9	7	10	10	11	8	9	7	11	5	8	8	7	5	8	8
O16521	O16521	8	8	8		hpo-19	>tr|O16521|O16521_CAEEL Protein HPO-19 OS=Caenorhabditis elegans GN=hpo-19 PE=4 SV=1	1	8	8	8	6	5	8	4	5	7	8	4	5	5	6	3	4	4	4	2	8	7	4	2	6	5	8	4	5	7	8	4	5	5	6	3	4	4	4	2	8	7
O16572	O16572	1	1	1		F02E11.3	>tr|O16572|O16572_CAEEL Protein F02E11.3 OS=Caenorhabditis elegans GN=CELE_F02E11.3 PE=4 SV=2	1	1	1	1	1	1	1	1	1	1	1	1	1	0	1	0	1	1	1	0	1	1	0	0	1	1	1	1	1	1	1	1	1	0	1	0	1	1	1	0	1	1
O16619	O16619	8	8	8		dhs-13	>tr|O16619|O16619_CAEEL Protein DHS-13 OS=Caenorhabditis elegans GN=dhs-13 PE=4 SV=1	1	8	8	8	3	4	1	2	2	5	3	4	2	4	4	5	2	4	1	1	3	4	4	1	3	4	1	2	2	5	3	4	2	4	4	5	2	4	1	1	3	4
O16657	O16657	1	1	1		C03H5.3	>tr|O16657|O16657_CAEEL Protein C03H5.3 OS=Caenorhabditis elegans GN=C03H5.3 PE=4 SV=1	1	1	1	1	1	0	1	0	0	1	1	1	1	1	1	1	1	0	1	0	1	0	1	0	1	0	1	0	0	1	1	1	1	1	1	1	1	0	1	0	1	0
O16689	O16689	1	1	1		sdz-24	>tr|O16689|O16689_CAEEL Protein SDZ-24 OS=Caenorhabditis elegans GN=sdz-24 PE=4 SV=2	1	1	1	1	0	0	0	0	0	1	0	1	0	0	0	0	0	0	0	0	0	0	0	0	0	0	0	0	0	1	0	1	0	0	0	0	0	0	0	0	0	0
O16708	O16708	1	1	1		F22E5.11	>tr|O16708|O16708_CAEEL Protein F22E5.11 OS=Caenorhabditis elegans GN=CELE_F22E5.11 PE=4 SV=2	1	1	1	1	1	0	1	0	0	0	1	0	1	0	1	0	1	0	1	0	1	0	1	0	1	0	1	0	0	0	1	0	1	0	1	0	1	0	1	0	1	0
O16785	O16785	5	5	5	Paralyzed arrest at two-fold protein 6	pat-6	>sp|O16785|PARV_CAEEL Paralyzed arrest at two-fold protein 6 OS=Caenorhabditis elegans GN=pat-6 PE=1 SV=1	1	5	5	5	1	1	1	1	1	1	1	1	1	1	1	1	1	1	1	1	1	3	1	0	1	1	1	1	1	1	1	1	1	1	1	1	1	1	1	1	1	3
O16927	O16927	5	5	5	Signal recognition particle 14 kDa protein	F25G6.8	>sp|O16927|SRP14_CAEEL Signal recognition particle 14 kDa protein OS=Caenorhabditis elegans GN=F25G6.8 PE=3 SV=1	1	5	5	5	4	4	4	1	2	3	3	4	4	4	4	3	4	4	5	3	4	3	3	3	4	4	4	1	2	3	3	4	4	4	4	3	4	4	5	3	4	3
O16928	O16928	2	2	2		F25G6.9	>tr|O16928|O16928_CAEEL Protein F25G6.9 OS=Caenorhabditis elegans GN=CELE_F25G6.9 PE=4 SV=2	1	2	2	2	1	0	2	1	1	1	2	1	1	1	2	1	2	0	2	0	2	1	2	0	1	0	2	1	1	1	2	1	1	1	2	1	2	0	2	0	2	1
O16963	O16963	3	3	3	Nuclear hormone receptor family member nhr-130	nhr-130	>sp|O16963|NH130_CAEEL Nuclear hormone receptor family member nhr-130 OS=Caenorhabditis elegans GN=nhr-130 PE=3 SV=2	1	3	3	3	1	1	1	1	1	1	2	2	1	1	1	1	1	1	1	1	1	1	0	1	1	1	1	1	1	1	2	2	1	1	1	1	1	1	1	1	1	1
O16997	O16997	2	2	2		W03F9.10	>tr|O16997|O16997_CAEEL Protein W03F9.10 OS=Caenorhabditis elegans GN=CELE_W03F9.10 PE=1 SV=1	1	2	2	2	1	0	1	0	0	0	1	0	1	0	1	1	1	0	1	1	1	1	0	1	1	0	1	0	0	0	1	0	1	0	1	1	1	0	1	1	1	1
O16999	O16999	10	10	10	Zinc finger protein ZPR1 homolog	W03F9.1	>sp|O16999|ZPR1_CAEEL Zinc finger protein ZPR1 homolog OS=Caenorhabditis elegans GN=W03F9.1 PE=3 SV=2	1	10	10	10	6	7	5	3	8	7	6	8	5	7	7	5	2	3	3	1	5	7	4	0	6	7	5	3	8	7	6	8	5	7	7	5	2	3	3	1	5	7
O17004	O17004	4	4	4		mrps-2	>tr|O17004|O17004_CAEEL Protein MRPS-2 OS=Caenorhabditis elegans GN=mrps-2 PE=3 SV=1	1	4	4	4	1	0	1	0	1	1	0	0	0	1	1	1	0	0	0	0	1	1	0	0	1	0	1	0	1	1	0	0	0	1	1	1	0	0	0	0	1	1
O17070	O17070	1	1	1		F23F1.7	>tr|O17070|O17070_CAEEL Protein F23F1.7 OS=Caenorhabditis elegans GN=CELE_F23F1.7 PE=4 SV=2	1	1	1	1	0	0	0	1	0	0	0	0	0	0	0	0	0	0	0	0	0	0	0	0	0	0	0	1	0	0	0	0	0	0	0	0	0	0	0	0	0	0
O17071;O17071-2	O17071;O17071-2	28;28	28;28	28;28	Probable 26S protease regulatory subunit 10B	rpt-4	>sp|O17071|PRS10_CAEEL Probable 26S protease regulatory subunit 10B OS=Caenorhabditis elegans GN=rpt-4 PE=1 SV=2;>sp|O17071-2|PRS10_CAEEL Isoform b of Probable 26S protease regulatory subunit 10B OS=Caenorhabditis elegans GN=rpt-4	2	28	28	28	23	20	20	22	20	22	23	23	23	22	23	20	19	21	17	18	20	22	21	13	23	20	20	22	20	22	23	23	23	22	23	20	19	21	17	18	20	22
O17135	O17135	3	3	3		fbxa-72	>tr|O17135|O17135_CAEEL Protein FBXA-72 OS=Caenorhabditis elegans GN=fbxa-72 PE=4 SV=1	1	3	3	3	2	2	1	2	3	2	3	2	2	0	2	2	1	2	3	1	2	1	1	0	2	2	1	2	3	2	3	2	2	0	2	2	1	2	3	1	2	1
O17157;Q95X81	O17157;Q95X81	10;6	10;6	10;6		C24H12.4	>tr|O17157|O17157_CAEEL Protein C24H12.4, isoform a OS=Caenorhabditis elegans GN=C24H12.4 PE=2 SV=2;>tr|Q95X81|Q95X81_CAEEL Protein C24H12.4, isoform b OS=Caenorhabditis elegans GN=C24H12.4 PE=2 SV=1	2	10	10	10	6	5	3	3	6	5	3	6	4	4	4	4	4	2	3	1	3	5	3	3	6	5	3	3	6	5	3	6	4	4	4	4	4	2	3	1	3	5
O17214;Q8ITZ0	O17214;Q8ITZ0	24;13	24;13	24;13	Probable fumarate hydratase, mitochondrial	fum-1	>sp|O17214|FUMH_CAEEL Probable fumarate hydratase, mitochondrial OS=Caenorhabditis elegans GN=fum-1 PE=1 SV=1;>tr|Q8ITZ0|Q8ITZ0_CAEEL Protein FUM-1, isoform b OS=Caenorhabditis elegans GN=fum-1 PE=2 SV=1	2	24	24	24	21	15	19	17	18	18	19	19	20	20	19	21	20	19	20	15	18	16	19	15	21	15	19	17	18	18	19	19	20	20	19	21	20	19	20	15	18	16
O17218;A8WIR1	O17218;A8WIR1	20;14	20;14	20;14		rps-22	>tr|O17218|O17218_CAEEL Protein RPS-22, isoform a OS=Caenorhabditis elegans GN=rps-22 PE=2 SV=1;>tr|A8WIR1|A8WIR1_CAEEL Protein RPS-22, isoform b OS=Caenorhabditis elegans GN=rps-22 PE=2 SV=1	2	20	20	20	18	13	18	16	14	14	19	15	17	18	18	16	19	16	17	12	18	12	18	13	18	13	18	16	14	14	19	15	17	18	18	16	19	16	17	12	18	12
O17271	O17271	1	1	1	Putative protein heh-1	heh-1	>sp|O17271|HEH1_CAEEL Putative protein heh-1 OS=Caenorhabditis elegans GN=heh-1 PE=3 SV=2	1	1	1	1	1	1	0	0	1	1	1	1	0	0	1	0	0	1	0	0	0	1	0	0	1	1	0	0	1	1	1	1	0	0	1	0	0	1	0	0	0	1
O17287	O17287	4	4	4		tomm-22	>tr|O17287|O17287_CAEEL Protein TOMM-22 OS=Caenorhabditis elegans GN=tomm-22 PE=4 SV=1	1	4	4	4	3	2	1	2	3	3	4	3	2	2	3	2	2	2	2	2	2	3	2	2	3	2	1	2	3	3	4	3	2	2	3	2	2	2	2	2	2	3
O17328	O17328	2	2	2		C10E2.6	>tr|O17328|O17328_CAEEL Protein MCT-6 OS=Caenorhabditis elegans GN=mct-6 PE=4 SV=2	1	2	2	2	2	2	1	2	0	2	0	2	2	2	2	2	1	2	1	1	1	2	1	0	2	2	1	2	0	2	0	2	2	2	2	2	1	2	1	1	1	2
O17345	O17345	6	6	5		ttr-6	>tr|O17345|O17345_CAEEL Protein TTR-6 OS=Caenorhabditis elegans GN=ttr-6 PE=4 SV=1	1	6	6	5	4	3	2	4	2	4	4	3	4	4	3	4	2	4	3	3	3	4	2	3	4	3	2	4	2	4	4	3	4	4	3	4	2	4	3	3	3	4
O17352	O17352	4	4	4		aagr-4	>tr|O17352|O17352_CAEEL Protein AAGR-4 OS=Caenorhabditis elegans GN=aagr-4 PE=4 SV=3	1	4	4	4	4	2	3	2	4	4	4	2	4	2	3	3	3	2	3	1	4	3	2	2	4	2	3	2	4	4	4	2	4	2	3	3	3	2	3	1	4	3
O17365;Q6QUR0	O17365;Q6QUR0	4;4	4;4	4;4		srp-2;SRP-2	>tr|O17365|O17365_CAEEL Protein SRP-2 OS=Caenorhabditis elegans GN=srp-2 PE=3 SV=1;>tr|Q6QUR0|Q6QUR0_CAEEL Serine or cysteine protease inhibitor OS=Caenorhabditis elegans GN=SRP-2 PE=2 SV=1	2	4	4	4	3	2	3	1	2	1	3	3	3	3	3	0	2	1	3	1	2	1	2	3	3	2	3	1	2	1	3	3	3	3	3	0	2	1	3	1	2	1
O17389	O17389	5	5	5		tth-1	>tr|O17389|O17389_CAEEL Protein TTH-1 OS=Caenorhabditis elegans GN=tth-1 PE=4 SV=2	1	5	5	5	3	2	1	2	2	1	2	2	3	3	1	2	2	3	2	2	3	1	3	1	3	2	1	2	2	1	2	2	3	3	1	2	2	3	2	2	3	1
O17406	O17406	6	6	6		attf-2	>tr|O17406|O17406_CAEEL Protein ATTF-2 OS=Caenorhabditis elegans GN=attf-2 PE=4 SV=1	1	6	6	6	3	3	3	3	2	5	4	5	3	4	4	3	3	5	3	2	3	5	3	2	3	3	3	3	2	5	4	5	3	4	4	3	3	5	3	2	3	5
O17536	O17536	3	3	3	Histone H1.4	hil-4	>sp|O17536|H14_CAEEL Histone H1.4 OS=Caenorhabditis elegans GN=hil-4 PE=2 SV=3	1	3	3	3	3	2	3	2	3	2	3	3	3	2	2	3	2	3	3	1	2	3	3	2	3	2	3	2	3	2	3	3	3	2	2	3	2	3	3	1	2	3
O17570	O17570	5	5	5	60S ribosomal protein L38	rpl-38	>sp|O17570|RL38_CAEEL 60S ribosomal protein L38 OS=Caenorhabditis elegans GN=rpl-38 PE=3 SV=2	1	5	5	5	4	3	5	5	5	3	3	4	5	5	5	5	5	5	5	4	4	3	5	5	4	3	5	5	5	3	3	4	5	5	5	5	5	5	5	4	4	3
O17586	O17586	16	16	16	Proteasome subunit alpha type-6	pas-1	>sp|O17586|PSA6_CAEEL Proteasome subunit alpha type-6 OS=Caenorhabditis elegans GN=pas-1 PE=1 SV=1	1	16	16	16	14	11	10	12	12	12	14	13	14	11	14	13	14	12	14	12	13	12	14	13	14	11	10	12	12	12	14	13	14	11	14	13	14	12	14	12	13	12
O17606	O17606	7	7	7	UPF0160 protein C27H6.8		>sp|O17606|YK4P_CAEEL UPF0160 protein C27H6.8 OS=Caenorhabditis elegans GN=C27H6.8 PE=3 SV=2	1	7	7	7	4	5	4	2	3	5	4	4	4	2	2	2	3	2	2	2	4	5	3	1	4	5	4	2	3	5	4	4	4	2	2	2	3	2	2	2	4	5
O17607	O17607	18	18	18		ruvb-1	>tr|O17607|O17607_CAEEL Protein RUVB-1 OS=Caenorhabditis elegans GN=ruvb-1 PE=1 SV=2	1	18	18	18	11	13	12	9	13	9	13	12	11	10	12	9	9	8	9	9	11	12	11	9	11	13	12	9	13	9	13	12	11	10	12	9	9	8	9	9	11	12
O17621	O17621	7	7	7		C29F7.2	>tr|O17621|O17621_CAEEL Protein C29F7.2 OS=Caenorhabditis elegans GN=C29F7.2 PE=4 SV=2	1	7	7	7	7	6	6	5	7	3	7	7	6	3	7	4	6	5	5	1	7	4	5	3	7	6	6	5	7	3	7	7	6	3	7	4	6	5	5	1	7	4
O17622	O17622	10	10	10		C29F7.3	>sp|O17622|KCY1_CAEEL UMP-CMP kinase 1 OS=Caenorhabditis elegans GN=C29F7.3 PE=1 SV=1	1	10	10	10	8	6	8	6	7	5	7	6	8	7	7	5	6	6	6	5	7	6	6	2	8	6	8	6	7	5	7	6	8	7	7	5	6	6	6	5	7	6
O17626	O17626	22	22	22		C31C9.2	>tr|O17626|O17626_CAEEL Protein C31C9.2 OS=Caenorhabditis elegans GN=C31C9.2 PE=4 SV=1	1	22	22	22	17	14	15	14	14	18	17	15	17	15	17	15	16	14	14	14	15	15	14	14	17	14	15	14	14	18	17	15	17	15	17	15	16	14	14	14	15	15
O17643	O17643	16	15	15	Isocitrate dehydrogenase [NADP]	idh-2	>tr|O17643|O17643_CAEEL Isocitrate dehydrogenase [NADP] OS=Caenorhabditis elegans GN=idh-2 PE=3 SV=1	1	16	15	15	13	12	12	10	13	10	14	12	13	10	13	11	12	12	12	11	12	10	12	9	12	12	12	10	12	10	13	12	12	10	12	11	12	12	11	11	12	10
O17680;Q95QX7	O17680	30;1	30;1	26;0	Probable S-adenosylmethionine synthase 1	sams-1	>sp|O17680|METK1_CAEEL Probable S-adenosylmethionine synthase 1 OS=Caenorhabditis elegans GN=sams-1 PE=1 SV=1	2	30	30	26	30	23	27	23	27	25	29	26	26	27	26	26	25	26	28	24	28	25	25	20	30	23	27	23	27	25	29	26	26	27	26	26	25	26	28	24	28	25
O17687	O17687	22	22	22		nasp-2	>tr|O17687|O17687_CAEEL Protein NASP-2 OS=Caenorhabditis elegans GN=nasp-2 PE=4 SV=1	1	22	22	22	21	18	19	18	19	20	20	20	20	22	20	18	16	18	19	17	20	19	21	12	21	18	19	18	19	20	20	20	20	22	20	18	16	18	19	17	20	19
O17694	O17694	11	11	11		ril-1	>tr|O17694|O17694_CAEEL Protein RIL-1 OS=Caenorhabditis elegans GN=ril-1 PE=4 SV=1	1	11	11	11	11	9	10	10	10	8	10	10	10	11	10	10	11	9	11	9	10	7	10	10	11	9	10	10	10	8	10	10	10	11	10	10	11	9	11	9	10	7
O17725	O17725	2	2	2		D1086.3	>tr|O17725|O17725_CAEEL Protein D1086.3 OS=Caenorhabditis elegans GN=CELE_D1086.3 PE=4 SV=1	1	2	2	2	2	2	2	1	1	0	2	1	2	2	2	2	2	2	2	1	2	2	2	1	2	2	2	1	1	0	2	1	2	2	2	2	2	2	2	1	2	2
O17730	O17730	4	4	4	Putative thiosulfate sulfurtransferase D2023.5	D2023.5	>sp|O17730|THT2_CAEEL Putative thiosulfate sulfurtransferase D2023.5 OS=Caenorhabditis elegans GN=D2023.5 PE=3 SV=1	1	4	4	4	4	3	3	3	4	4	4	4	4	3	4	4	4	4	4	3	3	3	4	2	4	3	3	3	4	4	4	4	4	3	4	4	4	4	4	3	3	3
O17731	O17731	2	2	2		D2023.4	>tr|O17731|O17731_CAEEL Protein D2023.4 OS=Caenorhabditis elegans GN=CELE_D2023.4 PE=4 SV=1	1	2	2	2	1	2	0	1	1	1	1	1	1	0	1	0	1	1	0	0	0	1	0	0	1	2	0	1	1	1	1	1	1	0	1	0	1	1	0	0	0	1
O17732;H2L2E4	O17732;H2L2E4	55;30	55;30	55;30	Pyruvate carboxylase 1	pyc-1	>sp|O17732|PYC1_CAEEL Pyruvate carboxylase 1 OS=Caenorhabditis elegans GN=pyc-1 PE=1 SV=1;>tr|H2L2E4|H2L2E4_CAEEL Protein PYC-1, isoform b OS=Caenorhabditis elegans GN=pyc-1 PE=2 SV=1	2	55	55	55	45	34	40	35	43	40	47	39	41	41	44	37	42	41	35	25	41	36	41	25	45	34	40	35	43	40	47	39	41	41	44	37	42	41	35	25	41	36
O17759	O17759	38	38	38		tkt-1	>tr|O17759|O17759_CAEEL Protein TKT-1 OS=Caenorhabditis elegans GN=tkt-1 PE=4 SV=1	1	38	38	38	33	28	31	30	30	30	33	30	31	32	31	32	33	29	32	29	32	27	32	25	33	28	31	30	30	30	33	30	31	32	31	32	33	29	32	29	32	27
1629496;1629497;1629498;1629499;1629500;1629501;1629502;1629503;1629504;1629505;1629506;1629507;1629508;1629509;1629510;1629511;1629512;1629513;1629514;1629515;1629516;1629517;1629518;1629519;1629520;1629521;1629522;1629523;1629524;1629525;1629526;1629527;1629528;1629529;1629530;1629531;1629532;1629533;1629534;1629535;1629536;1629537;1629538;1629539;1629540;1629541;1629542;1629543;1629544;1629545…	1446;1447;1448;1449;1450;1451;1452;1453;1454;1455;1456;1457;1458;1459;1460;1461;6751;6752;6753;6754;6755;6756;6757;6758;6759;6760;6761;6762;6763;6764;6765;6766;6767;6768;6769;6770;6771;6772;6773;6774;6775;6776;6777;6778;6779;6780;6781;6782;6783;6784;6785;6786;6787;6788;6789;6790;6791;6792;6793;59602;76232;76233;76234;76235;76236;76237;76238;76239;76240;76241;76242;76243;76244;76245;76246;76247;76…	1461;6790;59602;76247;87780;107878;140514;141942;144721;144835;178645;204982;210346;210366;217680;236750;243467;260910;275218;284251;284661;351891;377667;386991;387023;387742;400102;432800;436761;436827;436849;460764;460800;477910;483045;514182;514227;523073	595;596;597;598;599;600;3434;3435	426;427;428;429;430;431	9;16;267;284;288;407;481;489	25;44;52;131;400;602
O17836;B7WNA0;O17835;Q7JL40	O17836;B7WNA0;O17835;Q7JL40	30;29;27;27	30;29;27;27	1;0;0;0	Pyruvate kinase	pyk-1	>tr|O17836|O17836_CAEEL Pyruvate kinase OS=Caenorhabditis elegans GN=pyk-1 PE=2 SV=1;>tr|B7WNA0|B7WNA0_CAEEL Pyruvate kinase OS=Caenorhabditis elegans GN=pyk-1 PE=2 SV=1;>tr|O17835|O17835_CAEEL Pyruvate kinase OS=Caenorhabditis elegans GN=pyk-1 PE=2 SV=1;>	4	30	30	1	25	21	25	24	24	21	27	25	25	23	26	24	24	26	24	22	27	23	25	21	25	21	25	24	24	21	27	25	25	23	26	24	24	26	24	22	27	23
O17838	O17838	1	1	1		F25H5.5	>tr|O17838|O17838_CAEEL Protein F25H5.5, isoform a OS=Caenorhabditis elegans GN=CELE_F25H5.5 PE=2 SV=2	1	1	1	1	1	0	1	1	0	1	1	1	0	0	1	1	1	1	0	1	0	1	0	0	1	0	1	1	0	1	1	1	0	0	1	1	1	1	0	1	0	1
O17839	O17839	2	2	2		mrpl-54	>tr|O17839|O17839_CAEEL Protein MRPL-54 OS=Caenorhabditis elegans GN=mrpl-54 PE=4 SV=2	1	2	2	2	2	1	1	2	2	2	1	1	2	2	1	2	2	1	1	0	2	1	1	0	2	1	1	2	2	2	1	1	2	2	1	2	2	1	1	0	2	1
O17860;B7WNA1	O17860;B7WNA1	2;1	2;1	2;1		F37H8.3	>tr|O17860|O17860_CAEEL Protein F37H8.3, isoform a OS=Caenorhabditis elegans GN=CELE_F37H8.3 PE=2 SV=2;>tr|B7WNA1|B7WNA1_CAEEL Protein F37H8.3, isoform b OS=Caenorhabditis elegans GN=CELE_F37H8.3 PE=2 SV=1	2	2	2	2	1	0	0	0	0	1	0	0	0	1	0	0	0	0	0	0	0	0	0	0	1	0	0	0	0	1	0	0	0	1	0	0	0	0	0	0	0	0
O17861	O17861	9	9	9	GILT-like protein F37H8.5	F37H8.5	>sp|O17861|YVRI_CAEEL GILT-like protein F37H8.5 OS=Caenorhabditis elegans GN=F37H8.5 PE=1 SV=1	1	9	9	9	7	5	7	4	7	4	7	3	8	6	7	6	8	4	9	6	7	4	8	5	7	5	7	4	7	4	7	3	8	6	7	6	8	4	9	6	7	4
O17891	O17891	4	4	4		F55B11.2	>tr|O17891|O17891_CAEEL Protein F55B11.2 OS=Caenorhabditis elegans GN=CELE_F55B11.2 PE=4 SV=2	1	4	4	4	4	3	3	4	4	4	4	3	4	3	4	4	4	2	4	3	4	3	4	3	4	3	3	4	4	4	4	3	4	3	4	4	4	2	4	3	4	3
O17892	O17892	9	9	9		F55B11.1	>tr|O17892|O17892_CAEEL Protein F55B11.1 OS=Caenorhabditis elegans GN=CELE_F55B11.1 PE=4 SV=1	1	9	9	9	6	6	4	2	5	5	6	5	4	2	4	4	5	2	2	1	5	4	4	2	6	6	4	2	5	5	6	5	4	2	4	4	5	2	2	1	5	4
O17893;Q7JKF1	O17893	9;2	9;2	9;2		F55B11.3	>tr|O17893|O17893_CAEEL Protein F55B11.3 OS=Caenorhabditis elegans GN=CELE_F55B11.3 PE=4 SV=3	2	9	9	9	6	5	4	5	6	5	7	8	6	6	5	6	5	5	5	6	5	5	4	4	6	5	4	5	6	5	7	8	6	6	5	6	5	5	5	6	5	5
O17895	O17895	2	2	2		haf-3	>tr|O17895|O17895_CAEEL Protein HAF-3 OS=Caenorhabditis elegans GN=haf-3 PE=4 SV=2	1	2	2	2	2	1	1	2	2	1	2	1	2	1	2	2	1	1	2	2	2	2	1	1	2	1	1	2	2	1	2	1	2	1	2	2	1	1	2	2	2	2
O17901	O17901	6	6	6	Probable coatomer subunit zeta	F59E10.3	>sp|O17901|COPZ_CAEEL Probable coatomer subunit zeta OS=Caenorhabditis elegans GN=F59E10.3 PE=3 SV=1	1	6	6	6	5	4	5	3	3	4	6	2	5	4	5	3	5	3	4	2	5	4	4	2	5	4	5	3	3	4	6	2	5	4	5	3	5	3	4	2	5	4
O17907;K8ES75;K8F7T8	O17907;K8ES75	4;2;1	4;2;1	4;2;1		ctg-1	>tr|O17907|O17907_CAEEL Protein CTG-1, isoform a OS=Caenorhabditis elegans GN=ctg-1 PE=4 SV=2;>tr|K8ES75|K8ES75_CAEEL Protein CTG-1, isoform b OS=Caenorhabditis elegans GN=ctg-1 PE=4 SV=1	3	4	4	4	3	3	0	2	3	2	3	2	2	2	3	2	3	2	3	1	2	2	2	1	3	3	0	2	3	2	3	2	2	2	3	2	3	2	3	1	2	2
O17909	O17909	1	1	1		chd-1	>tr|O17909|O17909_CAEEL Protein CHD-1 OS=Caenorhabditis elegans GN=chd-1 PE=4 SV=2	1	1	1	1	1	0	1	1	1	1	1	0	1	0	1	0	0	1	1	0	1	0	1	0	1	0	1	1	1	1	1	0	1	0	1	0	0	1	1	0	1	0
O17915;Q94134	O17915	20;8	20;8	20;8	GTP-binding nuclear protein ran-1	ran-1	>sp|O17915|RAN_CAEEL GTP-binding nuclear protein ran-1 OS=Caenorhabditis elegans GN=ran-1 PE=1 SV=1	2	20	20	20	17	12	15	17	18	15	17	16	17	17	18	18	18	15	18	16	17	14	18	13	17	12	15	17	18	15	17	16	17	17	18	18	18	15	18	16	17	14
O17919	O17919	18	18	18	Putative H/ACA ribonucleoprotein complex subunit 4	K01G5.5	>sp|O17919|DKC1_CAEEL Putative H/ACA ribonucleoprotein complex subunit 4 OS=Caenorhabditis elegans GN=K01G5.5 PE=3 SV=1	1	18	18	18	17	14	15	15	14	12	18	17	14	15	17	15	17	16	13	9	17	17	16	12	17	14	15	15	14	12	18	17	14	15	17	15	17	16	13	9	17	17
O17921	O17921	34	5	5		tbb-1	>tr|O17921|O17921_CAEEL Protein TBB-1 OS=Caenorhabditis elegans GN=tbb-1 PE=3 SV=1	1	34	5	5	32	29	30	31	28	31	32	32	31	33	32	32	30	31	30	28	32	31	31	25	5	4	5	5	4	5	5	5	5	5	5	5	5	5	4	4	5	5
11866;1011867;1011868;1011869;1011870;1011871;1011872;1011873;1011874;1011875;1011876;1011877;1011878;1011879;1011880;1011881;1011882;1011883;1011884;1011885;1011886;1011887;1011888;1011889;1011890;1011891;1011892;1011893;1011894;1011895;1011896;1011897;1011898;1011899;1011900;1011901;1011902;1011903;1011904;1011905;1011906;1011907;1011908;1011909;1011910;1011911;1011912;1011913;1011914;1011915;1…	32205;32206;32207;32208;32209;32210;32211;32212;32213;32214;32215;32216;32217;32218;32219;32220;32221;32222;32223;32224;32225;32226;32227;32228;32229;32230;32231;32232;32233;32234;32235;32236;32237;32238;32239;32240;32241;32242;32243;32244;32245;32246;32247;32248;32249;32250;32251;32252;32253;32254;32255;32256;32257;32258;32259;32260;32261;32262;32263;32264;32265;32266;32267;32268;32269;32270;322…	32246;32373;53788;82172;93092;105976;123011;123059;129196;141252;141265;167734;178884;178887;196416;201507;201576;203634;220044;234604;244903;273985;273994;284613;284630;296265;297843;315638;320851;365344;387462;426203;426242;530732	609;610;611;612;613;614;615;616;617;618;619;620;621;622;3439;3440;3441;3442;3443;3444;3445	442;443;444;445;446;447;448;449;450;451;452;453;454;455	11;14;15;52;55;56;94;99;100;115;131;219;226;256;291;292;337;347;348;370;375	1;73;147;164;233;257;267;293;316;321;323;330;363;388
O17939	O17939	7	6	6		aipl-1	>tr|O17939|O17939_CAEEL Protein AIPL-1 OS=Caenorhabditis elegans GN=aipl-1 PE=4 SV=1	1	7	6	6	4	4	3	1	4	4	5	4	5	3	4	4	3	5	4	2	4	5	3	3	4	4	3	1	4	4	5	3	5	3	4	4	3	5	4	2	4	5
O17944;Q564S2	O17944;Q564S2	2;2	2;2	2;2		K10C3.5	>tr|O17944|O17944_CAEEL Protein K10C3.5, isoform a OS=Caenorhabditis elegans GN=CELE_K10C3.5 PE=2 SV=2;>tr|Q564S2|Q564S2_CAEEL Protein K10C3.5, isoform b OS=Caenorhabditis elegans GN=CELE_K10C3.5 PE=2 SV=1	2	2	2	2	1	1	1	0	1	2	1	0	1	1	1	1	1	1	0	0	1	1	1	0	1	1	1	0	1	2	1	0	1	1	1	1	1	1	0	0	1	1
O17953;O17953-2	O17953	23;5	23;5	23;5	Dihydrolipoyl dehydrogenase	dld-1	>sp|O17953|DLDH_CAEEL Dihydrolipoyl dehydrogenase, mitochondrial OS=Caenorhabditis elegans GN=dld-1 PE=2 SV=2	2	23	23	23	18	16	15	15	16	18	18	18	17	15	16	15	15	17	14	12	18	16	16	13	18	16	15	15	16	18	18	18	17	15	16	15	15	17	14	12	18	16
O17954;G3MU72	O17954	5;2	5;2	5;2		LLC1.2	>tr|O17954|O17954_CAEEL Protein LLC1.2, isoform a OS=Caenorhabditis elegans GN=CELE_LLC1.2 PE=2 SV=1	2	5	5	5	4	5	4	3	4	4	4	5	4	3	4	4	4	3	4	1	4	4	4	2	4	5	4	3	4	4	4	5	4	3	4	4	4	3	4	1	4	4
O17966;O17966-2	O17966;O17966-2	2;2	2;2	2;2	DNA topoisomerase 1	top-1	>sp|O17966|TOP1_CAEEL DNA topoisomerase 1 OS=Caenorhabditis elegans GN=top-1 PE=2 SV=1;>sp|O17966-2|TOP1_CAEEL Isoform b of DNA topoisomerase 1 OS=Caenorhabditis elegans GN=top-1	2	2	2	2	1	1	1	1	2	1	1	1	1	1	1	2	1	1	1	1	1	1	1	2	1	1	1	1	2	1	1	1	1	1	1	2	1	1	1	1	1	1
O18000	O18000	21	21	21		pes-9	>tr|O18000|O18000_CAEEL Protein PES-9 OS=Caenorhabditis elegans GN=pes-9 PE=4 SV=1	1	21	21	21	21	18	17	19	17	21	21	20	20	19	21	19	17	19	18	14	20	19	18	14	21	18	17	19	17	21	21	20	20	19	21	19	17	19	18	14	20	19
O18054	O18054	8	8	8	Probable prefoldin subunit 3	pfd-3	>sp|O18054|PFD3_CAEEL Probable prefoldin subunit 3 OS=Caenorhabditis elegans GN=pfd-3 PE=3 SV=1	1	8	8	8	7	5	8	4	7	6	8	6	7	8	7	6	5	6	5	4	6	6	6	3	7	5	8	4	7	6	8	6	7	8	7	6	5	6	5	4	6	6
O18089	O18089	11	11	11		T13F3.6	>tr|O18089|O18089_CAEEL Protein T13F3.6 OS=Caenorhabditis elegans GN=CELE_T13F3.6 PE=4 SV=2	1	11	11	11	10	9	10	10	9	9	10	10	9	10	10	9	8	9	9	8	9	9	8	8	10	9	10	10	9	9	10	10	9	10	10	9	8	9	9	8	9	9
O18154	O18154	11	3	3		tba-7	>tr|O18154|O18154_CAEEL Protein TBA-7 OS=Caenorhabditis elegans GN=tba-7 PE=3 SV=1	1	11	3	3	10	10	11	10	10	10	10	10	11	9	10	10	11	10	10	8	10	11	11	8	3	3	3	3	2	3	3	3	3	2	3	3	3	3	3	2	3	3
O18155	O18155	1	1	1		T28D6.7	>tr|O18155|O18155_CAEEL Protein T28D6.7 OS=Caenorhabditis elegans GN=CELE_T28D6.7 PE=4 SV=2	1	1	1	1	0	0	0	0	0	1	0	0	0	0	0	0	0	0	0	0	0	0	0	0	0	0	0	0	0	1	0	0	0	0	0	0	0	0	0	0	0	0
O18156	O18156	2	2	2		T28D6.3	>tr|O18156|O18156_CAEEL Protein T28D6.3 OS=Caenorhabditis elegans GN=CELE_T28D6.3 PE=4 SV=1	1	2	2	2	1	2	1	1	1	2	1	1	1	1	1	1	0	1	1	0	2	2	0	1	1	2	1	1	1	2	1	1	1	1	1	1	0	1	1	0	2	2
O18178	O18178	8	8	8		pptr-1	>tr|O18178|O18178_CAEEL Protein PPTR-1 OS=Caenorhabditis elegans GN=pptr-1 PE=1 SV=4	1	8	8	8	3	3	2	1	3	2	3	4	4	1	4	1	2	3	0	0	2	3	0	0	3	3	2	1	3	2	3	4	4	1	4	1	2	3	0	0	2	3
O18180	O18180	4	4	4		mrpl-12	>tr|O18180|O18180_CAEEL Protein MRPL-12 OS=Caenorhabditis elegans GN=mrpl-12 PE=1 SV=1	1	4	4	4	3	4	2	3	2	4	2	3	3	3	3	4	2	4	3	2	2	3	3	2	3	4	2	3	2	4	2	3	3	3	3	4	2	4	3	2	2	3
O18199	O18199	4	4	4		mrpl-37	>tr|O18199|O18199_CAEEL Protein MRPL-37 OS=Caenorhabditis elegans GN=mrpl-37 PE=4 SV=3	1	4	4	4	2	0	2	1	0	2	1	2	1	2	2	2	2	0	2	0	1	1	2	0	2	0	2	1	0	2	1	2	1	2	2	2	2	0	2	0	1	1
O18216	O18216	2	2	2	RNA-binding protein pno-1	pno-1	>sp|O18216|PNO1_CAEEL RNA-binding protein pno-1 OS=Caenorhabditis elegans GN=pno-1 PE=3 SV=1	1	2	2	2	0	0	0	0	0	0	0	1	0	1	0	0	0	0	0	0	0	1	0	0	0	0	0	0	0	0	0	1	0	1	0	0	0	0	0	0	0	1
O18224	O18224	5	5	5		Y57G11B.5	>tr|O18224|O18224_CAEEL Protein Y57G11B.5 OS=Caenorhabditis elegans GN=CELE_Y57G11B.5 PE=4 SV=1	1	5	5	5	3	4	4	5	4	5	3	5	5	3	4	5	4	4	5	5	5	5	5	5	3	4	4	5	4	5	3	5	5	3	4	5	4	4	5	5	5	5
O18229;O18229-2	O18229;O18229-2	10;10	10;10	10;10	Putative 6-phosphogluconolactonase	Y57G11C.3	>sp|O18229|6PGL_CAEEL Putative 6-phosphogluconolactonase OS=Caenorhabditis elegans GN=Y57G11C.3 PE=3 SV=2;>sp|O18229-2|6PGL_CAEEL Isoform b of Putative 6-phosphogluconolactonase OS=Caenorhabditis elegans GN=Y57G11C.3	2	10	10	10	6	6	6	4	6	6	7	7	6	4	6	8	4	5	5	3	7	6	5	2	6	6	6	4	6	6	7	7	6	4	6	8	4	5	5	3	7	6
O18235	O18235	3	3	3		coq-3	>tr|O18235|O18235_CAEEL Protein COQ-3, isoform a OS=Caenorhabditis elegans GN=coq-3 PE=2 SV=1	1	3	3	3	3	2	3	0	3	1	3	1	3	1	3	2	3	0	3	0	3	0	2	0	3	2	3	0	3	1	3	1	3	1	3	2	3	0	3	0	3	0
O18236	O18236	4	4	4		nuo-3	>tr|O18236|O18236_CAEEL Protein NUO-3, isoform b OS=Caenorhabditis elegans GN=nuo-3 PE=2 SV=1	1	4	4	4	2	2	2	2	2	3	2	2	2	3	2	2	3	2	3	2	3	2	3	2	2	2	2	2	2	3	2	2	2	3	2	2	3	2	3	2	3	2
O18239;G3MU88	O18239;G3MU88	5;4	5;4	5;4		Y57G11C.15	>tr|O18239|O18239_CAEEL Protein SEC-61, isoform a OS=Caenorhabditis elegans GN=sec-61 PE=2 SV=1;>tr|G3MU88|G3MU88_CAEEL Protein SEC-61, isoform b OS=Caenorhabditis elegans GN=sec-61 PE=2 SV=1	2	5	5	5	3	3	3	3	2	2	4	2	3	2	3	2	3	2	4	1	3	5	3	1	3	3	3	3	2	2	4	2	3	2	3	2	3	2	4	1	3	5
O18240	O18240	23	23	23		rps-18	>tr|O18240|O18240_CAEEL Protein RPS-18 OS=Caenorhabditis elegans GN=rps-18 PE=3 SV=1	1	23	23	23	20	18	19	21	23	18	19	19	21	22	22	22	23	19	21	21	19	18	23	22	20	18	19	21	23	18	19	19	21	22	22	22	23	19	21	21	19	18
O18307	O18307	4	4	4		ZK909.3	>tr|O18307|O18307_CAEEL Protein ZK909.3 OS=Caenorhabditis elegans GN=CELE_ZK909.3 PE=4 SV=2	1	4	4	4	4	3	3	2	2	3	3	2	3	3	3	3	3	2	3	2	3	0	3	1	4	3	3	2	2	3	3	2	3	3	3	3	3	2	3	2	3	0
O18650	O18650	12	12	12	40S ribosomal protein S19	rps-19	>sp|O18650|RS19_CAEEL 40S ribosomal protein S19 OS=Caenorhabditis elegans GN=rps-19 PE=2 SV=1	1	12	12	12	10	11	10	10	10	10	10	11	11	10	10	10	10	10	11	11	10	11	11	11	10	11	10	10	10	10	10	11	11	10	10	10	10	10	11	11	10	11
O18687	O18687	3	3	3		F26E4.6	>tr|O18687|O18687_CAEEL Protein F26E4.6 OS=Caenorhabditis elegans GN=CELE_F26E4.6 PE=4 SV=2	1	3	3	3	1	1	1	1	1	1	1	1	1	2	1	2	1	1	1	1	1	2	1	1	1	1	1	1	1	1	1	1	1	2	1	2	1	1	1	1	1	2
O18693	O18693	2	2	2		acs-2	>tr|O18693|O18693_CAEEL Protein ACS-2 OS=Caenorhabditis elegans GN=acs-2 PE=4 SV=1	1	2	2	2	2	2	2	2	2	2	2	2	2	2	2	2	2	1	2	2	2	2	2	1	2	2	2	2	2	2	2	2	2	2	2	2	2	1	2	2	2	2
O18694	O18694	1	1	1		lsm-5	>tr|O18694|O18694_CAEEL Protein LSM-5 OS=Caenorhabditis elegans GN=lsm-5 PE=1 SV=1	1	1	1	1	1	0	1	0	1	0	1	0	1	0	1	0	1	0	1	0	1	0	1	0	1	0	1	0	1	0	1	0	1	0	1	0	1	0	1	0	1	0
O32583	O32583	2	2	2	Sulfur carrier protein ThiS	thiS	>sp|O32583|THIS_ECOLI Sulfur carrier protein ThiS OS=Escherichia coli (strain K12) GN=thiS PE=1 SV=1	1	2	2	2	0	1	0	0	0	1	0	1	0	0	0	0	0	0	0	0	1	2	1	0	0	1	0	0	0	1	0	1	0	0	0	0	0	0	0	0	1	2
O44133	O44133	1	1	1		C24D10.6	>tr|O44133|O44133_CAEEL Protein C24D10.6 OS=Caenorhabditis elegans GN=C24D10.6 PE=4 SV=1	1	1	1	1	1	1	1	0	1	1	1	1	1	1	1	1	1	1	1	1	1	1	1	1	1	1	1	0	1	1	1	1	1	1	1	1	1	1	1	1	1	1
O44144	O44144	9	9	9		perm-4	>tr|O44144|O44144_CAEEL Protein PERM-4 OS=Caenorhabditis elegans GN=perm-4 PE=4 SV=2	1	9	9	9	8	5	7	4	6	7	8	7	7	8	6	5	6	4	6	4	7	6	8	4	8	5	7	4	6	7	8	7	7	8	6	5	6	4	6	4	7	6
O44145	O44145	4	4	4		perm-2	>tr|O44145|O44145_CAEEL Protein PERM-2 OS=Caenorhabditis elegans GN=perm-2 PE=4 SV=2	1	4	4	4	4	4	4	4	4	4	4	4	4	4	4	3	4	4	4	3	4	4	3	4	4	4	4	4	4	4	4	4	4	4	4	3	4	4	4	3	4	4
O44156	O44156	16	16	16	Proteasome subunit alpha type-1	pas-6	>sp|O44156|PSA1_CAEEL Proteasome subunit alpha type-1 OS=Caenorhabditis elegans GN=pas-6 PE=1 SV=1	1	16	16	16	15	12	15	13	15	13	15	12	13	13	15	11	13	12	14	14	13	13	15	12	15	12	15	13	15	13	15	12	13	13	15	11	13	12	14	14	13	13
O44159	O44159	2	2	2		CD4.3	>tr|O44159|O44159_CAEEL Protein CD4.3 OS=Caenorhabditis elegans GN=CD4.3 PE=4 SV=1	1	2	2	2	1	1	1	0	1	1	1	1	1	1	1	1	1	1	1	1	1	0	1	0	1	1	1	0	1	1	1	1	1	1	1	1	1	1	1	1	1	0
O44170;Q9XVW7	O44170;Q9XVW7	1;1	1;1	1;1		B0273.1;B0334.10	>tr|O44170|O44170_CAEEL Protein B0273.1 OS=Caenorhabditis elegans GN=B0273.1 PE=4 SV=1;>tr|Q9XVW7|Q9XVW7_CAEEL Protein B0334.10 OS=Caenorhabditis elegans GN=B0334.10 PE=4 SV=1	2	1	1	1	0	0	0	0	0	0	0	0	0	1	0	0	0	0	0	0	0	0	0	0	0	0	0	0	0	0	0	0	0	1	0	0	0	0	0	0	0	0
O44175	O44175	6	6	6		rfc-2	>tr|O44175|O44175_CAEEL Protein RFC-2 OS=Caenorhabditis elegans GN=rfc-2 PE=4 SV=1	1	6	6	6	4	2	5	2	3	2	4	3	4	3	3	3	5	3	3	2	5	3	5	0	4	2	5	2	3	2	4	3	4	3	3	3	5	3	3	2	5	3
O44183;U4PAP4	O44183;U4PAP4	9;7	9;7	8;6		ZC416.6	>tr|O44183|O44183_CAEEL Protein ZC416.6, isoform a OS=Caenorhabditis elegans GN=CELE_ZC416.6 PE=4 SV=2;>tr|U4PAP4|U4PAP4_CAEEL Protein ZC416.6, isoform b OS=Caenorhabditis elegans GN=CELE_ZC416.6 PE=4 SV=1	2	9	9	8	6	6	6	3	6	3	7	4	6	5	7	3	5	4	5	2	6	6	5	1	6	6	6	3	6	3	7	4	6	5	7	3	5	4	5	2	6	6
O44191;Q9U4E4;Q9UB94;Q9UB95	O44191;Q9U4E4;Q9UB94;Q9UB95	5;5;4;4	5;5;4;4	5;5;4;4		rme-2;lr	>tr|O44191|O44191_CAEEL Protein RME-2 OS=Caenorhabditis elegans GN=rme-2 PE=4 SV=3;>tr|Q9U4E4|Q9U4E4_CAEEL Yolk receptor RME-2 OS=Caenorhabditis elegans PE=2 SV=1;>tr|Q9UB94|Q9UB94_CAEEL Lr protein OS=Caenorhabditis elegans GN=lr PE=4 SV=1;>tr|Q9UB95|Q9UB9	4	5	5	5	3	4	1	2	3	2	4	5	3	2	3	3	3	3	2	1	2	3	2	2	3	4	1	2	3	2	4	5	3	2	3	3	3	3	2	1	2	3
O44400;O44400-2	O44400;O44400-2	31;17	31;17	31;17	Protein F37C4.5	F37C4.5	>sp|O44400|F37C4_CAEEL Protein F37C4.5 OS=Caenorhabditis elegans GN=F37C4.5 PE=1 SV=3;>sp|O44400-2|F37C4_CAEEL Isoform b of Protein F37C4.5 OS=Caenorhabditis elegans GN=F37C4.5	2	31	31	31	27	22	25	23	25	24	25	26	25	28	26	26	26	24	24	22	24	22	25	21	27	22	25	23	25	24	25	26	25	28	26	26	26	24	24	22	24	22
O44411;O44411-2;G8JYE8	O44411;O44411-2	17;17;1	17;17;1	17;17;1	Probable nucleolar GTP-binding protein 1	T07A9.9	>sp|O44411|NOG1_CAEEL Probable nucleolar GTP-binding protein 1 OS=Caenorhabditis elegans GN=T07A9.9 PE=2 SV=1;>sp|O44411-2|NOG1_CAEEL Isoform b of Probable nucleolar GTP-binding protein 1 OS=Caenorhabditis elegans GN=T07A9.9	3	17	17	17	11	13	9	9	11	10	13	11	12	9	11	8	10	10	10	6	12	12	10	6	11	13	9	9	11	10	13	11	12	9	11	8	10	10	10	6	12	12
O44441	O44441	8	8	8	ATPase inhibitor mai-2, mitochondrial	mai-2	>sp|O44441|ATIF2_CAEEL ATPase inhibitor mai-2, mitochondrial OS=Caenorhabditis elegans GN=mai-2 PE=3 SV=1	1	8	8	8	6	6	7	7	7	6	6	8	7	7	7	7	7	7	6	5	7	6	6	6	6	6	7	7	7	6	6	8	7	7	7	7	7	7	6	5	7	6
O44444	O44444	4	4	4		C02B10.4	>tr|O44444|O44444_CAEEL Protein C02B10.4 OS=Caenorhabditis elegans GN=C02B10.4 PE=4 SV=1	1	4	4	4	3	3	3	3	3	3	3	3	2	3	3	3	1	3	3	3	3	3	3	2	3	3	3	3	3	3	3	3	2	3	3	3	1	3	3	3	3	3
O44451	O44451	11	11	11	Pyruvate dehydrogenase E1 component subunit beta, mitochondrial	C04C3.3	>sp|O44451|ODPB_CAEEL Pyruvate dehydrogenase E1 component subunit beta, mitochondrial OS=Caenorhabditis elegans GN=C04C3.3 PE=1 SV=2	1	11	11	11	9	9	8	6	9	8	9	9	8	6	8	6	7	7	7	6	9	9	7	6	9	9	8	6	9	8	9	9	8	6	8	6	7	7	7	6	9	9
O44471	O44471	1	1	1		grd-10	>tr|O44471|O44471_CAEEL Protein GRD-10 OS=Caenorhabditis elegans GN=grd-10 PE=4 SV=1	1	1	1	1	1	1	1	1	1	1	1	1	1	1	1	1	1	1	1	1	1	1	1	1	1	1	1	1	1	1	1	1	1	1	1	1	1	1	1	1	1	1
O44477	O44477	2	2	2	Probable mitochondrial import inner membrane translocase subunit Tim17	tim-17	>sp|O44477|TIM17_CAEEL Probable mitochondrial import inner membrane translocase subunit Tim17 OS=Caenorhabditis elegans GN=tim-17 PE=3 SV=1	1	2	2	2	2	1	1	1	2	1	2	1	2	1	1	0	1	1	1	0	2	2	1	0	2	1	1	1	2	1	2	1	2	1	1	0	1	1	1	0	2	2
O44480	O44480	24	24	24	60S ribosomal protein L18a	rpl-20	>sp|O44480|RL18A_CAEEL 60S ribosomal protein L18a OS=Caenorhabditis elegans GN=rpl-20 PE=3 SV=2	1	24	24	24	22	20	20	20	22	19	22	22	21	21	24	21	21	23	21	19	22	18	21	19	22	20	20	20	22	19	22	22	21	21	24	21	21	23	21	19	22	18
O44501	O44501	5	5	5		fnta-1	>tr|O44501|O44501_CAEEL Protein FNTA-1 OS=Caenorhabditis elegans GN=fnta-1 PE=1 SV=1	1	5	5	5	2	2	1	1	2	1	2	3	2	3	2	2	1	2	2	2	1	2	2	1	2	2	1	1	2	1	2	3	2	3	2	2	1	2	2	2	1	2
U4PFH6;O44503	U4PFH6;O44503	35;35	35;35	35;35		R02D3.1	>tr|U4PFH6|U4PFH6_CAEEL Protein R02D3.1, isoform b OS=Caenorhabditis elegans GN=CELE_R02D3.1 PE=4 SV=1;>tr|O44503|O44503_CAEEL Protein R02D3.1, isoform a OS=Caenorhabditis elegans GN=CELE_R02D3.1 PE=4 SV=1	2	35	35	35	26	17	22	14	18	20	24	24	22	20	28	21	18	21	19	13	22	15	20	10	26	17	22	14	18	20	24	24	22	20	28	21	18	21	19	13	22	15
O44509;Q86MF9	O44509;Q86MF9	6;4	6;4	6;4		F42G8.10	>tr|O44509|O44509_CAEEL Protein F42G8.10, isoform a OS=Caenorhabditis elegans GN=CELE_F42G8.10 PE=2 SV=1;>tr|Q86MF9|Q86MF9_CAEEL Protein F42G8.10, isoform b OS=Caenorhabditis elegans GN=CELE_F42G8.10 PE=2 SV=1	2	6	6	6	4	4	2	3	4	4	4	4	4	4	4	4	5	3	4	3	4	3	4	4	4	4	2	3	4	4	4	4	4	4	4	4	5	3	4	3	4	3
O44512	O44512	12	12	12	Ubiquinol-cytochrome c reductase iron-sulfur subunit	isp-1	>tr|O44512|O44512_CAEEL Cytochrome b-c1 complex subunit Rieske, mitochondrial OS=Caenorhabditis elegans GN=isp-1 PE=3 SV=1	1	12	12	12	11	9	10	10	9	9	10	10	8	10	10	9	11	9	11	10	9	9	10	10	11	9	10	10	9	9	10	10	8	10	10	9	11	9	11	10	9	9
U4PC34;O44517	U4PC34;O44517	2;2	2;2	2;2		F56A11.5	>tr|U4PC34|U4PC34_CAEEL Protein F56A11.5, isoform b OS=Caenorhabditis elegans GN=CELE_F56A11.5 PE=4 SV=1;>tr|O44517|O44517_CAEEL Protein F56A11.5, isoform a OS=Caenorhabditis elegans GN=CELE_F56A11.5 PE=4 SV=1	2	2	2	2	2	1	1	1	2	2	2	2	2	2	2	2	1	0	1	1	2	2	2	0	2	1	1	1	2	2	2	2	2	2	2	2	1	0	1	1	2	2
O44537	O44537	1	1	1		C53A3.1	>tr|O44537|O44537_CAEEL Protein C53A3.1 OS=Caenorhabditis elegans GN=C53A3.1 PE=4 SV=2	1	1	1	1	1	1	1	1	1	1	1	1	1	1	1	1	1	1	1	1	1	1	1	1	1	1	1	1	1	1	1	1	1	1	1	1	1	1	1	1	1	1
O44542	O44542	2	2	2		srt-12	>tr|O44542|O44542_CAEEL Protein SRT-12 OS=Caenorhabditis elegans GN=srt-12 PE=4 SV=2	1	2	2	2	0	0	0	0	2	0	0	0	0	0	0	0	0	0	0	0	0	0	0	0	0	0	0	0	2	0	0	0	0	0	0	0	0	0	0	0	0	0
O44549	O44549	18	16	16		acdh-3	>tr|O44549|O44549_CAEEL Protein ACDH-3 OS=Caenorhabditis elegans GN=acdh-3 PE=3 SV=1	1	18	16	16	16	14	15	12	16	14	16	15	15	14	16	14	14	12	15	10	16	13	14	11	14	12	13	10	14	12	14	13	13	12	14	12	12	10	13	8	14	11
O44555	O44555	2	1	1	Aldehyde dehydrogenase	alh-5	>tr|O44555|O44555_CAEEL Aldehyde dehydrogenase OS=Caenorhabditis elegans GN=alh-5 PE=3 SV=1	1	2	1	1	2	1	1	0	2	0	1	1	2	1	2	0	1	1	1	0	2	1	1	0	1	0	0	0	1	0	0	1	1	0	1	0	1	0	1	0	1	0
O44565	O44565	17	17	17		lam-1	>tr|O44565|O44565_CAEEL Protein LAM-1 OS=Caenorhabditis elegans GN=lam-1 PE=4 SV=3	1	17	17	17	14	8	9	9	13	11	12	9	10	9	12	9	9	8	8	6	12	10	12	5	14	8	9	9	13	11	12	9	10	9	12	9	9	8	8	6	12	10
O44566	O44566	4	4	4		W03F8.4	>tr|O44566|O44566_CAEEL Protein W03F8.4 OS=Caenorhabditis elegans GN=CELE_W03F8.4 PE=3 SV=1	1	4	4	4	3	2	2	2	2	2	2	2	3	1	3	1	3	0	3	2	3	3	3	0	3	2	2	2	2	2	2	2	3	1	3	1	3	0	3	2	3	3
O44572	O44572	7	4	4	Troponin I 4	tni-4	>sp|O44572|TNNI4_CAEEL Troponin I 4 OS=Caenorhabditis elegans GN=tni-4 PE=2 SV=2	1	7	4	4	7	4	6	5	7	6	7	6	7	6	7	6	7	6	7	5	7	5	6	5	4	1	4	2	4	3	4	3	4	3	4	4	4	3	4	2	4	2
O44608	O44608	5	4	4		hacd-1	>tr|O44608|O44608_CAEEL Protein HACD-1 OS=Caenorhabditis elegans GN=hacd-1 PE=4 SV=1	1	5	4	4	2	2	1	2	2	3	2	3	2	2	2	3	2	3	2	3	2	2	2	3	1	1	1	2	1	2	1	2	1	2	1	2	1	2	1	2	1	1
O44727	O44727	4	4	4		cpn-4	>tr|O44727|O44727_CAEEL Protein CPN-4 OS=Caenorhabditis elegans GN=cpn-4 PE=4 SV=3	1	4	4	4	4	3	4	3	3	3	4	4	4	4	4	4	4	3	4	2	3	3	4	3	4	3	4	3	3	3	4	4	4	4	4	4	4	3	4	2	3	3
O44730	O44730	2	2	2		zig-7	>tr|O44730|O44730_CAEEL Protein ZIG-7 OS=Caenorhabditis elegans GN=zig-7 PE=4 SV=3	1	2	2	2	1	1	0	1	0	1	1	2	2	1	1	2	1	1	0	1	1	1	1	1	1	1	0	1	0	1	1	2	2	1	1	2	1	1	0	1	1	1
O44739	O44739	7	7	7	BAG family molecular chaperone regulator 1	bag-1	>sp|O44739|BAG1_CAEEL BAG family molecular chaperone regulator 1 OS=Caenorhabditis elegans GN=bag-1 PE=1 SV=1	1	7	7	7	7	3	6	4	5	5	7	6	6	7	6	6	4	2	6	2	4	4	5	1	7	3	6	4	5	5	7	6	6	7	6	6	4	2	6	2	4	4
O44750	O44750	14	14	14		app-1	>tr|O44750|O44750_CAEEL Protein APP-1 OS=Caenorhabditis elegans GN=app-1 PE=1 SV=1	1	14	14	14	10	6	8	7	7	12	10	8	8	9	9	6	10	7	8	6	9	8	9	8	10	6	8	7	7	12	10	8	8	9	9	6	10	7	8	6	9	8
O44782	O44782	13	13	13	Major sperm protein	vpr-1	>tr|O44782|O44782_CAEEL Major sperm protein OS=Caenorhabditis elegans GN=vpr-1 PE=1 SV=1	1	13	13	13	10	6	7	6	7	8	8	8	9	8	9	6	9	5	10	4	8	8	8	5	10	6	7	6	7	8	8	8	9	8	9	6	9	5	10	4	8	8
O44821	O44821	1	1	1		F52C6.2	>tr|O44821|O44821_CAEEL Protein F52C6.2 OS=Caenorhabditis elegans GN=CELE_F52C6.2 PE=4 SV=3	1	1	1	1	0	0	0	1	0	0	0	0	1	0	1	1	0	0	0	1	0	0	0	0	0	0	0	1	0	0	0	0	1	0	1	1	0	0	0	1	0	0
O44897;Q8IA64	O44897;Q8IA64	5;3	5;3	5;3		haf-9	>tr|O44897|O44897_CAEEL Protein HAF-9, isoform a OS=Caenorhabditis elegans GN=haf-9 PE=2 SV=2;>tr|Q8IA64|Q8IA64_CAEEL Protein HAF-9, isoform b OS=Caenorhabditis elegans GN=haf-9 PE=2 SV=1	2	5	5	5	3	3	3	1	2	2	3	3	4	2	4	3	3	2	3	3	4	2	3	3	3	3	3	1	2	2	3	3	4	2	4	3	3	2	3	3	4	2
O44906;Q8ITY0;Q8ITY2;Q8ITY1	O44906;Q8ITY0;Q8ITY2;Q8ITY1	33;29;25;20	32;28;24;19	32;28;24;19		pck-1	>tr|O44906|O44906_CAEEL Protein PCK-1, isoform a OS=Caenorhabditis elegans GN=pck-1 PE=2 SV=2;>tr|Q8ITY0|Q8ITY0_CAEEL Protein PCK-1, isoform d OS=Caenorhabditis elegans GN=pck-1 PE=2 SV=1;>tr|Q8ITY2|Q8ITY2_CAEEL Protein PCK-1, isoform b OS=Caenorhabditis e	4	33	32	32	33	25	30	30	26	30	32	32	29	32	32	30	32	30	29	17	29	28	31	20	32	24	29	29	25	29	31	31	28	31	31	29	31	29	28	16	28	27
O44951	O44951	1	1	1		C34B2.5	>tr|O44951|O44951_CAEEL Protein C34B2.5 OS=Caenorhabditis elegans GN=C34B2.5 PE=4 SV=1	1	1	1	1	1	0	0	0	0	1	1	1	0	1	0	0	0	0	0	0	0	0	0	0	1	0	0	0	0	1	1	1	0	1	0	0	0	0	0	0	0	0
O44952	O44952	4	4	4	Lon protease homolog, mitochondrial	C34B2.6	>sp|O44952|LONM_CAEEL Lon protease homolog, mitochondrial OS=Caenorhabditis elegans GN=C34B2.6 PE=3 SV=1	1	4	4	4	3	3	2	3	3	3	3	3	3	3	3	3	3	3	3	1	3	4	3	1	3	3	2	3	3	3	3	3	3	3	3	3	3	3	3	1	3	4
O44954	O44954	17	12	12		sdha-2	>tr|O44954|O44954_CAEEL Protein SDHA-2 OS=Caenorhabditis elegans GN=sdha-2 PE=4 SV=1	1	17	12	12	15	12	14	11	13	9	14	14	15	12	13	14	11	11	12	10	14	13	12	9	10	7	10	6	8	4	10	10	10	7	8	9	6	6	7	6	9	8
O44955	O44955	6	6	6		C34B2.8	>tr|O44955|O44955_CAEEL Protein C34B2.8 OS=Caenorhabditis elegans GN=C34B2.8 PE=4 SV=1	1	6	6	6	6	3	5	4	3	4	5	5	6	5	5	5	6	5	3	1	6	5	4	0	6	3	5	4	3	4	5	5	6	5	5	5	6	5	3	1	6	5
O44984	O44984	1	1	1		ulp-5	>tr|O44984|O44984_CAEEL Protein ULP-5 OS=Caenorhabditis elegans GN=ulp-5 PE=4 SV=1	1	1	1	1	0	1	0	0	0	0	0	0	0	0	0	0	0	0	0	0	0	0	0	0	0	1	0	0	0	0	0	0	0	0	0	0	0	0	0	0	0	0
O44985	O44985	6	6	6		teg-4	>tr|O44985|O44985_CAEEL Protein TEG-4 OS=Caenorhabditis elegans GN=teg-4 PE=4 SV=1	1	6	6	6	3	5	3	1	3	4	4	2	3	4	4	2	3	1	2	1	4	3	3	0	3	5	3	1	3	4	4	2	3	4	4	2	3	1	2	1	4	3
O44991	O44991	7	7	7		lpd-6	>tr|O44991|O44991_CAEEL Protein LPD-6 OS=Caenorhabditis elegans GN=lpd-6 PE=4 SV=2	1	7	7	7	3	3	2	2	3	1	4	2	4	1	4	0	4	1	2	1	3	2	1	1	3	3	2	2	3	1	4	2	4	1	4	0	4	1	2	1	3	2
O44995	O44995	20	20	20		K12C11.1	>tr|O44995|O44995_CAEEL Protein K12C11.1 OS=Caenorhabditis elegans GN=CELE_K12C11.1 PE=3 SV=2	1	20	20	20	17	13	15	14	17	14	18	14	17	17	16	13	16	13	14	9	15	11	15	10	17	13	15	14	17	14	18	14	17	17	16	13	16	13	14	9	15	11
Q9XWW4;Q22524;Q9XW39;O45006	Q9XWW4;Q22524;Q9XW39;O45006	1;1;1;1	1;1;1;1	1;1;1;1		Y37D8A.5;T16A9.5;Y69E1A.1;W03D8.9	>tr|Q9XWW4|Q9XWW4_CAEEL Protein Y37D8A.5 OS=Caenorhabditis elegans GN=CELE_Y37D8A.5 PE=4 SV=1;>tr|Q22524|Q22524_CAEEL Protein T16A9.5 OS=Caenorhabditis elegans GN=CELE_T16A9.5 PE=4 SV=1;>tr|Q9XW39|Q9XW39_CAEEL Protein Y69E1A.1 OS=Caenorhabditis elegans GN=	4	1	1	1	0	0	0	1	0	0	0	1	0	0	0	0	0	0	0	1	0	1	0	0	0	0	0	1	0	0	0	1	0	0	0	0	0	0	0	1	0	1
O45011;O45518	O45011	19;6	19;6	2;0		W10C8.5	>tr|O45011|O45011_CAEEL Protein W10C8.5 OS=Caenorhabditis elegans GN=CELE_W10C8.5 PE=3 SV=1	2	19	19	2	16	16	16	17	19	16	18	18	17	17	16	18	18	18	17	16	17	17	18	17	16	16	16	17	19	16	18	18	17	17	16	18	18	18	17	16	17	17
O45012	O45012	30	30	30		nol-5	>tr|O45012|O45012_CAEEL Protein NOL-5 OS=Caenorhabditis elegans GN=nol-5 PE=4 SV=1	1	30	30	30	25	24	24	22	25	26	26	23	26	24	26	23	24	22	25	20	23	22	25	19	25	24	24	22	25	26	26	23	26	24	26	23	24	22	25	20	23	22
O45060	O45060	10	10	10		C35B1.5	>tr|O45060|O45060_CAEEL Protein C35B1.5 OS=Caenorhabditis elegans GN=C35B1.5 PE=4 SV=1	1	10	10	10	10	9	10	7	10	9	10	10	10	10	10	8	8	10	8	5	10	9	9	6	10	9	10	7	10	9	10	10	10	10	10	8	8	10	8	5	10	9
O45087	O45087	5	5	5		dyci-1	>tr|O45087|O45087_CAEEL Protein DYCI-1 OS=Caenorhabditis elegans GN=dyci-1 PE=1 SV=1	1	5	5	5	3	1	4	2	3	2	3	4	1	1	4	2	3	1	3	0	3	2	2	0	3	1	4	2	3	2	3	4	1	1	4	2	3	1	3	0	3	2
O45097	O45097	2	2	2		F57H12.6	>tr|O45097|O45097_CAEEL Protein F57H12.6 OS=Caenorhabditis elegans GN=CELE_F57H12.6 PE=4 SV=2	1	2	2	2	1	1	1	1	1	1	1	1	1	1	1	1	1	1	1	1	2	1	1	1	1	1	1	1	1	1	1	1	1	1	1	1	1	1	1	1	2	1
O45100	O45100	1	1	1	Alpha-tubulin N-acetyltransferase 1	mec-17	>sp|O45100|ATAT1_CAEEL Alpha-tubulin N-acetyltransferase 1 OS=Caenorhabditis elegans GN=mec-17 PE=2 SV=1	1	1	1	1	1	1	0	0	1	0	1	1	1	1	1	1	1	0	1	0	1	0	1	0	1	1	0	0	1	0	1	1	1	1	1	1	1	0	1	0	1	0
O45105;U4PFF3	O45105;U4PFF3	2;2	2;2	2;2		col-101	>tr|O45105|O45105_CAEEL Protein COL-101, isoform a OS=Caenorhabditis elegans GN=col-101 PE=4 SV=2;>tr|U4PFF3|U4PFF3_CAEEL Protein COL-101, isoform b OS=Caenorhabditis elegans GN=col-101 PE=4 SV=1	2	2	2	2	1	1	1	1	1	1	1	1	1	0	1	1	2	1	1	0	2	1	1	0	1	1	1	1	1	1	1	1	1	0	1	1	2	1	1	0	2	1
O45106	O45106	4	4	4		ech-5	>tr|O45106|O45106_CAEEL Protein ECH-5 OS=Caenorhabditis elegans GN=ech-5 PE=3 SV=3	1	4	4	4	4	4	3	4	4	4	4	4	4	4	4	4	4	4	4	4	4	4	4	4	4	4	3	4	4	4	4	4	4	4	4	4	4	4	4	4	4	4
O45136	O45136	1	1	1		C05D2.8	>tr|O45136|O45136_CAEEL Protein C05D2.8 OS=Caenorhabditis elegans GN=C05D2.8 PE=4 SV=3	1	1	1	1	1	0	1	0	1	1	1	1	1	1	1	1	0	0	0	0	1	0	1	0	1	0	1	0	1	1	1	1	1	1	1	1	0	0	0	0	1	0
O45148	O45148	14	14	14		dlst-1	>tr|O45148|O45148_CAEEL Protein DLST-1 OS=Caenorhabditis elegans GN=dlst-1 PE=3 SV=2	1	14	14	14	10	8	11	10	11	11	11	11	11	11	11	10	12	11	10	9	9	10	8	10	10	8	11	10	11	11	11	11	11	11	11	10	12	11	10	9	9	10
O45160;H2KZY8;A5HU97	O45160;H2KZY8;A5HU97	2;1;1	2;1;1	2;1;1	UPF0376 protein C17B7.2	C17B7.2;T28A11.2	>sp|O45160|U376B_CAEEL UPF0376 protein C17B7.2 OS=Caenorhabditis elegans GN=C17B7.2 PE=1 SV=1;>tr|H2KZY8|H2KZY8_CAEEL Protein T28A11.2, isoform a OS=Caenorhabditis elegans GN=CELE_T28A11.2 PE=2 SV=1;>tr|A5HU97|A5HU97_CAEEL Protein T28A11.2, isoform b OS=Ca	3	2	2	2	2	1	2	1	2	1	2	2	1	1	2	1	1	0	1	1	1	2	1	1	2	1	2	1	2	1	2	2	1	1	2	1	1	0	1	1	1	2
O45168	O45168	9	6	6	Intermediate filament protein ifc-1	ifc-1	>sp|O45168|IFC1_CAEEL Intermediate filament protein ifc-1 OS=Caenorhabditis elegans GN=ifc-1 PE=3 SV=2	1	9	6	6	8	5	4	4	4	8	7	7	7	6	7	6	7	6	7	4	8	6	7	3	5	3	2	3	3	5	4	5	4	4	4	4	5	4	5	3	5	4
O45181	O45181	12	12	12		K07H8.10	>tr|O45181|O45181_CAEEL Protein K07H8.10 OS=Caenorhabditis elegans GN=CELE_K07H8.10 PE=4 SV=1	1	12	12	12	11	6	10	8	8	9	11	10	10	12	10	10	10	9	10	7	10	9	10	6	11	6	10	8	8	9	11	10	10	12	10	10	10	9	10	7	10	9
O45218	O45218	21	21	21	Alkyldihydroxyacetonephosphate synthase	ads-1	>sp|O45218|ADAS_CAEEL Alkyldihydroxyacetonephosphate synthase OS=Caenorhabditis elegans GN=ads-1 PE=2 SV=1	1	21	21	21	18	14	16	15	15	17	18	15	16	17	17	13	14	16	13	8	17	13	16	11	18	14	16	15	15	17	18	15	16	17	17	13	14	16	13	8	17	13
O45226;D3YT71	O45226	3;1	3;1	3;1		rpl-29	>tr|O45226|O45226_CAEEL Protein RPL-29, isoform a OS=Caenorhabditis elegans GN=rpl-29 PE=2 SV=1	2	3	3	3	3	0	1	2	2	0	2	2	3	2	3	2	2	2	3	2	2	1	3	1	3	0	1	2	2	0	2	2	3	2	3	2	2	2	3	2	2	1
O45228	O45228	10	10	10	Proline dehydrogenase 1, mitochondrial	B0513.5	>sp|O45228|PROD_CAEEL Proline dehydrogenase 1, mitochondrial OS=Caenorhabditis elegans GN=B0513.5 PE=3 SV=2	1	10	10	10	10	6	8	4	7	6	9	9	8	5	9	9	7	8	6	1	9	7	9	1	10	6	8	4	7	6	9	9	8	5	9	9	7	8	6	1	9	7
O45241	O45241	2	2	2	TRM112-like protein	C04H5.1	>sp|O45241|TR112_CAEEL TRM112-like protein OS=Caenorhabditis elegans GN=C04H5.1 PE=3 SV=1	1	2	2	2	1	2	1	1	2	0	1	1	2	1	1	0	1	1	1	1	1	1	1	1	1	2	1	1	2	0	1	1	2	1	1	0	1	1	1	1	1	1
O45246	O45246	36	16	16		hsp-70	>tr|O45246|O45246_CAEEL Protein HSP-70 OS=Caenorhabditis elegans GN=hsp-70 PE=3 SV=1	1	36	16	16	6	25	5	23	6	28	6	27	6	29	5	26	6	26	5	27	6	26	4	23	1	10	0	8	0	12	0	11	0	12	0	10	1	9	0	9	1	11
O45279	O45279	4	4	4		C30H6.7	>tr|O45279|O45279_CAEEL Protein C30H6.7, isoform a OS=Caenorhabditis elegans GN=C30H6.7 PE=3 SV=1	1	4	4	4	2	3	2	2	2	2	2	2	2	2	2	2	2	1	2	2	3	1	2	2	2	3	2	2	2	2	2	2	2	2	2	2	2	1	2	2	3	1
O45293	O45293	6	6	6	Probable N-acetylgalactosaminyltransferase 8	gly-8	>sp|O45293|GALT8_CAEEL Probable N-acetylgalactosaminyltransferase 8 OS=Caenorhabditis elegans GN=gly-8 PE=1 SV=1	1	6	6	6	5	5	3	2	4	4	4	5	5	5	5	4	5	3	5	3	5	4	4	4	5	5	3	2	4	4	4	5	5	5	5	4	5	3	5	3	5	4
O45319	O45319	7	7	7	Mitochondrial import inner membrane translocase subunit tim-13	tin-13	>sp|O45319|TIM13_CAEEL Mitochondrial import inner membrane translocase subunit tim-13 OS=Caenorhabditis elegans GN=tin-13 PE=3 SV=1	1	7	7	7	6	6	6	6	6	6	6	7	6	6	6	6	5	6	6	6	6	6	6	6	6	6	6	6	6	6	6	7	6	6	6	6	5	6	6	6	6	6
O45346	O45346	7	7	7		osm-11	>tr|O45346|O45346_CAEEL Protein OSM-11 OS=Caenorhabditis elegans GN=osm-11 PE=4 SV=1	1	7	7	7	3	3	3	3	2	4	4	4	3	4	4	4	2	3	2	4	3	4	2	3	3	3	3	3	2	4	4	4	3	4	4	4	2	3	2	4	3	4
O45405	O45405	2	2	2	Chloride intracellular channel exl-1	exl-1	>sp|O45405|EXL1_CAEEL Chloride intracellular channel exl-1 OS=Caenorhabditis elegans GN=exl-1 PE=2 SV=2	1	2	2	2	2	0	0	0	1	1	2	1	1	2	1	1	1	0	1	0	1	0	2	0	2	0	0	0	1	1	2	1	1	2	1	1	1	0	1	0	1	0
O45417	O45417	1	1	1		F31D4.2	>tr|O45417|O45417_CAEEL Protein F31D4.2 OS=Caenorhabditis elegans GN=CELE_F31D4.2 PE=4 SV=1	1	1	1	1	1	0	0	0	0	0	0	0	0	1	1	0	0	0	0	0	0	0	0	0	1	0	0	0	0	0	0	0	0	1	1	0	0	0	0	0	0	0
O45418	O45418	23	23	23		fkb-6	>tr|O45418|O45418_CAEEL Protein FKB-6 OS=Caenorhabditis elegans GN=fkb-6 PE=1 SV=1	1	23	23	23	19	15	18	17	17	18	19	17	17	19	20	14	14	19	15	12	19	19	15	13	19	15	18	17	17	18	19	17	17	19	20	14	14	19	15	12	19	19
O45430	O45430	26	26	26		F32B6.2	>tr|O45430|O45430_CAEEL Protein MCCC-1 OS=Caenorhabditis elegans GN=mccc-1 PE=4 SV=2	1	26	26	26	24	20	19	20	22	22	23	21	23	21	25	22	22	20	22	18	22	21	23	18	24	20	19	20	22	22	23	21	23	21	25	22	22	20	22	18	22	21
O45444	O45444	7	7	7		clec-63	>tr|O45444|O45444_CAEEL Protein CLEC-63 OS=Caenorhabditis elegans GN=clec-63 PE=4 SV=1	1	7	7	7	7	6	5	5	7	7	7	7	7	6	7	6	7	5	6	5	5	5	6	6	7	6	5	5	7	7	7	7	7	6	7	6	7	5	6	5	5	5
O45495	O45495	11	11	11		uev-1	>tr|O45495|O45495_CAEEL Protein UEV-1 OS=Caenorhabditis elegans GN=uev-1 PE=4 SV=1	1	11	11	11	11	10	8	8	11	7	10	10	11	8	11	8	7	9	8	9	10	9	9	6	11	10	8	8	11	7	10	10	11	8	11	8	7	9	8	9	10	9
O45496	O45496	3	3	3		F39B2.3	>tr|O45496|O45496_CAEEL Protein F39B2.3 OS=Caenorhabditis elegans GN=CELE_F39B2.3 PE=4 SV=1	1	3	3	3	3	2	1	1	1	2	2	2	1	2	1	1	2	1	2	1	1	2	1	1	3	2	1	1	1	2	2	2	1	2	1	1	2	1	2	1	1	2
O45499	O45499	9	9	9	40S ribosomal protein S26	rps-26	>sp|O45499|RS26_CAEEL 40S ribosomal protein S26 OS=Caenorhabditis elegans GN=rps-26 PE=3 SV=1	1	9	9	9	7	7	7	7	7	7	7	7	7	7	7	7	9	7	9	8	7	7	8	8	7	7	7	7	7	7	7	7	7	7	7	7	9	7	9	8	7	7
O45502	O45502	10	10	10		dnj-12	>tr|O45502|O45502_CAEEL Protein DNJ-12 OS=Caenorhabditis elegans GN=dnj-12 PE=1 SV=1	1	10	10	10	7	6	6	7	6	6	7	6	6	6	7	5	6	6	6	6	6	8	6	3	7	6	6	7	6	6	7	6	6	6	7	5	6	6	6	6	6	8
O45525	O45525	4	4	2		F45H10.2	>tr|O45525|O45525_CAEEL Protein F45H10.2 OS=Caenorhabditis elegans GN=CELE_F45H10.2 PE=4 SV=1	1	4	4	2	3	2	3	3	3	2	3	3	3	4	3	3	3	3	3	3	3	2	3	3	3	2	3	3	3	2	3	3	3	4	3	3	3	3	3	3	3	2
D1MN85;O45551;P56570	D1MN85;O45551	5;5;1	4;4;1	4;4;1	Eukaryotic translation initiation factor 4E-1	ife-1	>tr|D1MN85|D1MN85_CAEEL Protein IFE-1, isoform a OS=Caenorhabditis elegans GN=ife-1 PE=2 SV=1;>sp|O45551|IF4E1_CAEEL Eukaryotic translation initiation factor 4E-1 OS=Caenorhabditis elegans GN=ife-1 PE=1 SV=2	3	5	4	4	4	4	4	4	4	3	4	4	4	3	4	3	2	4	2	2	4	4	3	2	4	4	4	3	4	3	4	4	4	3	4	3	2	4	2	2	4	4
O45552	O45552	26	26	26		F53A2.7	>tr|O45552|O45552_CAEEL Protein F53A2.7 OS=Caenorhabditis elegans GN=CELE_F53A2.7 PE=3 SV=2	1	26	26	26	23	18	20	19	19	17	21	21	20	25	23	23	23	20	21	20	22	18	24	18	23	18	20	19	19	17	21	21	20	25	23	23	23	20	21	20	22	18
O45569;B6VQ96	O45569;B6VQ96	32;30	32;30	32;30		nep-17	>tr|O45569|O45569_CAEEL Protein NEP-17, isoform a OS=Caenorhabditis elegans GN=nep-17 PE=2 SV=1;>tr|B6VQ96|B6VQ96_CAEEL Protein NEP-17, isoform b OS=Caenorhabditis elegans GN=nep-17 PE=2 SV=1	2	32	32	32	28	22	22	15	27	20	30	14	25	16	30	18	24	18	22	13	29	22	21	13	28	22	22	15	27	20	30	14	25	16	30	18	24	18	22	13	29	22
O45577	O45577	3	3	3		cpf-2	>tr|O45577|O45577_CAEEL Protein CPF-2 OS=Caenorhabditis elegans GN=cpf-2 PE=4 SV=1	1	3	3	3	1	1	1	1	1	3	1	1	1	1	1	2	1	0	1	1	1	1	1	0	1	1	1	1	1	3	1	1	1	1	1	2	1	0	1	1	1	1
O45599	O45599	20	20	20		cbd-1	>tr|O45599|O45599_CAEEL Protein CBD-1 OS=Caenorhabditis elegans GN=cbd-1 PE=4 SV=2	1	20	20	20	14	14	11	10	13	11	12	16	14	15	13	11	12	12	11	9	13	15	13	10	14	14	11	10	13	11	12	16	14	15	13	11	12	12	11	9	13	15
O45622;E9P8A2	O45622	18;3	18;3	18;3		erfa-3	>tr|O45622|O45622_CAEEL Protein ERFA-3, isoform a OS=Caenorhabditis elegans GN=erfa-3 PE=2 SV=2	2	18	18	18	15	11	11	13	14	16	15	15	15	15	14	14	14	13	11	11	13	11	13	10	15	11	11	13	14	16	15	15	15	15	14	14	14	13	11	11	13	11
O45679	O45679	16	16	15	Cysteine synthase	cysl-2	>tr|O45679|O45679_CAEEL Protein CYSL-2 OS=Caenorhabditis elegans GN=cysl-2 PE=4 SV=1	1	16	16	15	13	13	8	9	11	13	12	13	12	11	12	10	12	11	9	7	11	12	10	10	13	13	8	9	11	13	12	13	12	11	12	10	12	11	9	7	11	12
O45707	O45707	3	3	3		R05D7.4	>tr|O45707|O45707_CAEEL Protein R05D7.4 OS=Caenorhabditis elegans GN=CELE_R05D7.4 PE=4 SV=2	1	3	3	3	2	1	0	1	1	0	2	2	1	1	2	0	1	1	1	1	0	1	1	0	2	1	0	1	1	0	2	2	1	1	2	0	1	1	1	1	0	1
O45712	O45712	5	4	4		R09B3.2	>tr|O45712|O45712_CAEEL Protein R09B3.2 OS=Caenorhabditis elegans GN=CELE_R09B3.2 PE=4 SV=1	1	5	4	4	3	3	4	3	3	3	3	3	4	3	4	3	4	3	3	2	4	3	5	3	3	3	3	3	3	3	3	3	3	3	3	3	3	3	2	2	3	3
O45713	O45713	8	8	7		R09B3.3	>tr|O45713|O45713_CAEEL Protein R09B3.3 OS=Caenorhabditis elegans GN=CELE_R09B3.3 PE=1 SV=1	1	8	8	7	6	4	7	5	5	4	5	5	6	6	6	7	7	5	7	5	6	3	8	5	6	4	7	5	5	4	5	5	6	6	6	7	7	5	7	5	6	3
O45722;Q6BEV8	O45722;Q6BEV8	1;1	1;1	1;1		R74.8	>tr|O45722|O45722_CAEEL Protein R74.8, isoform a OS=Caenorhabditis elegans GN=CELE_R74.8 PE=2 SV=2;>tr|Q6BEV8|Q6BEV8_CAEEL Protein R74.8, isoform b OS=Caenorhabditis elegans GN=CELE_R74.8 PE=2 SV=1	2	1	1	1	0	1	0	0	0	0	0	0	0	0	0	0	0	0	0	0	0	0	0	0	0	1	0	0	0	0	0	0	0	0	0	0	0	0	0	0	0	0
O45734;H9G333	O45734;H9G333	18;11	18;11	18;11		cpl-1	>tr|O45734|O45734_CAEEL Protein CPL-1, isoform a OS=Caenorhabditis elegans GN=cpl-1 PE=2 SV=1;>tr|H9G333|H9G333_CAEEL Protein CPL-1, isoform b OS=Caenorhabditis elegans GN=cpl-1 PE=2 SV=1	2	18	18	18	14	9	10	12	12	13	14	14	11	14	13	13	9	13	9	9	13	14	11	10	14	9	10	12	12	13	14	14	11	14	13	13	9	13	9	9	13	14
O45757	O45757	5	5	5		T06E6.1	>tr|O45757|O45757_CAEEL Protein T06E6.1 OS=Caenorhabditis elegans GN=CELE_T06E6.1 PE=4 SV=1	1	5	5	5	2	2	1	1	3	0	1	3	1	2	2	1	3	1	2	0	3	1	2	0	2	2	1	1	3	0	1	3	1	2	2	1	3	1	2	0	3	1
O45781	O45781	1	1	1		drr-2	>tr|O45781|O45781_CAEEL Protein DRR-2 OS=Caenorhabditis elegans GN=drr-2 PE=4 SV=1	1	1	1	1	1	1	1	0	1	1	1	1	1	1	1	1	1	1	1	1	1	1	1	1	1	1	1	0	1	1	1	1	1	1	1	1	1	1	1	1	1	1
O45812;P90969	O45812	3;1	3;1	3;1			>tr|O45812|O45812_CAEEL Protein T23G11.7, isoform b OS=Caenorhabditis elegans GN=CELE_T23G11.7 PE=2 SV=4	2	3	3	3	3	3	3	3	3	3	3	3	3	2	3	3	2	2	3	2	3	3	3	2	3	3	3	3	3	3	3	3	3	2	3	3	2	2	3	2	3	3
O45815	O45815	34	15	15		act-5	>tr|O45815|O45815_CAEEL Protein ACT-5 OS=Caenorhabditis elegans GN=act-5 PE=3 SV=1	1	34	15	15	30	26	29	30	29	29	29	31	30	31	29	31	31	28	31	29	30	27	29	29	13	11	13	14	12	12	12	14	13	14	12	14	14	13	13	11	12	12
;748079;748080;748081;748082;748083;748084;748085;748086;748087;748088;748089;748090;748091;748092;748093;748094;748095;748096;748097;748098;748099;748100;748101;748102;748103;748104;748105;748106;748107;748108;748109;748110;748111;748112;748113;748114;748115;748116;748117;748118;748119;748120;748121;748122;748123;748124;748125;748126;748127;748128;748129;748130;748131;748132;748133;748134;748135…	14644;14645;14646;14647;14648;14649;14650;14651;14652;14653;14654;14655;14656;14657;14658;14659;14660;14661;14662;14663;14664;14665;14666;14667;14668;14669;14670;14671;14672;14673;14674;14675;14676;14677;14678;14679;14680;14681;14682;14683;14684;14685;14686;14687;14688;14689;14690;14691;14692;14693;14694;14695;14696;14697;14698;14699;14700;14701;14702;14703;14704;14705;14706;14707;14708;14709;147…	14675;14728;51967;51977;72828;73204;77181;77199;85297;91850;124156;165318;165359;165369;171546;171679;171777;176379;186078;186112;190266;194893;212770;235440;236510;287599;331669;331847;364081;420421;420566;455488;455531;531998	212;724;725;726;3251;3252;3253;3255;3477	117;118;532;533;534;535;536;537;538	12;41;49;59;92;176;246;252;296	1;16;44;47;189;190;269;283;305
O45819	O45819	2	2	2		gyg-2	>tr|O45819|O45819_CAEEL Protein GYG-2 OS=Caenorhabditis elegans GN=gyg-2 PE=4 SV=1	1	2	2	2	1	2	1	2	1	1	2	2	2	2	2	2	1	2	1	0	1	2	1	0	1	2	1	2	1	1	2	2	2	2	2	2	1	2	1	0	1	2
O45864	O45864	3	3	3		T27E9.2	>tr|O45864|O45864_CAEEL Cytochrome b-c1 complex subunit 6 OS=Caenorhabditis elegans GN=CELE_T27E9.2 PE=3 SV=1	1	3	3	3	3	3	3	3	3	3	3	3	3	3	3	3	3	3	3	3	3	3	3	3	3	3	3	3	3	3	3	3	3	3	3	3	3	3	3	3	3	3
O45865;Q17407;G3MU69;Q86CZ8;Q86CZ9	O45865;Q17407;G3MU69;Q86CZ8	39;33;24;23;17	39;33;24;23;17	27;21;17;17;12		ant-1.1	>tr|O45865|O45865_CAEEL Protein ANT-1.1, isoform a OS=Caenorhabditis elegans GN=ant-1.1 PE=2 SV=1;>tr|Q17407|Q17407_CAEEL ADP/ATP translocase OS=Caenorhabditis elegans PE=2 SV=1;>tr|G3MU69|G3MU69_CAEEL Protein ANT-1.1, isoform d OS=Caenorhabditis elegans G	5	39	39	27	36	29	33	31	33	30	34	32	33	32	37	33	33	31	31	31	33	29	33	26	36	29	33	31	33	30	34	32	33	32	37	33	33	31	31	31	33	29
0892;1500893;1500894;1500895;1500896;1500897;1500898;1500899;1500900;1500901;1500902;1500903;1500904;1500905;1500906;1500907;1500908;1500909;1500910;1500911;1500912;1500913;1500914;1500915;1500916;1500917;1500918;1500919;1500920;1500921;1500922;1500923;1500924;1500925;1500926;1500927;1500928;1500929;1500930;1500931;1500932;1500933;1500934;1500935;1500936;1500937;1500938;1500939;1500940;1500941;15…	6733;6734;6735;6736;6737;6738;6739;6740;6741;6742;6743;6744;6745;6746;6747;6748;6749;6750;19945;19946;19947;19948;19949;19950;19951;19952;19953;19954;19955;19956;19957;19958;19959;19960;19961;19962;19963;19964;19965;19966;19967;19968;19969;19970;19971;19972;19973;19974;19975;19976;19977;19978;19979;19980;19981;19982;19983;19984;19985;19986;19987;19988;19989;19990;19991;19992;19993;19994;19995;346…	6741;19947;19995;34617;68354;68366;101427;114319;120565;120729;132024;142993;143076;143120;145133;158167;188569;188648;209889;215583;216350;218741;227768;227787;256087;256178;293665;299937;374094;379491;383616;426055;426147;486614;498893;524501;524551;527905;527909	727;728;729;3338;3480;3481;3482	19;539;540;541;542	41;43;92;153;265;266;297	59;91;197;269;272
O45869;Q1ZXR9;A5JYY0	O45869;Q1ZXR9;A5JYY0	2;1;1	2;1;1	2;1;1		pars-2	>tr|O45869|O45869_CAEEL Protein PARS-2, isoform a OS=Caenorhabditis elegans GN=pars-2 PE=2 SV=1;>tr|Q1ZXR9|Q1ZXR9_CAEEL Protein PARS-2, isoform c OS=Caenorhabditis elegans GN=pars-2 PE=2 SV=1;>tr|A5JYY0|A5JYY0_CAEEL Protein PARS-2, isoform d OS=Caenorhabdi	3	2	2	2	1	2	2	1	2	2	2	1	1	1	2	2	2	1	2	1	1	1	2	1	1	2	2	1	2	2	2	1	1	1	2	2	2	1	2	1	1	1
O45903	O45903	5	5	5	Probable trans-2-enoyl-CoA reductase 1, mitochondrial	W09H1.5	>sp|O45903|MECR1_CAEEL Probable trans-2-enoyl-CoA reductase 1, mitochondrial OS=Caenorhabditis elegans GN=W09H1.5 PE=3 SV=1	1	5	5	5	1	3	1	2	1	2	1	2	1	2	2	2	1	2	2	2	1	2	1	1	1	3	1	2	1	2	1	2	1	2	2	2	1	2	2	2	1	2
O45904	O45904	29	2	2		lec-1	>tr|O45904|O45904_CAEEL Galectin OS=Caenorhabditis elegans GN=lec-1 PE=1 SV=1	1	29	2	2	27	26	25	26	26	25	26	26	27	25	25	25	24	26	24	22	26	26	24	24	2	2	2	2	2	2	2	2	2	2	2	2	2	2	2	2	2	2
Q4A1S8;O45924;O45930	Q4A1S8;O45924	24;24;4	24;24;4	24;24;4		Y39E4A.3	>tr|Q4A1S8|Q4A1S8_CAEEL Protein Y39E4A.3, isoform b OS=Caenorhabditis elegans GN=CELE_Y39E4A.3 PE=2 SV=1;>sp|O45924|ODBA_CAEEL 2-oxoisovalerate dehydrogenase subunit alpha, mitochondrial OS=Caenorhabditis elegans GN=Y39E4A.3 PE=1 SV=2	3	24	24	24	17	15	16	16	13	16	16	18	16	18	17	14	16	16	15	14	15	15	17	10	17	15	16	16	13	16	16	18	16	18	17	14	16	16	15	14	15	15
O45933	O45933	3	3	3	Nucleoporin SEH1	npp-18	>sp|O45933|SEH1_CAEEL Nucleoporin SEH1 OS=Caenorhabditis elegans GN=npp-18 PE=3 SV=1	1	3	3	3	2	1	1	0	0	1	1	1	2	1	1	1	1	1	0	0	1	0	2	0	2	1	1	0	0	1	1	1	2	1	1	1	1	1	0	0	1	0
O45934;Q86DA0	O45934;Q86DA0	26;16	26;16	26;16		Y43F4B.5	>tr|O45934|O45934_CAEEL Protein Y43F4B.5, isoform a OS=Caenorhabditis elegans GN=CELE_Y43F4B.5 PE=2 SV=1;>tr|Q86DA0|Q86DA0_CAEEL Protein Y43F4B.5, isoform b OS=Caenorhabditis elegans GN=CELE_Y43F4B.5 PE=2 SV=1	2	26	26	26	21	21	20	19	20	18	21	20	22	21	23	19	19	19	20	15	21	20	20	13	21	21	20	19	20	18	21	20	22	21	23	19	19	19	20	15	21	20
O45941;Q9U3R0	O45941;Q9U3R0	2;2	2;2	2;2	UPF0375 protein Y45F10C.2;UPF0375 protein C08F11.12	Y45F10C.2;C08F11.12	>sp|O45941|U375E_CAEEL UPF0375 protein Y45F10C.2 OS=Caenorhabditis elegans GN=Y45F10C.2 PE=3 SV=1;>sp|Q9U3R0|U375B_CAEEL UPF0375 protein C08F11.12 OS=Caenorhabditis elegans GN=C08F11.12 PE=3 SV=1	2	2	2	2	2	2	2	2	2	2	2	2	1	2	2	1	2	2	2	2	2	2	2	2	2	2	2	2	2	2	2	2	1	2	2	1	2	2	2	2	2	2
O45946	O45946	22	22	22	60S ribosomal protein L18	rpl-18	>sp|O45946|RL18_CAEEL 60S ribosomal protein L18 OS=Caenorhabditis elegans GN=rpl-18 PE=3 SV=1	1	22	22	22	18	15	17	16	16	17	17	17	18	16	18	17	19	16	18	17	16	15	18	15	18	15	17	16	16	17	17	17	18	16	18	17	19	16	18	17	16	15
O45948	O45948	1	1	1		Y45F10D.4	>tr|O45948|O45948_CAEEL Protein Y45F10D.4 OS=Caenorhabditis elegans GN=CELE_Y45F10D.4 PE=4 SV=1	1	1	1	1	0	1	0	0	1	0	1	1	1	1	1	0	0	0	1	0	1	0	1	0	0	1	0	0	1	0	1	1	1	1	1	0	0	0	1	0	1	0
O61196	O61196	2	2	2		F37C4.6	>tr|O61196|O61196_CAEEL Protein F37C4.6, isoform a OS=Caenorhabditis elegans GN=CELE_F37C4.6 PE=4 SV=1	1	2	2	2	0	2	0	0	0	0	0	0	0	2	0	1	0	0	0	1	0	0	0	0	0	2	0	0	0	0	0	0	0	2	0	1	0	0	0	1	0	0
O61199;U4PC51	O61199;U4PC51	34;31	34;31	34;31	2-oxoglutarate dehydrogenase, mitochondrial	T22B11.5	>sp|O61199|ODO1_CAEEL 2-oxoglutarate dehydrogenase, mitochondrial OS=Caenorhabditis elegans GN=T22B11.5 PE=1 SV=2;>tr|U4PC51|U4PC51_CAEEL Protein OGDH-1, isoform b OS=Caenorhabditis elegans GN=ogdh-1 PE=4 SV=1	2	34	34	34	30	29	29	27	28	24	31	28	31	28	30	29	28	24	29	22	29	27	30	24	30	29	29	27	28	24	31	28	31	28	30	29	28	24	29	22	29	27
O61209;Q9N3I0	O61209;Q9N3I0	2;2	2;2	2;2		col-70;Y51H7C.1	>tr|O61209|O61209_CAEEL Protein COL-70 OS=Caenorhabditis elegans GN=col-70 PE=4 SV=1;>tr|Q9N3I0|Q9N3I0_CAEEL Protein Y51H7C.1 OS=Caenorhabditis elegans GN=CELE_Y51H7C.1 PE=4 SV=1	2	2	2	2	1	1	1	1	1	1	1	1	1	1	1	1	1	1	0	1	1	2	1	1	1	1	1	1	1	1	1	1	1	1	1	1	1	1	0	1	1	2
U4PSA1;O61217	U4PSA1;O61217	7;7	7;7	7;7		K02D7.1	>tr|U4PSA1|U4PSA1_CAEEL Protein K02D7.1, isoform b OS=Caenorhabditis elegans GN=CELE_K02D7.1 PE=4 SV=1;>tr|O61217|O61217_CAEEL Purine nucleoside phosphorylase OS=Caenorhabditis elegans GN=CELE_K02D7.1 PE=3 SV=1	2	7	7	7	5	3	3	3	3	5	5	4	5	3	4	5	4	5	4	2	4	3	5	3	5	3	3	3	3	5	5	4	5	3	4	5	4	5	4	2	4	3
O61219	O61219	6	6	6		K07H8.3	>tr|O61219|O61219_CAEEL Protein K07H8.3 OS=Caenorhabditis elegans GN=CELE_K07H8.3 PE=4 SV=1	1	6	6	6	4	5	2	3	3	3	1	3	4	2	3	4	2	4	3	2	3	4	3	2	4	5	2	3	3	3	1	3	4	2	3	4	2	4	3	2	3	4
O61235;Q8MYL7;U4PE16	O61235;Q8MYL7;U4PE16	8;7;7	4;4;4	4;4;4	Catalase-2;Catalase	ctl-1;ctl-3	>sp|O61235|CATA2_CAEEL Catalase-2 OS=Caenorhabditis elegans GN=ctl-1 PE=2 SV=3;>tr|Q8MYL7|Q8MYL7_CAEEL Catalase OS=Caenorhabditis elegans GN=ctl-3 PE=3 SV=1;>tr|U4PE16|U4PE16_CAEEL Protein CTL-3, isoform b OS=Caenorhabditis elegans GN=ctl-3 PE=4 SV=1	3	8	4	4	7	4	3	4	4	5	8	5	5	4	5	3	5	2	4	2	5	6	5	4	3	1	1	2	1	3	4	1	2	2	2	1	2	0	1	0	2	3
O61522	O61522	3	3	3		F17E9.4	>tr|O61522|O61522_CAEEL Protein F17E9.4 OS=Caenorhabditis elegans GN=CELE_F17E9.4 PE=4 SV=2	1	3	3	3	2	1	1	2	2	1	3	2	2	2	2	3	3	2	1	1	2	2	1	0	2	1	1	2	2	1	3	2	2	2	2	3	3	2	1	1	2	2
O61708;Q9TYV8;Q9XTJ9	O61708	6;2;1	6;2;1	6;2;1		pqn-59	>tr|O61708|O61708_CAEEL Protein PQN-59 OS=Caenorhabditis elegans GN=pqn-59 PE=2 SV=2	3	6	6	6	6	5	5	6	6	6	6	6	6	6	6	6	6	6	6	6	6	5	5	5	6	5	5	6	6	6	6	6	6	6	6	6	6	6	6	6	6	5
O61709	O61709	5	5	5		R119.3	>tr|O61709|O61709_CAEEL Protein R119.3 OS=Caenorhabditis elegans GN=CELE_R119.3 PE=4 SV=2	1	5	5	5	4	5	2	4	4	4	5	3	4	3	5	4	4	4	4	3	4	4	4	3	4	5	2	4	4	4	5	3	4	3	5	4	4	4	4	3	4	4
O61741	O61741	5	5	5		B0205.6	>tr|O61741|O61741_CAEEL Protein B0205.6 OS=Caenorhabditis elegans GN=B0205.6 PE=3 SV=2	1	5	5	5	1	2	2	2	2	0	1	3	1	2	2	4	1	1	1	0	2	2	1	1	1	2	2	2	2	0	1	3	1	2	2	4	1	1	1	0	2	2
O61742	O61742	6	6	6		rpn-10	>tr|O61742|O61742_CAEEL Protein RPN-10 OS=Caenorhabditis elegans GN=rpn-10 PE=4 SV=2	1	6	6	6	4	3	3	1	2	6	4	2	2	2	2	1	1	2	1	1	3	2	1	1	4	3	3	1	2	6	4	2	2	2	2	1	1	2	1	1	3	2
O61749	O61749	5	5	5	Probable signal recognition particle 19 kDa protein	F37F2.2	>sp|O61749|SRP19_CAEEL Probable signal recognition particle 19 kDa protein OS=Caenorhabditis elegans GN=F37F2.2 PE=3 SV=4	1	5	5	5	3	2	2	3	2	3	2	2	3	2	3	3	2	2	2	2	2	2	2	3	3	2	2	3	2	3	2	2	3	2	3	3	2	2	2	2	2	2
O61790	O61790	5	5	5		R12E2.11	>tr|O61790|O61790_CAEEL Protein R12E2.11 OS=Caenorhabditis elegans GN=CELE_R12E2.11 PE=3 SV=1	1	5	5	5	5	4	3	3	5	4	4	5	5	4	5	4	4	4	3	2	4	2	4	1	5	4	3	3	5	4	4	5	5	4	5	4	4	4	3	2	4	2
O61791	O61791	2	2	2		mrps-6	>tr|O61791|O61791_CAEEL Protein MRPS-6 OS=Caenorhabditis elegans GN=mrps-6 PE=4 SV=2	1	2	2	2	1	0	2	0	1	0	2	0	1	0	2	1	0	1	1	0	1	0	2	1	1	0	2	0	1	0	2	0	1	0	2	1	0	1	1	0	1	0
O61792	O61792	14	14	14		rpn-8	>tr|O61792|O61792_CAEEL Protein RPN-8 OS=Caenorhabditis elegans GN=rpn-8 PE=1 SV=1	1	14	14	14	12	11	10	10	11	11	12	13	11	13	11	11	11	11	11	9	11	11	12	7	12	11	10	10	11	11	12	13	11	13	11	11	11	11	11	9	11	11
O61793	O61793	3	3	3		R12E2.13	>tr|O61793|O61793_CAEEL Protein R12E2.13 OS=Caenorhabditis elegans GN=CELE_R12E2.13 PE=1 SV=1	1	3	3	3	2	2	1	2	2	3	2	3	2	2	2	2	0	2	2	1	2	3	1	1	2	2	1	2	2	3	2	3	2	2	2	2	0	2	2	1	2	3
O61815	O61815	13	13	13		B0511.6	>tr|O61815|O61815_CAEEL Protein B0511.6 OS=Caenorhabditis elegans GN=B0511.6 PE=4 SV=2	1	13	13	13	10	7	9	5	8	8	9	9	9	7	10	8	8	4	6	3	10	7	7	1	10	7	9	5	8	8	9	9	9	7	10	8	8	4	6	3	10	7
O61818	O61818	3	3	3		mrps-30	>tr|O61818|O61818_CAEEL Protein MRPS-30 OS=Caenorhabditis elegans GN=mrps-30 PE=4 SV=2	1	3	3	3	1	0	0	0	0	0	1	1	0	1	0	1	2	0	0	0	1	1	1	0	1	0	0	0	0	0	1	1	0	1	0	1	2	0	0	0	1	1
O61820	O61820	7	7	7	Eukaryotic translation initiation factor 3 subunit E	eif-3.E	>sp|O61820|EIF3E_CAEEL Eukaryotic translation initiation factor 3 subunit E OS=Caenorhabditis elegans GN=eif-3.E PE=3 SV=1	1	7	7	7	6	6	5	5	6	5	6	6	6	6	6	6	4	5	5	4	6	6	6	4	6	6	5	5	6	5	6	6	6	6	6	6	4	5	5	4	6	6
O61848;H2KZW0;H2KZW1;Q2MGE5	O61848;H2KZW0;H2KZW1	7;6;5;1	6;5;4;1	6;5;4;1		K03E5.2	>tr|O61848|O61848_CAEEL Protein K03E5.2, isoform a OS=Caenorhabditis elegans GN=CELE_K03E5.2 PE=2 SV=2;>tr|H2KZW0|H2KZW0_CAEEL Protein K03E5.2, isoform b OS=Caenorhabditis elegans GN=CELE_K03E5.2 PE=2 SV=1;>tr|H2KZW1|H2KZW1_CAEEL Protein K03E5.2, isoform d	4	7	6	6	5	5	3	6	5	6	5	6	5	6	6	6	4	6	4	5	5	4	6	6	4	4	2	5	4	5	4	5	4	5	5	5	3	5	3	4	4	3
O61856	O61856	21	21	21	Acetolactate synthase-like protein	T26C12.1	>sp|O61856|ILVBL_CAEEL Acetolactate synthase-like protein OS=Caenorhabditis elegans GN=T26C12.1 PE=3 SV=2	1	21	21	21	18	10	13	10	13	13	15	13	12	10	18	14	14	11	13	3	13	11	13	3	18	10	13	10	13	13	15	13	12	10	18	14	14	11	13	3	13	11
O61861	O61861	4	4	4	Actin-related protein 2/3 complex subunit 5	arx-7	>tr|O61861|O61861_CAEEL Actin-related protein 2/3 complex subunit 5 OS=Caenorhabditis elegans GN=arx-7 PE=3 SV=1	1	4	4	4	3	2	2	2	2	3	3	2	2	2	2	2	2	2	2	2	2	2	2	1	3	2	2	2	2	3	3	2	2	2	2	2	2	2	2	2	2	2
O61874	O61874	2	2	2		dod-19	>tr|O61874|O61874_CAEEL Protein DOD-19 OS=Caenorhabditis elegans GN=dod-19 PE=4 SV=2	1	2	2	2	2	2	2	2	2	2	2	2	2	2	2	2	2	2	2	2	2	2	2	2	2	2	2	2	2	2	2	2	2	2	2	2	2	2	2	2	2	2
O61880	O61880	7	7	7		F59B1.2	>tr|O61880|O61880_CAEEL Protein F59B1.2 OS=Caenorhabditis elegans GN=CELE_F59B1.2 PE=4 SV=1	1	7	7	7	7	6	6	5	4	6	6	5	6	4	5	4	5	7	5	4	7	7	5	3	7	6	6	5	4	6	6	5	6	4	5	4	5	7	5	4	7	7
O61955;O61955-3;O61955-2	O61955;O61955-3;O61955-2	13;13;13	13;13;13	13;13;13	Eukaryotic translation initiation factor 4E-3	ife-3	>sp|O61955|IF4E3_CAEEL Eukaryotic translation initiation factor 4E-3 OS=Caenorhabditis elegans GN=ife-3 PE=1 SV=2;>sp|O61955-3|IF4E3_CAEEL Isoform c of Eukaryotic translation initiation factor 4E-3 OS=Caenorhabditis elegans GN=ife-3;>sp|O61955-2|IF4E3_CAEE	3	13	13	13	11	7	9	8	9	7	10	10	12	11	12	10	10	8	12	10	9	7	11	7	11	7	9	8	9	7	10	10	12	11	12	10	10	8	12	10	9	7
O61977	O61977	5	5	5		ttr-47	>tr|O61977|O61977_CAEEL Protein TTR-47 OS=Caenorhabditis elegans GN=ttr-47 PE=4 SV=1	1	5	5	5	4	3	3	2	4	2	4	3	4	3	5	2	4	2	4	3	3	3	4	2	4	3	3	2	4	2	4	3	4	3	5	2	4	2	4	3	3	3
O62024	O62024	1	1	1		clec-222	>tr|O62024|O62024_CAEEL Protein CLEC-222 OS=Caenorhabditis elegans GN=clec-222 PE=4 SV=2	1	1	1	1	0	0	0	0	0	0	0	0	0	1	0	0	0	0	0	0	0	0	0	0	0	0	0	0	0	0	0	0	0	1	0	0	0	0	0	0	0	0
O62053	O62053	4	4	4	UPF0375 protein C08F11.11	C08F11.11	>sp|O62053|U375A_CAEEL UPF0375 protein C08F11.11 OS=Caenorhabditis elegans GN=C08F11.11 PE=1 SV=1	1	4	4	4	4	3	3	3	4	3	4	3	4	3	3	3	2	3	1	3	3	3	3	2	4	3	3	3	4	3	4	3	4	3	3	3	2	3	1	3	3	3
O62089	O62089	1	1	1		glb-11	>tr|O62089|O62089_CAEEL Protein GLB-11 OS=Caenorhabditis elegans GN=glb-11 PE=4 SV=3	1	1	1	1	1	1	1	0	1	0	1	0	1	0	1	0	1	1	1	0	1	0	0	0	1	1	1	0	1	0	1	0	1	0	1	0	1	1	1	0	1	0
O62102	O62102	8	8	8	Proteasome subunit beta type	pbs-2	>tr|O62102|O62102_CAEEL Proteasome subunit beta type OS=Caenorhabditis elegans GN=pbs-2 PE=1 SV=1	1	8	8	8	7	6	7	7	6	7	6	7	7	7	7	6	5	5	7	3	5	6	6	3	7	6	7	7	6	7	6	7	7	7	7	6	5	5	7	3	5	6
O62106	O62106	6	6	6	Eukaryotic translation initiation factor 6	eif-6	>sp|O62106|IF6_CAEEL Eukaryotic translation initiation factor 6 OS=Caenorhabditis elegans GN=eif-6 PE=3 SV=1	1	6	6	6	4	4	3	3	3	3	4	6	4	6	5	4	5	4	4	3	4	3	5	2	4	4	3	3	3	3	4	6	4	6	5	4	5	4	4	3	4	3
Q564Q1;O62107	Q564Q1;O62107	9;9	9;9	9;9		gale-1	>tr|Q564Q1|Q564Q1_CAEEL Protein GALE-1, isoform b OS=Caenorhabditis elegans GN=gale-1 PE=2 SV=1;>tr|O62107|O62107_CAEEL Protein GALE-1, isoform a OS=Caenorhabditis elegans GN=gale-1 PE=2 SV=1	2	9	9	9	8	7	7	5	8	4	9	7	8	6	9	4	7	6	8	5	9	5	8	5	8	7	7	5	8	4	9	7	8	6	9	4	7	6	8	5	9	5
O62122	O62122	2	2	2		gcsh-1	>tr|O62122|O62122_CAEEL Protein GCSH-1 OS=Caenorhabditis elegans GN=gcsh-1 PE=3 SV=1	1	2	2	2	2	1	1	0	2	1	2	1	2	0	1	0	1	0	1	0	2	0	1	1	2	1	1	0	2	1	2	1	2	0	1	0	1	0	1	0	2	0
O62137	O62137	3	3	3	Acyl-coenzyme A oxidase	F08A8.2	>tr|O62137|O62137_CAEEL Acyl-coenzyme A oxidase OS=Caenorhabditis elegans GN=CELE_F08A8.2 PE=3 SV=2	1	3	3	3	2	1	0	0	1	0	2	2	1	1	2	2	1	0	2	0	1	0	1	0	2	1	0	0	1	0	2	2	1	1	2	2	1	0	2	0	1	0
O62140;Q2L6T9;Q7JK62	O62140;Q2L6T9;Q7JK62	10;9;8	10;9;8	10;9;8	Acyl-coenzyme A oxidase	acox-1	>tr|O62140|O62140_CAEEL Acyl-coenzyme A oxidase OS=Caenorhabditis elegans GN=acox-1 PE=2 SV=1;>tr|Q2L6T9|Q2L6T9_CAEEL Acyl-coenzyme A oxidase OS=Caenorhabditis elegans GN=acox-1 PE=2 SV=1;>tr|Q7JK62|Q7JK62_CAEEL Acyl-coenzyme A oxidase OS=Caenorhabditis el	3	10	10	10	9	5	6	3	6	5	8	8	6	8	9	5	6	5	3	3	8	6	5	1	9	5	6	3	6	5	8	8	6	8	9	5	6	5	3	3	8	6
O62146	O62146	11	11	11	Putative phospholipase B-like 2	F09B12.3	>sp|O62146|PLBL2_CAEEL Putative phospholipase B-like 2 OS=Caenorhabditis elegans GN=F09B12.3 PE=1 SV=2	1	11	11	11	10	6	8	7	8	8	10	10	9	9	9	7	8	7	7	4	11	7	8	4	10	6	8	7	8	8	10	10	9	9	9	7	8	7	7	4	11	7
O62183	O62183	6	6	6		aly-2	>tr|O62183|O62183_CAEEL Protein ALY-2 OS=Caenorhabditis elegans GN=aly-2 PE=4 SV=1	1	6	6	6	5	6	5	5	5	5	5	4	5	4	5	4	4	4	3	3	4	4	5	4	5	6	5	5	5	5	5	4	5	4	5	4	4	4	3	3	4	4
O62198;O45901	O62198	7;2	7;2	7;2		F32A11.1	>tr|O62198|O62198_CAEEL Protein F32A11.1 OS=Caenorhabditis elegans GN=CELE_F32A11.1 PE=4 SV=1	2	7	7	7	7	6	7	5	7	6	7	7	7	5	7	4	5	5	4	4	7	7	7	5	7	6	7	5	7	6	7	7	7	5	7	4	5	5	4	4	7	7
O62213	O62213	3	3	3		cey-1	>tr|O62213|O62213_CAEEL Protein CEY-1 OS=Caenorhabditis elegans GN=cey-1 PE=4 SV=1	1	3	3	3	2	3	2	2	2	2	2	2	2	2	2	2	2	2	2	2	2	2	2	2	2	3	2	2	2	2	2	2	2	2	2	2	2	2	2	2	2	2
O62216	O62216	4	4	4		F33H2.6	>tr|O62216|O62216_CAEEL Protein F33H2.6 OS=Caenorhabditis elegans GN=CELE_F33H2.6 PE=4 SV=2	1	4	4	4	3	1	3	1	2	4	3	4	3	2	3	1	2	2	2	0	3	1	3	0	3	1	3	1	2	4	3	4	3	2	3	1	2	2	2	0	3	1
O62220	O62220	3	2	2	Acidic leucine-rich nuclear phosphoprotein 32-related protein 1	F33H2.3	>sp|O62220|AN321_CAEEL Acidic leucine-rich nuclear phosphoprotein 32-related protein 1 OS=Caenorhabditis elegans GN=F33H2.3 PE=3 SV=1	1	3	2	2	3	2	2	2	2	3	3	3	3	3	2	3	3	2	2	2	2	2	2	2	2	1	1	1	1	2	2	2	2	2	1	2	2	1	1	1	1	1
O62235	O62235	1	1	1		tag-214	>tr|O62235|O62235_CAEEL Protein RBPL-1, isoform a OS=Caenorhabditis elegans GN=rbpl-1 PE=4 SV=3	1	1	1	1	1	1	0	1	1	1	1	0	1	1	1	0	1	1	1	1	1	1	1	0	1	1	0	1	1	1	1	0	1	1	1	0	1	1	1	1	1	1
O62246	O62246	7	7	7	Coatomer subunit epsilon	F45G2.4	>sp|O62246|COPE_CAEEL Coatomer subunit epsilon OS=Caenorhabditis elegans GN=F45G2.4 PE=3 SV=1	1	7	7	7	6	4	4	4	4	3	6	4	6	4	5	6	5	4	5	4	4	3	4	4	6	4	4	4	4	3	6	4	6	4	5	6	5	4	5	4	4	3
O62265;U4PAQ6	O62265;U4PAQ6	1;1	1;1	1;1		F57C2.5	>tr|O62265|O62265_CAEEL Protein F57C2.5, isoform a OS=Caenorhabditis elegans GN=CELE_F57C2.5 PE=4 SV=1;>tr|U4PAQ6|U4PAQ6_CAEEL Protein F57C2.5, isoform b OS=Caenorhabditis elegans GN=CELE_F57C2.5 PE=4 SV=1	2	1	1	1	1	1	1	0	0	0	1	1	1	0	1	1	0	0	0	0	1	0	1	0	1	1	1	0	0	0	1	1	1	0	1	1	0	0	0	0	1	0
O62275	O62275	14	14	14		wago-4	>tr|O62275|O62275_CAEEL Protein WAGO-4 OS=Caenorhabditis elegans GN=wago-4 PE=4 SV=1	1	14	14	14	9	6	4	2	8	3	6	6	6	7	9	8	4	5	7	3	6	5	6	2	9	6	4	2	8	3	6	6	6	7	9	8	4	5	7	3	6	5
O62277	O62277	12	12	12		dct-18	>tr|O62277|O62277_CAEEL Protein DCT-18 OS=Caenorhabditis elegans GN=dct-18 PE=4 SV=1	1	12	12	12	12	8	10	11	10	9	9	10	10	11	11	12	11	11	9	8	10	9	10	9	12	8	10	11	10	9	9	10	10	11	11	12	11	11	9	8	10	9
O62289	O62289	4	4	4		ttr-51	>tr|O62289|O62289_CAEEL Protein TTR-51 OS=Caenorhabditis elegans GN=ttr-51 PE=4 SV=2	1	4	4	4	2	2	1	1	0	3	2	3	0	1	0	1	0	1	0	0	1	3	0	0	2	2	1	1	0	3	2	3	0	1	0	1	0	1	0	0	1	3
O62305-2	O62305-2	3	1	1			>sp|O62305-2|KCC2D_CAEEL Isoform a of Calcium/calmodulin-dependent protein kinase type II OS=Caenorhabditis elegans GN=unc-43	1	3	1	1	1	2	0	0	0	2	1	3	1	2	2	2	1	2	0	1	1	1	0	1	0	1	0	0	0	1	0	1	0	1	0	1	0	1	0	1	0	0
O62305-8;O62305-5;O62305-7;O62305-6;O62305-4;O62305;O62305-9;O62305-10;O62305-11;F5GUA8;O62305-12;F5GUA9;O62305-14;O62305-15;O62305-13;O62305-3;E7EM33	O62305-8;O62305-5;O62305-7;O62305-6;O62305-4;O62305;O62305-9;O62305-10;O62305-11	8;8;8;8;8;7;6;5;5;3;2;2;2;2;2;2;1	8;8;8;8;8;7;6;5;5;3;2;2;2;2;2;2;1	1;1;1;1;1;0;1;0;0;1;0;0;0;0;0;0;0	Calcium/calmodulin-dependent protein kinase type II	unc-43	>sp|O62305-8|KCC2D_CAEEL Isoform h of Calcium/calmodulin-dependent protein kinase type II OS=Caenorhabditis elegans GN=unc-43;>sp|O62305-5|KCC2D_CAEEL Isoform e of Calcium/calmodulin-dependent protein kinase type II OS=Caenorhabditis elegans GN=unc-43;>sp|	17	8	8	1	5	5	3	1	4	4	5	7	5	3	7	3	4	4	3	4	5	4	4	2	5	5	3	1	4	4	5	7	5	3	7	3	4	4	3	4	5	4
O62325	O62325	3	3	3		rbm-28	>tr|O62325|O62325_CAEEL Protein RBM-28 OS=Caenorhabditis elegans GN=rbm-28 PE=4 SV=2	1	3	3	3	1	2	1	2	1	2	1	1	1	1	2	2	1	2	1	1	1	2	1	1	1	2	1	2	1	2	1	1	1	1	2	2	1	2	1	1	1	2
U4PB05;O62327	U4PB05;O62327	9;9	9;9	7;7	Probable glutathione peroxidase R05H10.5	R05H10.5	>tr|U4PB05|U4PB05_CAEEL Protein GPX-2, isoform b OS=Caenorhabditis elegans GN=gpx-2 PE=4 SV=1;>sp|O62327|GPX2_CAEEL Glutathione peroxidase 2 OS=Caenorhabditis elegans GN=gpx-2 PE=3 SV=1	2	9	9	7	8	8	8	8	8	8	7	7	7	8	9	8	8	8	8	6	8	8	8	7	8	8	8	8	8	8	7	7	7	8	9	8	8	8	8	6	8	8
O62334	O62334	6	6	6		agl-1	>tr|O62334|O62334_CAEEL Protein AGL-1 OS=Caenorhabditis elegans GN=agl-1 PE=4 SV=1	1	6	6	6	5	3	2	0	4	3	5	2	5	2	4	2	2	2	4	0	4	1	4	0	5	3	2	0	4	3	5	2	5	2	4	2	2	2	4	0	4	1
O62337	O62337	5	5	5		R06C1.4	>tr|O62337|O62337_CAEEL Protein R06C1.4 OS=Caenorhabditis elegans GN=CELE_R06C1.4 PE=4 SV=1	1	5	5	5	4	3	3	4	4	3	3	3	4	4	4	4	4	3	4	4	3	2	4	4	4	3	3	4	4	3	3	3	4	4	4	4	4	3	4	4	3	2
O62390	O62390	2	2	2		W01F3.2	>tr|O62390|O62390_CAEEL Protein W01F3.2 OS=Caenorhabditis elegans GN=CELE_W01F3.2 PE=4 SV=1	1	2	2	2	1	0	1	1	2	0	1	0	1	1	2	0	0	1	0	1	1	0	1	0	1	0	1	1	2	0	1	0	1	1	2	0	0	1	0	1	1	0
O62415	O62415	4	4	4		lys-1	>tr|O62415|O62415_CAEEL Protein LYS-1 OS=Caenorhabditis elegans GN=lys-1 PE=4 SV=1	1	4	4	4	4	4	4	4	4	4	4	4	4	4	4	4	4	4	4	2	4	4	4	4	4	4	4	4	4	4	4	4	4	4	4	4	4	4	4	2	4	4
O62431;D3YT95;D3YT96;I2HAI0	O62431	29;13;10;3	29;13;10;3	29;13;10;3	Probable glutamine--tRNA ligase	ers-1	>sp|O62431|SYQ_CAEEL Probable glutamine--tRNA ligase OS=Caenorhabditis elegans GN=ers-1 PE=2 SV=1	4	29	29	29	26	21	23	22	23	21	26	25	26	26	26	24	24	20	24	18	26	21	21	18	26	21	23	22	23	21	26	25	26	26	26	24	24	20	24	18	26	21
O62477	O62477	2	2	2		Y45F10D.7	>tr|O62477|O62477_CAEEL Protein Y45F10D.7 OS=Caenorhabditis elegans GN=CELE_Y45F10D.7 PE=4 SV=6	1	2	2	2	2	2	1	1	2	1	2	2	1	1	2	1	1	0	1	0	2	1	1	0	2	2	1	1	2	1	2	2	1	1	2	1	1	0	1	0	2	1
O62512	O62512	1	1	1		ZK550.3	>tr|O62512|O62512_CAEEL Protein ZK550.3 OS=Caenorhabditis elegans GN=CELE_ZK550.3 PE=3 SV=3	1	1	1	1	1	0	1	1	1	1	1	1	1	1	1	1	1	1	1	0	1	1	1	0	1	0	1	1	1	1	1	1	1	1	1	1	1	1	1	0	1	1
O62515	O62515	3	3	3	Probable phytanoyl-CoA dioxygenase	ZK550.6	>sp|O62515|PAHX_CAEEL Probable phytanoyl-CoA dioxygenase OS=Caenorhabditis elegans GN=ZK550.6 PE=3 SV=2	1	3	3	3	2	2	2	1	1	2	2	1	1	2	1	3	1	1	1	2	1	1	1	1	2	2	2	1	1	2	2	1	1	2	1	3	1	1	1	2	1	1
O62518	O62518	4	4	4	Brix domain-containing protein ZK795.3	ZK795.3	>sp|O62518|YHPK_CAEEL Brix domain-containing protein ZK795.3 OS=Caenorhabditis elegans GN=ZK795.3 PE=4 SV=1	1	4	4	4	2	3	1	0	1	2	2	3	1	2	2	1	2	1	1	1	1	2	1	1	2	3	1	0	1	2	2	3	1	2	2	1	2	1	1	1	1	2
O76258	O76258	2	2	2		tsg-101	>tr|O76258|O76258_CAEEL Protein TSG-101 OS=Caenorhabditis elegans GN=tsg-101 PE=1 SV=2	1	2	2	2	1	1	1	0	1	2	1	1	1	1	1	1	1	0	1	0	1	0	1	0	1	1	1	0	1	2	1	1	1	1	1	1	1	0	1	0	1	0
U4PEQ9;O76360;O76360-3;O76360-5;O76360-2;U4PRL6;O76360-6;O76360-4;H2KYN2;H2KYN1;Q8MQE2;Q8I7M6	U4PEQ9;O76360;O76360-3;O76360-5;O76360-2;U4PRL6;O76360-6	14;14;14;14;14;9;9;2;1;1;1;1	14;14;14;14;14;9;9;2;1;1;1;1	14;14;14;14;14;9;9;2;1;1;1;1	cGMP-dependent protein kinase egl-4	egl-4	>tr|U4PEQ9|U4PEQ9_CAEEL Protein EGL-4, isoform h OS=Caenorhabditis elegans GN=egl-4 PE=4 SV=1;>sp|O76360|EGL4_CAEEL cGMP-dependent protein kinase egl-4 OS=Caenorhabditis elegans GN=egl-4 PE=1 SV=2;>sp|O76360-3|EGL4_CAEEL Isoform c of cGMP-dependent protein	12	14	14	14	10	9	8	7	11	9	10	11	10	6	9	7	6	8	8	3	9	10	8	4	10	9	8	7	11	9	10	11	10	6	9	7	6	8	8	3	9	10
O76365	O76365	1	1	1	Cytoplasmic tRNA 2-thiolation protein 1	tut-1	>sp|O76365|CTU1_CAEEL Cytoplasmic tRNA 2-thiolation protein 1 OS=Caenorhabditis elegans GN=tut-1 PE=1 SV=1	1	1	1	1	1	1	0	0	1	0	1	0	1	1	1	0	1	0	1	0	0	0	0	0	1	1	0	0	1	0	1	0	1	1	1	0	1	0	1	0	0	0
O76367	O76367	2	2	2		F29C4.2	>tr|O76367|O76367_CAEEL Protein F29C4.2 OS=Caenorhabditis elegans GN=CELE_F29C4.2 PE=4 SV=1	1	2	2	2	2	2	2	2	2	1	2	2	2	2	2	2	2	2	2	2	2	1	2	2	2	2	2	2	2	1	2	2	2	2	2	2	2	2	2	2	2	1
O76371	O76371	23	23	23		rpt-5	>tr|O76371|O76371_CAEEL Protein RPT-5 OS=Caenorhabditis elegans GN=rpt-5 PE=1 SV=1	1	23	23	23	20	19	16	19	15	17	19	21	18	17	18	20	15	19	16	14	17	16	17	14	20	19	16	19	15	17	19	21	18	17	18	20	15	19	16	14	17	16
O76387	O76387	3	3	3	Probable peptidyl-tRNA hydrolase 2	C24G6.8	>sp|O76387|PTH2_CAEEL Probable peptidyl-tRNA hydrolase 2 OS=Caenorhabditis elegans GN=C24G6.8 PE=3 SV=1	1	3	3	3	2	2	2	1	2	2	2	2	2	2	1	2	2	1	2	1	1	2	1	1	2	2	2	1	2	2	2	2	2	2	1	2	2	1	2	1	1	2
O76388	O76388	2	2	2		syp-2	>tr|O76388|O76388_CAEEL Protein SYP-2 OS=Caenorhabditis elegans GN=syp-2 PE=4 SV=1	1	2	2	2	1	1	1	0	1	1	1	2	1	1	1	0	1	0	1	0	1	0	1	0	1	1	1	0	1	1	1	2	1	1	1	0	1	0	1	0	1	0
O76447	O76447	2	2	2		hcp-1	>tr|O76447|O76447_CAEEL Protein HCP-1 OS=Caenorhabditis elegans GN=hcp-1 PE=4 SV=1	1	2	2	2	1	1	0	0	1	1	2	1	2	1	0	1	1	0	0	0	2	2	0	0	1	1	0	0	1	1	2	1	2	1	0	1	1	0	0	0	2	2
O76449	O76449	7	7	7		ZK1055.7	>tr|O76449|O76449_CAEEL Protein ZK1055.7 OS=Caenorhabditis elegans GN=CELE_ZK1055.7 PE=1 SV=1	1	7	7	7	6	5	4	4	4	4	5	2	4	3	5	3	5	4	5	2	4	4	4	2	6	5	4	4	4	4	5	2	4	3	5	3	5	4	5	2	4	4
O76463	O76463	2	2	2	Nitrilase and fragile histidine triad fusion protein NitFhit;Bis(5-adenosyl)-triphosphatase;Nitrilase homolog	nft-1	>sp|O76463|NFT1_CAEEL Nitrilase and fragile histidine triad fusion protein NitFhit OS=Caenorhabditis elegans GN=nft-1 PE=1 SV=1	1	2	2	2	1	1	1	0	1	0	1	1	1	1	1	0	1	2	1	0	1	0	1	0	1	1	1	0	1	0	1	1	1	1	1	0	1	2	1	0	1	0
O76512	O76512	4	4	4	Regulator of nonsense transcripts 1	smg-2	>sp|O76512|RENT1_CAEEL Regulator of nonsense transcripts 1 OS=Caenorhabditis elegans GN=smg-2 PE=1 SV=1	1	4	4	4	1	2	2	0	2	1	3	1	2	1	2	0	1	1	1	1	2	1	2	0	1	2	2	0	2	1	3	1	2	1	2	0	1	1	1	1	2	1
O76577;P41883	O76577	12;1	12;1	12;1	26S proteasome non-ATPase regulatory subunit 14	rpn-11	>sp|O76577|PSDE_CAEEL 26S proteasome non-ATPase regulatory subunit 14 OS=Caenorhabditis elegans GN=rpn-11 PE=1 SV=1	2	12	12	12	9	8	9	6	8	10	9	8	10	9	9	8	10	8	8	7	10	9	10	5	9	8	9	6	8	10	9	8	10	9	9	8	10	8	8	7	10	9
O76606	O76606	4	4	4		mrpl-28	>tr|O76606|O76606_CAEEL Protein MRPL-28 OS=Caenorhabditis elegans GN=mrpl-28 PE=4 SV=1	1	4	4	4	2	3	3	2	3	3	2	2	3	2	2	1	2	1	2	1	2	2	2	2	2	3	3	2	3	3	2	2	3	2	2	1	2	1	2	1	2	2
O76616	O76616	3	3	3		Y23H5A.3	>tr|O76616|O76616_CAEEL Protein Y23H5A.3 OS=Caenorhabditis elegans GN=CELE_Y23H5A.3 PE=4 SV=1	1	3	3	3	2	1	2	2	2	2	2	2	2	2	2	1	2	1	2	1	2	3	2	1	2	1	2	2	2	2	2	2	2	2	2	1	2	1	2	1	2	3
O76618;Q965I6;Q4W4Y8	O76618;Q965I6	19;19;1	19;19;1	19;19;1		cars-1	>tr|O76618|O76618_CAEEL Protein CARS-1, isoform a OS=Caenorhabditis elegans GN=cars-1 PE=2 SV=1;>tr|Q965I6|Q965I6_CAEEL Protein CARS-1, isoform b OS=Caenorhabditis elegans GN=cars-1 PE=2 SV=1	3	19	19	19	13	11	13	11	11	13	15	15	14	13	15	14	12	12	11	10	13	14	11	10	13	11	13	11	11	13	15	15	14	13	15	14	12	12	11	10	13	14
O76630	O76630	8	8	8		Y57G7A.10	>tr|O76630|O76630_CAEEL Protein EMC-2 OS=Caenorhabditis elegans GN=emc-2 PE=1 SV=1	1	8	8	8	4	6	4	4	5	3	4	4	5	3	7	3	4	2	3	3	4	4	6	1	4	6	4	4	5	3	4	4	5	3	7	3	4	2	3	3	4	4
O76654	O76654	1	1	1		try-8	>tr|O76654|O76654_CAEEL Protein TRY-8 OS=Caenorhabditis elegans GN=try-8 PE=4 SV=1	1	1	1	1	0	0	0	0	0	0	0	0	1	0	0	0	0	1	0	0	0	0	1	0	0	0	0	0	0	0	0	0	1	0	0	0	0	1	0	0	0	0
O76672	O76672	1	1	1		H34I24.2	>tr|O76672|O76672_CAEEL Protein H34I24.2 OS=Caenorhabditis elegans GN=CELE_H34I24.2 PE=4 SV=2	1	1	1	1	1	1	0	0	1	1	1	1	1	1	1	1	1	1	1	0	1	0	1	0	1	1	0	0	1	1	1	1	1	1	1	1	1	1	1	0	1	0
O76743	O76743	9	9	9	ATP-dependent RNA helicase glh-4	glh-4	>sp|O76743|GLH4_CAEEL ATP-dependent RNA helicase glh-4 OS=Caenorhabditis elegans GN=glh-4 PE=2 SV=2	1	9	9	9	6	6	6	2	5	2	7	7	6	7	7	5	6	2	5	2	6	2	6	3	6	6	6	2	5	2	7	7	6	7	7	5	6	2	5	2	6	2
O76833;Q9TYP9	O76833;Q9TYP9	9;9	6;6	6;6		mca-2	>tr|O76833|O76833_CAEEL Calcium ATPase OS=Caenorhabditis elegans GN=mca-2 PE=2 SV=1;>tr|Q9TYP9|Q9TYP9_CAEEL Protein MCA-2 OS=Caenorhabditis elegans GN=mca-2 PE=3 SV=2	2	9	6	6	5	8	4	5	5	4	5	7	5	4	4	7	4	6	2	4	5	6	4	3	2	5	2	2	3	2	2	4	2	2	1	4	1	3	0	2	2	3
O76836;Q2V4T0	O76836;Q2V4T0	11;11	11;11	11;11		T19D12.4	>tr|O76836|O76836_CAEEL Protein T19D12.4, isoform a OS=Caenorhabditis elegans GN=CELE_T19D12.4 PE=2 SV=1;>tr|Q2V4T0|Q2V4T0_CAEEL Protein T19D12.4, isoform b OS=Caenorhabditis elegans GN=CELE_T19D12.4 PE=2 SV=1	2	11	11	11	8	7	7	3	6	9	10	10	7	9	8	7	7	2	6	2	8	4	6	2	8	7	7	3	6	9	10	10	7	9	8	7	7	2	6	2	8	4
O76840;O76840-2;O76840-3	O76840;O76840-2;O76840-3	19;19;18	19;19;18	19;19;18	Papilin	mig-6	>sp|O76840|PPN1_CAEEL Papilin OS=Caenorhabditis elegans GN=mig-6 PE=1 SV=1;>sp|O76840-2|PPN1_CAEEL Isoform a of Papilin OS=Caenorhabditis elegans GN=mig-6;>sp|O76840-3|PPN1_CAEEL Isoform c of Papilin OS=Caenorhabditis elegans GN=mig-6	3	19	19	19	16	18	11	13	14	16	16	15	14	11	15	10	10	14	8	6	14	18	8	7	16	18	11	13	14	16	16	15	14	11	15	10	10	14	8	6	14	18
P00350	P00350	16	16	16	6-phosphogluconate dehydrogenase, decarboxylating	gnd	>sp|P00350|6PGD_ECOLI 6-phosphogluconate dehydrogenase, decarboxylating OS=Escherichia coli (strain K12) GN=gnd PE=1 SV=2	1	16	16	16	4	11	12	14	3	6	2	5	7	4	0	9	15	10	15	8	15	15	15	7	4	11	12	14	3	6	2	5	7	4	0	9	15	10	15	8	15	15
P00370	P00370	8	8	8	NADP-specific glutamate dehydrogenase	gdhA	>sp|P00370|DHE4_ECOLI NADP-specific glutamate dehydrogenase OS=Escherichia coli (strain K12) GN=gdhA PE=1 SV=1	1	8	8	8	0	3	4	3	0	2	0	1	0	0	0	2	5	2	3	2	5	7	5	0	0	3	4	3	0	2	0	1	0	0	0	2	5	2	3	2	5	7
P00448	P00448	12	12	12	Superoxide dismutase [Mn]	sodA	>sp|P00448|SODM_ECOLI Superoxide dismutase [Mn] OS=Escherichia coli (strain K12) GN=sodA PE=1 SV=2	1	12	12	12	5	8	12	11	2	9	6	8	7	8	6	9	12	11	12	9	12	10	12	3	5	8	12	11	2	9	6	8	7	8	6	9	12	11	12	9	12	10
P00452	P00452	8	8	8	Ribonucleoside-diphosphate reductase 1 subunit alpha	nrdA	>sp|P00452|RIR1_ECOLI Ribonucleoside-diphosphate reductase 1 subunit alpha OS=Escherichia coli (strain K12) GN=nrdA PE=1 SV=2	1	8	8	8	0	1	5	3	0	0	1	0	1	0	0	0	5	0	5	0	5	5	5	0	0	1	5	3	0	0	1	0	1	0	0	0	5	0	5	0	5	5
P00490	P00490	41	41	41	Maltodextrin phosphorylase	malP	>sp|P00490|PHSM_ECOLI Maltodextrin phosphorylase OS=Escherichia coli (strain K12) GN=malP PE=1 SV=7	1	41	41	41	6	20	35	26	4	26	7	19	20	13	7	21	39	24	29	21	35	35	38	4	6	20	35	26	4	26	7	19	20	13	7	21	39	24	29	21	35	35
P00509	P00509	28	28	27	Aspartate aminotransferase	aspC	>sp|P00509|AAT_ECOLI Aspartate aminotransferase OS=Escherichia coli (strain K12) GN=aspC PE=1 SV=1	1	28	28	27	3	17	23	22	3	10	6	6	16	11	6	17	26	18	26	17	23	24	25	10	3	17	23	22	3	10	6	6	16	11	6	17	26	18	26	17	23	24
P00550	P00550	15	15	15	PTS system mannitol-specific EIICBA component;Mannitol permease IIC component;Mannitol-specific phosphotransferase enzyme IIB component;Mannitol-specific phosphotransferase enzyme IIA component	mtlA	>sp|P00550|PTM3C_ECOLI PTS system mannitol-specific EIICBA component OS=Escherichia coli (strain K12) GN=mtlA PE=1 SV=1	1	15	15	15	0	4	11	7	0	3	0	0	1	0	1	5	14	6	8	3	12	10	13	0	0	4	11	7	0	3	0	0	1	0	1	5	14	6	8	3	12	10
P00561	P00561	4	4	4	Bifunctional aspartokinase/homoserine dehydrogenase 1;Aspartokinase;Homoserine dehydrogenase	thrA	>sp|P00561|AK1H_ECOLI Bifunctional aspartokinase/homoserine dehydrogenase 1 OS=Escherichia coli (strain K12) GN=thrA PE=1 SV=2	1	4	4	4	0	0	2	0	0	0	0	1	0	0	0	0	3	0	1	0	2	3	3	0	0	0	2	0	0	0	0	1	0	0	0	0	3	0	1	0	2	3
P00579	P00579	14	14	14	RNA polymerase sigma factor rpoD	rpoD	>sp|P00579|RPOD_ECOLI RNA polymerase sigma factor rpoD OS=Escherichia coli (strain K12) GN=rpoD PE=1 SV=2	1	14	14	14	3	2	10	8	4	1	1	1	5	2	2	3	12	3	11	1	13	10	11	0	3	2	10	8	4	1	1	1	5	2	2	3	12	3	11	1	13	10
P00582	P00582	14	14	14	DNA polymerase I	polA	>sp|P00582|DPO1_ECOLI DNA polymerase I OS=Escherichia coli (strain K12) GN=polA PE=1 SV=1	1	14	14	14	0	1	9	4	0	0	1	0	0	0	0	1	14	0	11	0	13	6	13	0	0	1	9	4	0	0	1	0	0	0	0	1	14	0	11	0	13	6
P00864	P00864	15	15	15	Phosphoenolpyruvate carboxylase	ppc	>sp|P00864|CAPP_ECOLI Phosphoenolpyruvate carboxylase OS=Escherichia coli (strain K12) GN=ppc PE=1 SV=1	1	15	15	15	1	2	9	5	1	1	2	1	1	1	1	2	12	1	8	1	12	12	12	1	1	2	9	5	1	1	2	1	1	1	1	2	12	1	8	1	12	12
P00894	P00894	2	2	2	Acetolactate synthase isozyme 3 small subunit	ilvH	>sp|P00894|ILVH_ECOLI Acetolactate synthase isozyme 3 small subunit OS=Escherichia coli (strain K12) GN=ilvH PE=1 SV=3	1	2	2	2	0	0	1	1	0	0	0	0	0	0	0	1	2	1	1	0	1	1	1	1	0	0	1	1	0	0	0	0	0	0	0	1	2	1	1	0	1	1
P00909	P00909	3	3	3	Tryptophan biosynthesis protein TrpCF;Indole-3-glycerol phosphate synthase;N-(5-phospho-ribosyl)anthranilate isomerase	trpC	>sp|P00909|TRPC_ECOLI Tryptophan biosynthesis protein TrpCF OS=Escherichia coli (strain K12) GN=trpC PE=1 SV=3	1	3	3	3	0	0	2	0	0	0	0	0	0	0	0	0	3	0	3	0	2	1	3	0	0	0	2	0	0	0	0	0	0	0	0	0	3	0	3	0	2	1
P00926	P00926	2	2	2	D-serine dehydratase	dsdA	>sp|P00926|SDHD_ECOLI D-serine dehydratase OS=Escherichia coli (strain K12) GN=dsdA PE=1 SV=3	1	2	2	2	0	1	1	0	0	1	0	0	0	0	1	0	2	0	1	0	1	2	1	0	0	1	1	0	0	1	0	0	0	0	1	0	2	0	1	0	1	2
P00934	P00934	7	7	7	Threonine synthase	thrC	>sp|P00934|THRC_ECOLI Threonine synthase OS=Escherichia coli (strain K12) GN=thrC PE=1 SV=1	1	7	7	7	0	0	4	3	0	0	0	0	0	0	0	0	6	0	6	0	6	5	6	0	0	0	4	3	0	0	0	0	0	0	0	0	6	0	6	0	6	5
P00935	P00935	6	6	6	Cystathionine gamma-synthase	metB	>sp|P00935|METB_ECOLI Cystathionine gamma-synthase OS=Escherichia coli (strain K12) GN=metB PE=1 SV=1	1	6	6	6	1	0	4	5	0	0	1	0	1	2	0	0	6	0	5	0	5	5	6	0	1	0	4	5	0	0	1	0	1	2	0	0	6	0	5	0	5	5
P00946	P00946	2	2	2	Mannose-6-phosphate isomerase	manA	>sp|P00946|MANA_ECOLI Mannose-6-phosphate isomerase OS=Escherichia coli (strain K12) GN=manA PE=1 SV=1	1	2	2	2	0	0	1	0	0	0	0	0	0	0	0	0	2	0	0	0	1	1	2	0	0	0	1	0	0	0	0	0	0	0	0	0	2	0	0	0	1	1
P00954	P00954	10	10	10	Tryptophan--tRNA ligase	trpS	>sp|P00954|SYW_ECOLI Tryptophan--tRNA ligase OS=Escherichia coli (strain K12) GN=trpS PE=1 SV=3	1	10	10	10	1	1	8	4	3	2	1	0	1	1	1	4	9	0	7	0	10	8	9	0	1	1	8	4	3	2	1	0	1	1	1	4	9	0	7	0	10	8
P00956	P00956	21	21	21	Isoleucine--tRNA ligase	ileS	>sp|P00956|SYI_ECOLI Isoleucine--tRNA ligase OS=Escherichia coli (strain K12) GN=ileS PE=1 SV=5	1	21	21	21	2	10	15	11	5	4	3	2	4	1	3	3	15	3	11	1	17	18	15	3	2	10	15	11	5	4	3	2	4	1	3	3	15	3	11	1	17	18
P00957	P00957	25	25	25	Alanine--tRNA ligase	alaS	>sp|P00957|SYA_ECOLI Alanine--tRNA ligase OS=Escherichia coli (strain K12) GN=alaS PE=1 SV=2	1	25	25	25	2	12	17	14	2	2	3	2	4	2	3	4	18	9	16	2	22	21	20	2	2	12	17	14	2	2	3	2	4	2	3	4	18	9	16	2	22	21
P00959	P00959	18	18	18	Methionine--tRNA ligase	metG	>sp|P00959|SYM_ECOLI Methionine--tRNA ligase OS=Escherichia coli (strain K12) GN=metG PE=1 SV=2	1	18	18	18	3	2	12	6	3	0	3	0	3	0	1	2	12	2	8	2	15	14	14	0	3	2	12	6	3	0	3	0	3	0	1	2	12	2	8	2	15	14
P00960	P00960	4	4	4	Glycine--tRNA ligase alpha subunit	glyQ	>sp|P00960|SYGA_ECOLI Glycine--tRNA ligase alpha subunit OS=Escherichia coli (strain K12) GN=glyQ PE=1 SV=2	1	4	4	4	0	0	3	1	0	1	0	1	0	0	0	1	2	0	3	0	4	4	3	0	0	0	3	1	0	1	0	1	0	0	0	1	2	0	3	0	4	4
P00961	P00961	21	21	21	Glycine--tRNA ligase beta subunit	glyS	>sp|P00961|SYGB_ECOLI Glycine--tRNA ligase beta subunit OS=Escherichia coli (strain K12) GN=glyS PE=1 SV=4	1	21	21	21	1	4	15	10	0	1	0	0	0	1	0	1	17	2	12	1	18	13	16	1	1	4	15	10	0	1	0	0	0	1	0	1	17	2	12	1	18	13
P00962	P00962	19	19	19	Glutamine--tRNA ligase	glnS	>sp|P00962|SYQ_ECOLI Glutamine--tRNA ligase OS=Escherichia coli (strain K12) GN=glnS PE=1 SV=3	1	19	19	19	1	3	8	10	1	3	1	1	2	1	1	3	14	3	11	3	15	13	13	2	1	3	8	10	1	3	1	1	2	1	1	3	14	3	11	3	15	13
P00963	P00963	8	8	8	Aspartate--ammonia ligase	asnA	>sp|P00963|ASNA_ECOLI Aspartate--ammonia ligase OS=Escherichia coli (strain K12) GN=asnA PE=1 SV=1	1	8	8	8	0	3	7	6	0	0	0	0	2	0	0	4	7	1	6	0	5	7	7	2	0	3	7	6	0	0	0	0	2	0	0	4	7	1	6	0	5	7
P00968	P00968	22	22	22	Carbamoyl-phosphate synthase large chain	carB	>sp|P00968|CARB_ECOLI Carbamoyl-phosphate synthase large chain OS=Escherichia coli (strain K12) GN=carB PE=1 SV=2	1	22	22	22	2	7	17	13	1	2	1	1	0	1	2	4	16	2	11	3	17	21	18	2	2	7	17	13	1	2	1	1	0	1	2	4	16	2	11	3	17	21
P02358	P02358	9	9	9	30S ribosomal protein S6;30S ribosomal protein S6, fully modified isoform;30S ribosomal protein S6, non-modified isoform	rpsF	>sp|P02358|RS6_ECOLI 30S ribosomal protein S6 OS=Escherichia coli (strain K12) GN=rpsF PE=1 SV=1	1	9	9	9	1	4	5	6	1	3	0	1	3	2	2	5	8	5	5	4	8	6	8	3	1	4	5	6	1	3	0	1	3	2	2	5	8	5	5	4	8	6
P02359	P02359	15	15	15	30S ribosomal protein S7	rpsG	>sp|P02359|RS7_ECOLI 30S ribosomal protein S7 OS=Escherichia coli (strain K12) GN=rpsG PE=1 SV=3	1	15	15	15	2	9	13	10	1	9	3	7	11	6	5	12	14	11	14	9	14	13	14	7	2	9	13	10	1	9	3	7	11	6	5	12	14	11	14	9	14	13
P02413	P02413	12	12	12	50S ribosomal protein L15	rplO	>sp|P02413|RL15_ECOLI 50S ribosomal protein L15 OS=Escherichia coli (strain K12) GN=rplO PE=1 SV=1	1	12	12	12	5	8	9	10	1	8	5	9	9	7	6	10	12	9	12	8	10	9	12	8	5	8	9	10	1	8	5	9	9	7	6	10	12	9	12	8	10	9
P02513	P02513	9	3	3	Heat shock protein Hsp-16.48/Hsp-16.49	hsp-16.48	>sp|P02513|HSP17_CAEEL Heat shock protein Hsp-16.48/Hsp-16.49 OS=Caenorhabditis elegans GN=hsp-16.48 PE=2 SV=1	1	9	3	3	1	9	1	9	1	9	1	9	1	9	1	9	2	9	1	9	1	9	1	9	1	3	1	3	1	3	1	3	1	3	1	3	1	3	1	3	1	3
P02566	P02566	199	199	181	Myosin-4	unc-54	>sp|P02566|MYO4_CAEEL Myosin-4 OS=Caenorhabditis elegans GN=unc-54 PE=1 SV=1	1	199	199	181	180	149	169	159	173	165	173	174	173	167	176	174	171	164	167	149	173	149	169	148	180	149	169	159	173	165	173	174	173	167	176	174	171	164	167	149	173	149
;244472;244473;244474;244475;244476;244477;244478;244479;244480;244481;244482;244483;244484;244485;244486;244487;244488;244489;244490;244491;244492;244493;244494;244495;244496;244497;244498;244499;244500;244501;244536;244537;244538;244539;244540;244541;244542;244543;244544;244545;244546;244547;244548;244549;244550;244551;244552;244553;244554;244555;244556;244557;244558;244559;244560;244561;244562…
98;601699;601700;601701;601702;601703;601704;601705;601706;601707;601708;601709;601710;601711;601712;601713;601714;601715;601716;601717;601718;601719;601720;601721;601722;601723;601724;601725;601726;601727;601728;601729;601730;601731;601732;601733;601734;601735;601736;601737;601738;601739;601740;601741;601742;601743;601744;601745;601746;601747;601748;601749;601750;601751;601752;601753;601754;6017…
9036;799037;799038;799039;799040;799041;799042;799043;799044;799045;799046;799047;799048;799049;799050;799051;799052;799053;799054;799055;799056;799057;799058;799059;799060;799061;799062;799063;799064;799065;799066;799067;799068;799069;799070;799071;799072;799073;799074;799075;799076;799077;799078;799079;799080;799081;799082;799083;799084;799085;799086;799087;799088;799089;799090;799091;799092;79…
1082634;1082635;1082636;1082637;1082638;1082639;1082640;1082641;1082642;1082643;1082644;1082645;1082646;1082647;1082648;1082649;1082650;1082651;1082652;1082653;1082654;1082655;1082656;1082657;1082658;1082659;1082660;1082661;1082662;1082663;1082664;1082665;1082666;1082667;1082668;1082669;1082670;1082671;1082672;1082673;1082674;1082675;1082676;1082677;1082678;1082679;1082680;1082681;1082682;1082683…
3;1222304;1222305;1222306;1222307;1222308;1222309;1222310;1222311;1222312;1222313;1222314;1222315;1222316;1222317;1222318;1222319;1222320;1222321;1222322;1222323;1222324;1222325;1222326;1222327;1222328;1222329;1222330;1222331;1222332;1222333;1222334;1222335;1222336;1222337;1222338;1222339;1222340;1222341;1222342;1222343;1222344;1222345;1222346;1222347;1222348;1222349;1222350;1222351;1222352;12223…
080;1446081;1446082;1446083;1446084;1446085;1446086;1446087;1446088;1446089;1446090;1446091;1446092;1446093;1446094;1446095;1446096;1446097;1446098;1446099;1446100;1446101;1446102;1447731;1447732;1447733;1447734;1447735;1447736;1447737;1447738;1447739;1447740;1447741;1447742;1447743;1447744;1447745;1447746;1447747;1447748;1447749;1447750;1447751;1447752;1447753;1447754;1447755;1447756;1447757;144…	7501;7502;7503;7504;7505;7506;7507;7508;7509;7510;7511;7512;7513;7514;7515;7516;7517;7518;7519;7520;7521;7522;7523;7524;7525;7526;7527;7528;7529;7530;7531;7532;7533;7534;7535;7536;7537;7538;7539;7540;7541;15192;15486;15487;15488;15489;15490;15491;15492;15493;15494;15495;15496;15497;15498;15499;15500;15501;15502;15503;15504;15505;15506;15507;15508;15509;15510;15511;15512;15513;15514;15515;15516;15…
02485;302486;302487;302488;302489;302490;302491;302492;302493;302494;302495;302496;302497;302498;302499;302500;302501;302502;302503;302504;302505;302506;302507;302508;302509;302510;302511;302512;302513;302514;302515;302516;302517;302518;302519;302520;302521;302522;302523;302524;302525;302526;302527;302528;302529;302530;302531;302532;302533;302534;302535;302536;302537;302538;302539;302540;302541;3…	7537;15192;15519;16877;18225;23701;23703;23894;25373;25422;26694;26778;34305;35043;38363;38440;40732;40789;41638;41656;42444;42473;44604;46507;47875;59531;60189;60196;61755;65725;66552;68961;70253;70307;72189;72661;72728;75172;85342;85352;91993;92053;95225;95264;95302;95416;95449;95464;96971;97891;97949;97981;98014;98016;98026;99615;99634;101290;102288;103369;103878;113878;136161;136171;137111;14…	809;810;811;812;813;814;815;816;817;818;819;820;821;822;823;824;825;826;827;828;829;830;831;832;833;834;835;836;837;838;839;840;841;842;843;844;845;846;847;848;849;850;851;852;853;854;855;856;857;858;859;860;861;3504;3505;3506;3507;3508;3509;3510;3511;3512;3513;3514;3515;3516;3517;3518;3519;3520;3521;3522;3523;3524;3525;3526;3527;3528;3529;3530;3531;3532;3533;3534;3535;3536;3537;3538;3539;3540;35…	575;576;577;578;579;580;581;582;583;584;585;586;587;588;589;590;591	91;96;103;211;220;223;225;233;387;417;420;592;595;605;666;667;673;701;702;706;759;801;803;902;909;930;935;937;941;949;965;967;991;995;996;997;1030;1033;1041;1075;1077;1084;1090;1091;1136;1139;1152;1165;1172;1196;1199;1200;1218;1221;1223;1246;1249;1256;1257;1263;1267;1272;1278;1281;1283;1296;1302;1309;1311;1312;1347;1349;1354;1356;1367;1377;1381;1382;1410;1413;1420;1441;1448;1483;1488;1498;1500;15…	1;78;89;149;164;173;388;612;669;671;693;767;971;994;1195;1538;1609
P02567	P02567	78	70	70	Myosin-1	let-75	>sp|P02567|MYO1_CAEEL Myosin-1 OS=Caenorhabditis elegans GN=let-75 PE=1 SV=3	1	78	70	70	62	52	54	51	57	58	62	63	56	55	63	59	56	53	51	43	62	56	54	39	57	47	48	46	51	52	56	58	50	50	57	53	51	48	46	37	56	49
P02924	P02924	12	12	12	L-arabinose-binding periplasmic protein	araF	>sp|P02924|ARAF_ECOLI L-arabinose-binding periplasmic protein OS=Escherichia coli (strain K12) GN=araF PE=1 SV=2	1	12	12	12	0	1	7	3	0	1	0	0	0	0	0	1	10	3	11	2	11	11	11	0	0	1	7	3	0	1	0	0	0	0	0	1	10	3	11	2	11	11
P02925	P02925	35	35	35	D-ribose-binding periplasmic protein	rbsB	>sp|P02925|RBSB_ECOLI D-ribose-binding periplasmic protein OS=Escherichia coli (strain K12) GN=rbsB PE=1 SV=1	1	35	35	35	21	21	29	29	19	19	19	22	26	25	22	31	35	24	34	32	29	21	34	26	21	21	29	29	19	19	19	22	26	25	22	31	35	24	34	32	29	21
70;1014871;1014872;1014873;1014874;1014875;1014876;1014877;1014878;1014879;1014880;1014881;1014882;1014883;1014884;1014885;1014886;1014887;1014888;1014889;1014890;1014891;1014892;1014893;1014894;1014895;1014896;1014897;1014898;1014899;1014900;1014901;1014902;1014903;1014904;1014905;1014906;1014907;1014908;1014909;1014910;1014911;1014912;1014913;1014914;1014915;1014916;1014917;1014918;1014919;1014…	14446;14447;14448;14449;30997;30998;30999;31000;31001;31002;31003;31004;31005;31006;31007;31008;31009;31010;31011;31012;31013;31014;31015;31016;31017;31018;31019;31020;31021;31022;31023;31024;31025;31026;31027;31028;31029;31030;31031;31032;31033;31034;31035;31036;31037;31038;31039;31040;31041;31042;31043;31044;31045;31046;31047;31048;31049;31050;31051;31052;31053;31054;31055;31056;31057;31058;310…	14447;14449;31076;31168;54054;54118;64609;81861;81986;94260;94363;102754;122848;135147;135603;148328;160740;175134;193299;214813;228819;228994;244471;285417;285510;285534;330506;330616;381305;381355;482497;482605;482617;499483;532317	869;870;871;872;873;874;875;876;877;878;879;880;881;3573;3574;3575;3576;3577;3578;3579;3580;3581;3582;3583;3584;3585	595;596;597;598	58;65;66;67;74;76;89;98;104;105;107;116;130;155;171;172;180;199;200;209;214;215;227;250;260;264	102;198;218;235
P02930	P02930	18	18	18	Outer membrane protein tolC	tolC	>sp|P02930|TOLC_ECOLI Outer membrane protein tolC OS=Escherichia coli (strain K12) GN=tolC PE=1 SV=3	1	18	18	18	0	5	15	9	0	3	1	2	4	2	0	6	18	7	16	5	16	12	17	1	0	5	15	9	0	3	1	2	4	2	0	6	18	7	16	5	16	12
P02931;P77747;P21420	P02931	15;2;2	15;2;2	13;0;0	Outer membrane protein F	ompF	>sp|P02931|OMPF_ECOLI Outer membrane protein F OS=Escherichia coli (strain K12) GN=ompF PE=1 SV=1	3	15	15	13	4	13	14	13	2	14	9	11	11	12	5	13	13	12	13	12	14	15	13	10	4	13	14	13	2	14	9	11	11	12	5	13	13	12	13	12	14	15
P03817	P03817	1	1	1	Protein mioC	mioC	>sp|P03817|MIOC_ECOLI Protein mioC OS=Escherichia coli (strain K12) GN=mioC PE=1 SV=4	1	1	1	1	0	0	1	0	0	0	0	0	0	0	0	0	1	0	0	0	1	1	0	0	0	0	1	0	0	0	0	0	0	0	0	0	1	0	0	0	1	1
P03959	P03959	2	2	2	Potassium-transporting ATPase A chain	kdpA	>sp|P03959|ATKA_ECOLI Potassium-transporting ATPase A chain OS=Escherichia coli (strain K12) GN=kdpA PE=3 SV=1	1	2	2	2	1	0	1	0	1	0	1	0	1	0	1	0	2	0	1	0	1	1	1	0	1	0	1	0	1	0	1	0	1	0	1	0	2	0	1	0	1	1
P04079	P04079	8	8	8	GMP synthase [glutamine-hydrolyzing]	guaA	>sp|P04079|GUAA_ECOLI GMP synthase [glutamine-hydrolyzing] OS=Escherichia coli (strain K12) GN=guaA PE=1 SV=1	1	8	8	8	1	2	6	2	0	0	1	0	0	1	0	2	7	1	3	0	6	6	5	0	1	2	6	2	0	0	1	0	0	1	0	2	7	1	3	0	6	6
P04391;P06960	P04391;P06960	6;5	6;5	6;5	Ornithine carbamoyltransferase chain I;Ornithine carbamoyltransferase chain F	argI;argF	>sp|P04391|OTC1_ECOLI Ornithine carbamoyltransferase chain I OS=Escherichia coli (strain K12) GN=argI PE=1 SV=3;>sp|P06960|OTC2_ECOLI Ornithine carbamoyltransferase chain F OS=Escherichia coli (strain K12) GN=argF PE=1 SV=4	2	6	6	6	0	1	6	3	0	0	1	0	1	0	1	1	5	1	4	0	5	3	6	1	0	1	6	3	0	0	1	0	1	0	1	1	5	1	4	0	5	3
P04425	P04425	4	4	4	Glutathione synthetase	gshB	>sp|P04425|GSHB_ECOLI Glutathione synthetase OS=Escherichia coli (strain K12) GN=gshB PE=1 SV=1	1	4	4	4	0	1	3	1	0	0	0	0	0	0	0	0	3	0	1	0	3	3	4	0	0	1	3	1	0	0	0	0	0	0	0	0	3	0	1	0	3	3
P04693	P04693	10	10	10	Aromatic-amino-acid aminotransferase	tyrB	>sp|P04693|TYRB_ECOLI Aromatic-amino-acid aminotransferase OS=Escherichia coli (strain K12) GN=tyrB PE=1 SV=1	1	10	10	10	0	2	6	4	0	1	0	1	1	0	1	1	8	2	6	0	7	8	7	0	0	2	6	4	0	1	0	1	1	0	1	1	8	2	6	0	7	8
P04805	P04805	12	12	12	Glutamate--tRNA ligase	gltX	>sp|P04805|SYE_ECOLI Glutamate--tRNA ligase OS=Escherichia coli (strain K12) GN=gltX PE=1 SV=1	1	12	12	12	0	4	8	8	0	0	0	0	3	1	0	6	12	4	10	3	9	9	10	1	0	4	8	8	0	0	0	0	3	1	0	6	12	4	10	3	9	9
P04825	P04825	19	19	19	Aminopeptidase N	pepN	>sp|P04825|AMPN_ECOLI Aminopeptidase N OS=Escherichia coli (strain K12) GN=pepN PE=1 SV=2	1	19	19	19	1	7	15	10	3	5	1	1	2	1	0	7	17	7	12	4	16	15	17	2	1	7	15	10	3	5	1	1	2	1	0	7	17	7	12	4	16	15
P04846	P04846	2	2	2	Lipoprotein 28	nlpA	>sp|P04846|NLPA_ECOLI Lipoprotein 28 OS=Escherichia coli (strain K12) GN=nlpA PE=1 SV=1	1	2	2	2	0	0	0	0	0	0	0	0	0	0	0	0	1	0	1	0	2	2	1	0	0	0	0	0	0	0	0	0	0	0	0	0	1	0	1	0	2	2
P04951	P04951	5	5	5	3-deoxy-manno-octulosonate cytidylyltransferase	kdsB	>sp|P04951|KDSB_ECOLI 3-deoxy-manno-octulosonate cytidylyltransferase OS=Escherichia coli (strain K12) GN=kdsB PE=1 SV=2	1	5	5	5	0	0	0	1	0	0	0	0	0	0	0	0	1	0	0	0	2	2	2	0	0	0	0	1	0	0	0	0	0	0	0	0	1	0	0	0	2	2
P04968	P04968	2	2	2	L-threonine dehydratase biosynthetic IlvA	ilvA	>sp|P04968|ILVA_ECOLI L-threonine dehydratase biosynthetic IlvA OS=Escherichia coli (strain K12) GN=ilvA PE=1 SV=1	1	2	2	2	1	0	2	0	1	0	1	0	0	0	0	0	2	0	1	0	1	0	2	0	1	0	2	0	1	0	1	0	0	0	0	0	2	0	1	0	1	0
P04970	P04970	24	18	1	Glyceraldehyde-3-phosphate dehydrogenase 1	gpd-1	>sp|P04970|G3P1_CAEEL Glyceraldehyde-3-phosphate dehydrogenase 1 OS=Caenorhabditis elegans GN=gpd-1 PE=1 SV=1	1	24	18	1	19	18	17	18	17	18	18	20	18	17	18	15	18	17	17	14	21	18	20	13	13	13	12	13	11	14	12	14	12	11	12	9	13	11	11	8	15	14
P04982	P04982	6	6	6	D-ribose pyranase	rbsD	>sp|P04982|RBSD_ECOLI D-ribose pyranase OS=Escherichia coli (strain K12) GN=rbsD PE=1 SV=3	1	6	6	6	1	4	6	5	3	4	2	5	4	5	3	5	6	3	5	5	6	5	6	4	1	4	6	5	3	4	2	5	4	5	3	5	6	3	5	5	6	5
P04983	P04983	30	30	30	Ribose import ATP-binding protein RbsA	rbsA	>sp|P04983|RBSA_ECOLI Ribose import ATP-binding protein RbsA OS=Escherichia coli (strain K12) GN=rbsA PE=1 SV=1	1	30	30	30	1	10	25	21	1	4	2	1	8	1	3	12	29	9	24	4	27	25	28	5	1	10	25	21	1	4	2	1	8	1	3	12	29	9	24	4	27	25
P05042	P05042	16	16	16	Fumarate hydratase class II	fumC	>sp|P05042|FUMC_ECOLI Fumarate hydratase class II OS=Escherichia coli (strain K12) GN=fumC PE=1 SV=1	1	16	16	16	4	7	13	10	5	3	4	4	7	4	4	7	16	9	13	5	12	11	16	3	4	7	13	10	5	3	4	4	7	4	4	7	16	9	13	5	12	11
P05055	P05055	32	32	32	Polyribonucleotide nucleotidyltransferase	pnp	>sp|P05055|PNP_ECOLI Polyribonucleotide nucleotidyltransferase OS=Escherichia coli (strain K12) GN=pnp PE=1 SV=3	1	32	32	32	5	15	24	20	6	9	8	10	14	9	5	13	30	18	23	11	27	25	26	6	5	15	24	20	6	9	8	10	14	9	5	13	30	18	23	11	27	25
P05100	P05100	1	1	1	DNA-3-methyladenine glycosylase 1	tag	>sp|P05100|3MG1_ECOLI DNA-3-methyladenine glycosylase 1 OS=Escherichia coli (strain K12) GN=tag PE=1 SV=1	1	1	1	1	0	0	1	0	0	0	0	0	0	0	0	0	1	0	1	0	1	0	1	0	0	0	1	0	0	0	0	0	0	0	0	0	1	0	1	0	1	0
P05459	P05459	7	7	7	Erythronate-4-phosphate dehydrogenase	pdxB	>sp|P05459|PDXB_ECOLI Erythronate-4-phosphate dehydrogenase OS=Escherichia coli (strain K12) GN=pdxB PE=2 SV=2	1	7	7	7	0	0	7	4	1	0	0	0	1	0	1	1	7	0	6	0	7	6	7	0	0	0	7	4	1	0	0	0	1	0	1	1	7	0	6	0	7	6
P05634	P05634	9	1	1	Major sperm protein 10/36/56/76	msp-10	>sp|P05634|MSP10_CAEEL Major sperm protein 10/36/56/76 OS=Caenorhabditis elegans GN=msp-10 PE=2 SV=4	1	9	1	1	7	7	6	8	7	9	8	9	8	7	7	8	7	9	7	8	8	8	7	8	0	1	0	1	0	1	0	1	0	0	0	1	0	1	0	1	0	1
P05690;G8JY38	P05690;G8JY38	189;182	189;182	75;71	Vitellogenin-2	vit-2	>sp|P05690|VIT2_CAEEL Vitellogenin-2 OS=Caenorhabditis elegans GN=vit-2 PE=1 SV=5;>tr|G8JY38|G8JY38_CAEEL Protein VIT-2, isoform b OS=Caenorhabditis elegans GN=vit-2 PE=2 SV=1	2	189	189	75	176	141	164	160	161	158	172	167	170	163	164	156	155	159	155	133	165	147	160	119	176	141	164	160	161	158	172	167	170	163	164	156	155	159	155	133	165	147
1;442662;442663;442664;442665;442666;442667;442668;442669;469288;469289;469290;469291;469292;469293;469294;469295;469296;469297;469298;469299;469300;469301;469302;469303;469304;469305;469306;469307;469308;469309;469310;469311;469312;469313;469314;469315;469316;469317;469318;469319;469320;469321;469322;469323;469324;469325;469326;469327;469328;469329;469330;500142;500143;500144;500145;500146;50014…
695;979696;979697;979698;979699;979700;979701;979702;979703;979704;979705;979706;979707;979708;979709;979710;979711;979712;979713;979714;979715;979716;979717;979718;979719;979720;979721;979722;979723;979724;979725;979726;979727;979728;979729;979730;979731;979732;979733;979734;979735;979736;979737;979738;979739;979740;979741;979742;979743;979744;979745;979746;979747;979748;979749;979750;979751;979…
651;1138652;1138653;1138654;1138655;1138656;1138657;1138658;1138659;1138660;1138661;1138662;1138663;1138664;1138665;1138666;1138667;1138668;1138669;1138670;1138671;1138672;1138673;1138674;1138675;1138676;1138677;1138678;1138679;1138680;1138681;1138682;1138683;1138684;1138685;1138686;1138687;1138688;1138689;1138690;1138691;1138692;1138693;1138694;1138695;1138696;1138697;1138698;1138699;1138700;113…
25736;1425737;1425738;1425739;1425740;1425741;1425742;1425743;1425744;1425745;1425746;1425747;1425748;1425749;1425750;1425751;1425752;1425753;1425754;1425755;1425756;1425757;1425758;1425759;1425760;1425761;1425762;1425763;1425764;1425765;1425766;1425767;1425768;1425769;1425770;1425771;1425772;1425773;1425774;1425775;1425776;1425777;1425778;1425779;1425780;1425781;1425782;1425783;1425784;1425785;1…
1633954;1633955;1633956;1633957;1633958;1633959;1633960;1633961;1633962;1633963;1633964;1633965;1633966;1633967;1633968;1633969;1633970;1633971;1633972;1633973;1633974;1633975;1633976;1633977;1633978;1633979;1633980;1633981;1633982;1633983;1633984;1633985;1633986;1633987;1633988;1633989;1633990;1633991;1633992;1633993;1633994;1633995;1633996;1633997;1633998;1633999;1634000;1634001;1634002;1634003…	5255;5256;5257;5258;5259;5260;5261;5262;5263;5264;5265;5266;5267;5268;5269;5270;5271;7825;7826;7827;7828;9269;9270;9271;9272;9273;9274;9275;9276;9277;9278;39947;39948;39949;39950;39951;39952;39953;39954;39955;39956;39957;39958;39959;39960;39961;39962;39963;39964;39965;39966;39967;39968;39969;39970;39971;39972;39973;39974;39975;41864;41865;41866;41867;41868;41869;41870;41871;41872;41873;41874;4187…
044;403045;403046;403047;403048;403049;403050;403051;403052;403053;403054;403055;403056;403057;403058;403059;403060;403061;403062;403063;403064;403065;403066;403067;403068;403069;403070;403071;403072;403073;403074;403075;403076;403077;403078;403079;403080;403081;403082;403083;403084;403085;403086;403087;403088;403089;403090;403091;403092;403093;403094;403095;403096;403097;403098;403099;403100;403…	5257;5268;7828;9277;9278;39965;41888;42092;55682;58903;58936;60456;62905;71190;73938;73953;75775;77314;77319;81351;81357;83061;83077;83089;85868;85905;85973;86592;90610;90656;98282;98312;98323;103593;104037;104050;104699;105164;108023;108071;113422;113504;114288;114313;122985;122997;123169;127511;135396;135404;144169;166651;171857;177852;177873;177889;179644;179853;180248;180889;180895;199131;199…	907;908;909;910;911;912;913;914;915;916;917;918;919;920;921;922;923;924;925;926;927;928;929;930;931;932;933;934;935;3592;3593;3594;3595;3596;3597;3598;3599;3600;3601;3602;3603;3604;3605;3606;3607;3608;3609;3610;3611;3612;3613;3614;3615;3616;3617;3618;3619;3620;3621;3622;3623;3624;3625;3626;3627;3628;3629;3630;3631;3632;3633;3634	612;613;614;615;616;617;618;619;620;621;622;623;624;625;626;627;628;629;630;631;632;633;634;635;636;637;638;639	51;61;71;74;92;96;114;117;142;153;167;171;177;186;262;264;266;282;307;315;342;344;348;349;402;405;427;606;607;608;615;801;894;931;968;970;971;981;1030;1038;1053;1055;1093;1108;1130;1144;1148;1154;1164;1172;1174;1176;1177;1187;1191;1193;1208;1209;1211;1295;1315;1316;1326;1356;1369;1374;1376;1377;1390;1398;1588;1589	77;88;94;106;143;269;350;391;411;496;584;585;601;616;713;719;771;779;885;887;916;1092;1106;1138;1188;1195;1262;1360
P05791	P05791	9	9	9	Dihydroxy-acid dehydratase	ilvD	>sp|P05791|ILVD_ECOLI Dihydroxy-acid dehydratase OS=Escherichia coli (strain K12) GN=ilvD PE=1 SV=5	1	9	9	9	1	1	5	5	2	2	2	1	1	1	1	0	5	2	4	1	6	8	6	1	1	1	5	5	2	2	2	1	1	1	1	0	5	2	4	1	6	8
P05793	P05793	3	3	3	Ketol-acid reductoisomerase	ilvC	>sp|P05793|ILVC_ECOLI Ketol-acid reductoisomerase OS=Escherichia coli (strain K12) GN=ilvC PE=1 SV=4	1	3	3	3	0	0	1	0	0	0	0	0	0	0	0	0	1	0	0	0	1	3	1	1	0	0	1	0	0	0	0	0	0	0	0	0	1	0	0	0	1	3
P05825	P05825	44	44	44	Ferrienterobactin receptor	fepA	>sp|P05825|FEPA_ECOLI Ferrienterobactin receptor OS=Escherichia coli (strain K12) GN=fepA PE=1 SV=2	1	44	44	44	3	28	30	31	6	18	8	16	16	17	9	28	37	23	34	20	34	40	36	15	3	28	30	31	6	18	8	16	16	17	9	28	37	23	34	20	34	40
P05852	P05852	1	1	1	Probable tRNA threonylcarbamoyladenosine biosynthesis protein Gcp	gcp	>sp|P05852|GCP_ECOLI Probable tRNA threonylcarbamoyladenosine biosynthesis protein Gcp OS=Escherichia coli (strain K12) GN=gcp PE=1 SV=2	1	1	1	1	0	0	1	0	0	0	0	0	0	0	0	0	1	0	1	0	1	0	1	0	0	0	1	0	0	0	0	0	0	0	0	0	1	0	1	0	1	0
P06125	P06125	203	42	34	Vitellogenin-5	vit-5	>sp|P06125|VIT5_CAEEL Vitellogenin-5 OS=Caenorhabditis elegans GN=vit-5 PE=2 SV=2	1	203	42	34	181	159	173	169	170	166	175	177	175	173	176	161	168	162	168	147	174	158	171	130	36	34	34	34	34	36	34	35	33	35	33	34	34	32	33	33	34	35
8;375179;375180;375181;375182;375183;375184;375185;375186;375187;375188;375189;375190;375191;375192;375193;375194;375195;375196;375197;375198;375199;375200;375201;375202;375203;375204;375205;375206;375207;375208;375209;375210;375211;375212;375213;375214;375215;375216;375217;375218;375219;375220;375221;375222;375223;375224;375225;375226;375227;375228;375229;375230;375231;375232;375233;375234;37523…
498;909499;909500;909501;909502;909503;909504;909505;909506;909507;909508;909509;909510;909511;909512;909513;909514;909515;909516;909517;909518;909519;909520;909521;909522;909523;909524;909525;909526;909527;909528;909529;909530;909531;909532;909533;909534;909535;909536;909537;909538;909539;909540;935168;935169;935170;935171;935172;935173;935174;935175;935176;935177;935178;935179;935180;935181;935…
138015;1138016;1138017;1138018;1138019;1138020;1138021;1138022;1138023;1138024;1138025;1138026;1138027;1138028;1138029;1138030;1138031;1138032;1138033;1138034;1138035;1138036;1138037;1138038;1138039;1138040;1138041;1138042;1138043;1138044;1138045;1138046;1138047;1138048;1138049;1138050;1138051;1138052;1138053;1138054;1138055;1138056;1138057;1138058;1138059;1138060;1138061;1138062;1138063;1138064;…
;1336591;1336592;1336593;1336594;1336595;1336596;1336597;1336598;1336599;1336600;1336601;1336602;1336603;1336604;1336605;1336606;1336607;1336608;1336609;1336610;1336611;1336612;1336613;1336614;1336615;1336616;1336617;1336618;1336619;1336620;1336621;1336622;1336623;1336624;1336625;1336626;1336627;1336628;1336629;1336630;1336631;1336632;1336633;1336634;1336635;1336636;1336637;1336638;1336639;133664…
57;1545758;1545759;1545760;1545761;1545762;1545763;1545764;1545765;1545766;1545767;1545768;1545769;1545770;1545771;1545772;1545773;1545774;1545775;1545776;1545777;1545778;1545779;1545780;1545781;1545782;1545783;1545784;1545785;1545786;1545787;1545788;1545789;1545790;1545791;1545792;1545793;1545794;1545795;1545796;1545797;1545798;1545799;1545800;1545801;1545802;1545803;1545804;1545805;1545806;1545…
6396;1766397;1766398;1766399;1766400;1766401;1766402;1766403;1766404;1766405;1766406;1766407;1766408;1766409;1766410;1766411;1766412;1766413;1766414;1766415;1766416;1766417;1766418;1766419;1766420;1766421;1766422;1766423;1766424;1766425;1766426;1766427;1766428;1766429;1766430;1766431;1766432;1766433;1766434;1766435;1766436;1766437;1766438;1766439;1766440;1766441;1766442;1766443;1776770;1776771;17…	5272;5273;5274;5303;5304;5305;5306;5307;5308;5309;5310;5311;5312;5313;5314;5315;10248;10249;19356;19357;19358;19359;19360;19361;19362;19363;19364;19365;19366;19367;19368;19369;19370;19371;19372;19373;19374;19375;19376;19377;19378;19379;19380;19381;19382;19383;19384;19385;19386;19387;19388;19389;19390;19391;19392;19393;19394;19395;19396;19397;19398;19399;19400;19401;19402;19403;19404;19405;19406;1…
91783;391784;391785;391786;391787;391788;391789;391790;391791;391792;391793;391794;391795;391796;391797;391798;391799;391800;391801;391802;391803;391804;391805;391806;391807;391808;391809;391810;391811;391812;391813;391814;391815;391816;391817;391818;391819;391820;391821;391822;391823;391824;391825;391826;391827;391828;391829;391830;391831;391832;391833;391834;391835;391836;391837;391838;391839;3…	5274;5308;10248;19415;24050;24062;27064;27067;36600;36621;39435;58385;58524;59463;62910;74052;76582;83980;85333;85556;85643;85711;86729;86748;88115;88166;91919;91940;96839;96911;98235;100108;101890;107918;107993;109147;109929;112831;113367;113520;114228;114237;121765;129089;129092;129340;136098;143239;143286;179784;179785;179804;180237;197458;198521;198661;198690;198696;201740;218876;219160;22370…	951;952;953;954;955;956;957;958;959;960;961;962;963;964;965;966;967;968;969;970;971;972;973;974;975;976;977;978;979;980;981;982;983;984;3637;3638;3639;3640;3641;3642;3643;3644;3645;3646;3647;3648;3649;3650;3651;3652;3653;3654;3655;3656;3657;3658;3659;3660;3661;3662;3663;3664;3665;3666;3667;3668;3669;3670;3671;3672	642;643;644;645;646;647;648;649;650;651;652;653;654;655;656;657;658;659;660;661;662	51;114;117;124;142;190;259;261;263;302;308;311;312;319;328;332;334;339;341;345;346;399;474;500;605;606;624;628;629;738;742;758;759;763;764;798;812;852;916;949;950;966;968;977;1028;1051;1052;1056;1069;1072;1076;1086;1087;1091;1135;1156;1170;1206;1207;1209;1219;1235;1254;1298;1354;1441;1447;1454;1478;1530	155;162;178;300;326;363;495;583;584;600;743;776;785;837;845;882;969;1064;1088;1136;1296
P06149	P06149	7	7	7	D-lactate dehydrogenase	dld	>sp|P06149|DLD_ECOLI D-lactate dehydrogenase OS=Escherichia coli (strain K12) GN=dld PE=1 SV=3	1	7	7	7	0	0	4	2	1	0	0	0	0	1	0	0	6	1	4	0	6	3	6	0	0	0	4	2	1	0	0	0	0	1	0	0	6	1	4	0	6	3
P06581	P06581	11	11	5	Heat shock protein Hsp-16.41	hsp-16.41	>sp|P06581|HSP16_CAEEL Heat shock protein Hsp-16.41 OS=Caenorhabditis elegans GN=hsp-16.41 PE=2 SV=1	1	11	11	5	0	11	0	10	0	11	0	11	0	9	0	11	1	10	1	9	2	10	0	9	0	11	0	10	0	11	0	11	0	9	0	11	1	10	1	9	2	10
P06582	P06582	16	9	9	Heat shock protein Hsp-16.2	hsp-16.2	>sp|P06582|HSP12_CAEEL Heat shock protein Hsp-16.2 OS=Caenorhabditis elegans GN=hsp-16.2 PE=3 SV=1	1	16	9	9	4	14	2	13	2	13	4	14	2	14	2	15	2	13	2	14	2	13	2	12	1	7	0	7	1	7	1	8	0	9	0	9	1	7	0	8	0	6
P06610	P06610	4	4	4	Vitamin B12 transport periplasmic protein BtuE	btuE	>sp|P06610|BTUE_ECOLI Vitamin B12 transport periplasmic protein BtuE OS=Escherichia coli (strain K12) GN=btuE PE=3 SV=1	1	4	4	4	0	0	4	2	1	1	0	1	0	0	0	0	4	1	4	1	4	3	4	1	0	0	4	2	1	1	0	1	0	0	0	0	4	1	4	1	4	3
P06612	P06612	11	11	11	DNA topoisomerase 1	topA	>sp|P06612|TOP1_ECOLI DNA topoisomerase 1 OS=Escherichia coli (strain K12) GN=topA PE=1 SV=2	1	11	11	11	1	2	5	2	3	2	3	1	2	2	2	2	6	3	4	2	9	7	3	1	1	2	5	2	3	2	3	1	2	2	2	2	6	3	4	2	9	7
P06710	P06710	3	3	3	DNA polymerase III subunit tau	dnaX	>sp|P06710|DPO3X_ECOLI DNA polymerase III subunit tau OS=Escherichia coli (strain K12) GN=dnaX PE=1 SV=1	1	3	3	3	0	0	2	0	0	0	0	0	1	0	0	0	3	0	2	0	3	0	3	0	0	0	2	0	0	0	0	0	1	0	0	0	3	0	2	0	3	0
P06715	P06715	6	6	6	Glutathione reductase	gor	>sp|P06715|GSHR_ECOLI Glutathione reductase OS=Escherichia coli (strain K12) GN=gor PE=1 SV=1	1	6	6	6	2	1	4	3	0	1	0	1	1	1	1	0	4	2	3	1	4	6	4	0	2	1	4	3	0	1	0	1	1	1	1	0	4	2	3	1	4	6
P06959	P06959	25	25	25	Dihydrolipoyllysine-residue acetyltransferase component of pyruvate dehydrogenase complex	aceF	>sp|P06959|ODP2_ECOLI Dihydrolipoyllysine-residue acetyltransferase component of pyruvate dehydrogenase complex OS=Escherichia coli (strain K12) GN=aceF PE=1 SV=3	1	25	25	25	1	10	18	16	4	4	1	3	6	4	2	12	21	9	18	7	21	16	22	1	1	10	18	16	4	4	1	3	6	4	2	12	21	9	18	7	21	16
P06968	P06968	2	2	2	Deoxyuridine 5-triphosphate nucleotidohydrolase	dut	>sp|P06968|DUT_ECOLI Deoxyuridine 5-triphosphate nucleotidohydrolase OS=Escherichia coli (strain K12) GN=dut PE=1 SV=1	1	2	2	2	0	1	2	1	0	0	0	0	0	0	0	0	1	0	0	0	2	2	2	0	0	1	2	1	0	0	0	0	0	0	0	0	1	0	0	0	2	2
P06971	P06971	26	26	26	Ferrichrome-iron receptor	fhuA	>sp|P06971|FHUA_ECOLI Ferrichrome-iron receptor OS=Escherichia coli (strain K12) GN=fhuA PE=1 SV=2	1	26	26	26	2	10	18	15	1	4	2	5	3	4	3	8	24	11	21	4	21	19	22	1	2	10	18	15	1	4	2	5	3	4	3	8	24	11	21	4	21	19
P06983	P06983	2	2	2	Porphobilinogen deaminase	hemC	>sp|P06983|HEM3_ECOLI Porphobilinogen deaminase OS=Escherichia coli (strain K12) GN=hemC PE=1 SV=2	1	2	2	2	0	0	0	0	0	0	0	0	0	0	0	0	2	1	1	0	1	0	1	0	0	0	0	0	0	0	0	0	0	0	0	0	2	1	1	0	1	0
P06986	P06986	6	6	6	Histidinol-phosphate aminotransferase	hisC	>sp|P06986|HIS8_ECOLI Histidinol-phosphate aminotransferase OS=Escherichia coli (strain K12) GN=hisC PE=1 SV=2	1	6	6	6	0	0	4	3	1	0	0	0	0	0	0	0	6	0	6	0	5	4	6	0	0	0	4	3	1	0	0	0	0	0	0	0	6	0	6	0	5	4
P06987	P06987	5	5	5	Histidine biosynthesis bifunctional protein HisB;Histidinol-phosphatase;Imidazoleglycerol-phosphate dehydratase	hisB	>sp|P06987|HIS7_ECOLI Histidine biosynthesis bifunctional protein HisB OS=Escherichia coli (strain K12) GN=hisB PE=1 SV=1	1	5	5	5	0	1	3	3	0	2	0	1	1	1	0	3	4	2	4	0	5	5	4	1	0	1	3	3	0	2	0	1	1	1	0	3	4	2	4	0	5	5
P06988	P06988	4	4	4	Histidinol dehydrogenase	hisD	>sp|P06988|HISX_ECOLI Histidinol dehydrogenase OS=Escherichia coli (strain K12) GN=hisD PE=1 SV=5	1	4	4	4	0	1	2	1	0	0	0	0	0	0	0	0	3	1	3	0	3	3	3	0	0	1	2	1	0	0	0	0	0	0	0	0	3	1	3	0	3	3
P06999	P06999	9	9	9	6-phosphofructokinase isozyme 2	pfkB	>sp|P06999|K6PF2_ECOLI 6-phosphofructokinase isozyme 2 OS=Escherichia coli (strain K12) GN=pfkB PE=1 SV=2	1	9	9	9	0	3	7	6	0	1	0	2	0	0	0	4	8	6	8	2	8	6	8	1	0	3	7	6	0	1	0	2	0	0	0	4	8	6	8	2	8	6
P07001	P07001	4	4	4	NAD(P) transhydrogenase subunit alpha	pntA	>sp|P07001|PNTA_ECOLI NAD(P) transhydrogenase subunit alpha OS=Escherichia coli (strain K12) GN=pntA PE=1 SV=2	1	4	4	4	0	0	1	2	0	0	0	0	0	0	0	0	4	0	3	0	4	4	4	0	0	0	1	2	0	0	0	0	0	0	0	0	4	0	3	0	4	4
P07003	P07003	8	8	8	Pyruvate dehydrogenase [ubiquinone];Alpha-peptide	poxB	>sp|P07003|POXB_ECOLI Pyruvate dehydrogenase [ubiquinone] OS=Escherichia coli (strain K12) GN=poxB PE=1 SV=1	1	8	8	8	1	0	5	2	1	0	1	0	0	0	1	0	8	0	5	0	8	5	7	0	1	0	5	2	1	0	1	0	0	0	1	0	8	0	5	0	8	5
P07004	P07004	6	6	6	Gamma-glutamyl phosphate reductase	proA	>sp|P07004|PROA_ECOLI Gamma-glutamyl phosphate reductase OS=Escherichia coli (strain K12) GN=proA PE=1 SV=2	1	6	6	6	1	0	2	4	0	1	1	1	1	0	1	2	5	1	4	2	5	4	4	1	1	0	2	4	0	1	1	1	1	0	1	2	5	1	4	2	5	4
P07012	P07012	2	2	2	Peptide chain release factor 2	prfB	>sp|P07012|RF2_ECOLI Peptide chain release factor 2 OS=Escherichia coli (strain K12) GN=prfB PE=1 SV=3	1	2	2	2	0	0	1	1	0	0	0	0	0	0	0	0	2	0	1	0	1	1	1	0	0	0	1	1	0	0	0	0	0	0	0	0	2	0	1	0	1	1
P07014	P07014	5	5	5	Succinate dehydrogenase iron-sulfur subunit	sdhB	>sp|P07014|DHSB_ECOLI Succinate dehydrogenase iron-sulfur subunit OS=Escherichia coli (strain K12) GN=sdhB PE=1 SV=1	1	5	5	5	0	3	4	2	0	0	0	0	0	0	0	0	4	0	4	0	5	5	4	0	0	3	4	2	0	0	0	0	0	0	0	0	4	0	4	0	5	5
P07024	P07024	3	3	3	Protein UshA;UDP-sugar hydrolase;5-nucleotidase	ushA	>sp|P07024|USHA_ECOLI Protein UshA OS=Escherichia coli (strain K12) GN=ushA PE=1 SV=2	1	3	3	3	0	0	1	1	0	0	0	0	0	0	0	0	1	0	1	0	2	2	3	0	0	0	1	1	0	0	0	0	0	0	0	0	1	0	1	0	2	2
P07109	P07109	3	3	3	Histidine transport ATP-binding protein HisP	hisP	>sp|P07109|HISP_ECOLI Histidine transport ATP-binding protein HisP OS=Escherichia coli (strain K12) GN=hisP PE=1 SV=2	1	3	3	3	0	1	0	1	0	0	0	0	0	0	0	0	3	0	1	0	2	2	3	0	0	1	0	1	0	0	0	0	0	0	0	0	3	0	1	0	2	2
P07117	P07117	2	2	2	Sodium/proline symporter	putP	>sp|P07117|PUTP_ECOLI Sodium/proline symporter OS=Escherichia coli (strain K12) GN=putP PE=1 SV=1	1	2	2	2	1	0	0	0	0	0	0	0	0	0	0	0	1	1	1	0	0	1	1	0	1	0	0	0	0	0	0	0	0	0	0	0	1	1	1	0	0	1
P07118	P07118	13	12	12	Valine--tRNA ligase	valS	>sp|P07118|SYV_ECOLI Valine--tRNA ligase OS=Escherichia coli (strain K12) GN=valS PE=1 SV=2	1	13	12	12	1	1	6	4	1	1	2	1	2	1	1	3	7	2	4	2	8	10	9	2	0	0	5	3	0	0	1	0	1	0	0	2	7	1	3	1	7	9
P07395	P07395	14	14	14	Phenylalanine--tRNA ligase beta subunit	pheT	>sp|P07395|SYFB_ECOLI Phenylalanine--tRNA ligase beta subunit OS=Escherichia coli (strain K12) GN=pheT PE=1 SV=2	1	14	14	14	0	2	7	4	0	0	0	0	1	2	0	1	7	3	5	0	10	9	7	0	0	2	7	4	0	0	0	0	1	2	0	1	7	3	5	0	10	9
P07604	P07604	2	2	2	Transcriptional regulatory protein tyrR	tyrR	>sp|P07604|TYRR_ECOLI Transcriptional regulatory protein tyrR OS=Escherichia coli (strain K12) GN=tyrR PE=1 SV=2	1	2	2	2	0	0	0	0	0	0	0	0	0	0	0	0	2	0	1	0	1	0	1	0	0	0	0	0	0	0	0	0	0	0	0	0	2	0	1	0	1	0
P07623	P07623	2	2	2	Homoserine O-succinyltransferase	metA	>sp|P07623|META_ECOLI Homoserine O-succinyltransferase OS=Escherichia coli (strain K12) GN=metA PE=1 SV=4	1	2	2	2	0	0	1	0	0	0	0	0	0	0	0	0	2	0	0	0	1	0	1	0	0	0	1	0	0	0	0	0	0	0	0	0	2	0	0	0	1	0
P07639	P07639	6	6	6	3-dehydroquinate synthase	aroB	>sp|P07639|AROB_ECOLI 3-dehydroquinate synthase OS=Escherichia coli (strain K12) GN=aroB PE=3 SV=1	1	6	6	6	0	1	4	0	0	0	0	0	0	0	0	0	5	0	4	0	6	3	6	0	0	1	4	0	0	0	0	0	0	0	0	0	5	0	4	0	6	3
P07650	P07650	4	4	4	Thymidine phosphorylase	deoA	>sp|P07650|TYPH_ECOLI Thymidine phosphorylase OS=Escherichia coli (strain K12) GN=deoA PE=1 SV=3	1	4	4	4	0	0	2	0	0	0	0	1	0	0	1	0	0	0	1	0	2	3	2	0	0	0	2	0	0	0	0	1	0	0	1	0	0	0	1	0	2	3
P07762	P07762	1	1	1	1,4-alpha-glucan branching enzyme GlgB	glgB	>sp|P07762|GLGB_ECOLI 1,4-alpha-glucan branching enzyme GlgB OS=Escherichia coli (strain K12) GN=glgB PE=1 SV=1	1	1	1	1	0	0	0	0	0	0	0	0	0	0	0	0	1	0	0	0	0	1	1	0	0	0	0	0	0	0	0	0	0	0	0	0	1	0	0	0	0	1
P07813	P07813	17	17	17	Leucine--tRNA ligase	leuS	>sp|P07813|SYL_ECOLI Leucine--tRNA ligase OS=Escherichia coli (strain K12) GN=leuS PE=1 SV=2	1	17	17	17	1	4	10	9	1	0	2	1	4	0	1	5	14	3	10	0	14	16	14	0	1	4	10	9	1	0	2	1	4	0	1	5	14	3	10	0	14	16
P07862	P07862	4	4	4	D-alanine--D-alanine ligase B	ddlB	>sp|P07862|DDLB_ECOLI D-alanine--D-alanine ligase B OS=Escherichia coli (strain K12) GN=ddlB PE=1 SV=3	1	4	4	4	0	0	3	0	0	0	0	0	0	0	0	0	2	0	2	0	3	2	4	0	0	0	3	0	0	0	0	0	0	0	0	0	2	0	2	0	3	2
P07913	P07913	13	13	13	L-threonine 3-dehydrogenase	tdh	>sp|P07913|TDH_ECOLI L-threonine 3-dehydrogenase OS=Escherichia coli (strain K12) GN=tdh PE=1 SV=1	1	13	13	13	0	2	8	9	0	5	0	1	1	1	0	6	12	4	9	1	12	12	12	0	0	2	8	9	0	5	0	1	1	1	0	6	12	4	9	1	12	12
P08200	P08200	22	22	22	Isocitrate dehydrogenase [NADP]	icd	>sp|P08200|IDH_ECOLI Isocitrate dehydrogenase [NADP] OS=Escherichia coli (strain K12) GN=icd PE=1 SV=1	1	22	22	22	0	12	20	18	1	9	2	5	11	11	5	14	22	13	21	14	19	18	21	12	0	12	20	18	1	9	2	5	11	11	5	14	22	13	21	14	19	18
P08312	P08312	8	8	8	Phenylalanine--tRNA ligase alpha subunit	pheS	>sp|P08312|SYFA_ECOLI Phenylalanine--tRNA ligase alpha subunit OS=Escherichia coli (strain K12) GN=pheS PE=1 SV=2	1	8	8	8	0	3	5	3	1	1	1	0	0	0	1	0	7	1	4	0	6	5	4	1	0	3	5	3	1	1	1	0	0	0	1	0	7	1	4	0	6	5
P08331	P08331	20	20	20	2,3-cyclic-nucleotide 2-phosphodiesterase/3-nucleotidase	cpdB	>sp|P08331|CPDB_ECOLI 2,3-cyclic-nucleotide 2-phosphodiesterase/3-nucleotidase OS=Escherichia coli (strain K12) GN=cpdB PE=1 SV=2	1	20	20	20	3	5	14	7	3	8	2	9	3	4	3	5	18	7	15	3	17	13	19	1	3	5	14	7	3	8	2	9	3	4	3	5	18	7	15	3	17	13
P08390	P08390	5	5	5	USG-1 protein	usg	>sp|P08390|USG_ECOLI USG-1 protein OS=Escherichia coli (strain K12) GN=usg PE=1 SV=1	1	5	5	5	0	2	4	2	1	0	1	1	1	1	2	0	5	1	5	1	5	3	5	1	0	2	4	2	1	0	1	1	1	1	2	0	5	1	5	1	5	3
P08395	P08395	2	2	2	Protease 4	sppA	>sp|P08395|SPPA_ECOLI Protease 4 OS=Escherichia coli (strain K12) GN=sppA PE=1 SV=2	1	2	2	2	0	1	0	0	0	0	1	0	1	0	0	0	1	0	0	0	1	2	0	0	0	1	0	0	0	0	1	0	1	0	0	0	1	0	0	0	1	2
P08506	P08506	5	4	4	D-alanyl-D-alanine carboxypeptidase dacC	dacC	>sp|P08506|DACC_ECOLI D-alanyl-D-alanine carboxypeptidase dacC OS=Escherichia coli (strain K12) GN=dacC PE=1 SV=2	1	5	4	4	0	1	3	2	0	1	0	0	0	0	0	0	5	1	3	1	3	3	5	0	0	1	2	2	0	1	0	0	0	0	0	0	4	1	2	1	2	3
P08622	P08622	1	1	1	Chaperone protein DnaJ	dnaJ	>sp|P08622|DNAJ_ECOLI Chaperone protein DnaJ OS=Escherichia coli (strain K12) GN=dnaJ PE=1 SV=3	1	1	1	1	0	0	1	0	0	0	0	0	0	0	0	1	1	0	1	0	1	0	1	0	0	0	1	0	0	0	0	0	0	0	0	1	1	0	1	0	1	0
P08839	P08839	21	21	21	Phosphoenolpyruvate-protein phosphotransferase	ptsI	>sp|P08839|PT1_ECOLI Phosphoenolpyruvate-protein phosphotransferase OS=Escherichia coli (strain K12) GN=ptsI PE=1 SV=1	1	21	21	21	1	5	16	11	2	1	1	0	3	1	1	4	19	4	15	3	17	13	16	2	1	5	16	11	2	1	1	0	3	1	1	4	19	4	15	3	17	13
P08957	P08957	4	4	4	Type I restriction enzyme EcoKI M protein	hsdM	>sp|P08957|T1MK_ECOLI Type I restriction enzyme EcoKI M protein OS=Escherichia coli (strain K12) GN=hsdM PE=1 SV=1	1	4	4	4	0	1	2	1	0	0	0	0	0	0	0	0	2	0	1	0	2	3	1	0	0	1	2	1	0	0	0	0	0	0	0	0	2	0	1	0	2	3
P09127	P09127	5	5	5	Putative uroporphyrinogen-III C-methyltransferase	hemX	>sp|P09127|HEMX_ECOLI Putative uroporphyrinogen-III C-methyltransferase OS=Escherichia coli (strain K12) GN=hemX PE=1 SV=1	1	5	5	5	0	0	4	2	0	0	0	0	0	0	0	0	4	1	4	0	4	3	4	0	0	0	4	2	0	0	0	0	0	0	0	0	4	1	4	0	4	3
P09147	P09147	2	2	2	UDP-glucose 4-epimerase	galE	>sp|P09147|GALE_ECOLI UDP-glucose 4-epimerase OS=Escherichia coli (strain K12) GN=galE PE=1 SV=1	1	2	2	2	0	0	1	0	0	0	0	0	0	0	0	0	1	0	2	0	1	1	1	0	0	0	1	0	0	0	0	0	0	0	0	0	1	0	2	0	1	1
P09323	P09323	9	9	9	PTS system N-acetylglucosamine-specific EIICBA component;N-acetylglucosamine permease IIC component;N-acetylglucosamine-specific phosphotransferase enzyme IIB component;N-acetylglucosamine-specific phosphotransferase enzyme IIA component	nagE	>sp|P09323|PTW3C_ECOLI PTS system N-acetylglucosamine-specific EIICBA component OS=Escherichia coli (strain K12) GN=nagE PE=4 SV=1	1	9	9	9	1	3	6	4	1	2	1	2	2	2	1	4	9	4	6	2	7	3	9	1	1	3	6	4	1	2	1	2	2	2	1	4	9	4	6	2	7	3
P09372	P09372	5	5	5	Protein grpE	grpE	>sp|P09372|GRPE_ECOLI Protein grpE OS=Escherichia coli (strain K12) GN=grpE PE=1 SV=1	1	5	5	5	1	1	4	1	1	1	0	0	2	0	1	1	4	0	3	0	4	3	3	0	1	1	4	1	1	1	0	0	2	0	1	1	4	0	3	0	4	3
P09373;P42632	P09373	46;2	46;2	46;2	Formate acetyltransferase 1	pflB	>sp|P09373|PFLB_ECOLI Formate acetyltransferase 1 OS=Escherichia coli (strain K12) GN=pflB PE=1 SV=2	2	46	46	46	4	23	34	32	3	16	5	19	18	14	5	24	44	27	39	15	40	38	40	11	4	23	34	32	3	16	5	19	18	14	5	24	44	27	39	15	40	38
P09394	P09394	13	13	13	Glycerophosphoryl diester phosphodiesterase	glpQ	>sp|P09394|GLPQ_ECOLI Glycerophosphoryl diester phosphodiesterase OS=Escherichia coli (strain K12) GN=glpQ PE=1 SV=2	1	13	13	13	1	8	10	10	2	5	3	5	3	4	1	7	12	7	11	3	10	10	11	3	1	8	10	10	2	5	3	5	3	4	1	7	12	7	11	3	10	10
P09424	P09424	5	5	5	Mannitol-1-phosphate 5-dehydrogenase	mtlD	>sp|P09424|MTLD_ECOLI Mannitol-1-phosphate 5-dehydrogenase OS=Escherichia coli (strain K12) GN=mtlD PE=1 SV=3	1	5	5	5	0	0	3	2	0	0	1	0	1	0	0	1	4	1	3	0	3	2	4	0	0	0	3	2	0	0	1	0	1	0	0	1	4	1	3	0	3	2
P09446	P09446	55	55	50	Heat shock 70 kDa protein A	hsp-1	>sp|P09446|HSP7A_CAEEL Heat shock 70 kDa protein A OS=Caenorhabditis elegans GN=hsp-1 PE=1 SV=2	1	55	55	50	51	35	43	43	45	39	44	52	49	50	54	52	50	47	49	44	48	35	50	40	51	35	43	43	45	39	44	52	49	50	54	52	50	47	49	44	48	35
1033924;1033925;1033926;1033927;1033928;1033929;1033930;1033931;1033932;1033933;1033934;1033935;1033936;1033937;1033938;1033939;1033940;1033941;1033942;1033943;1033944;1033945;1033946;1033947;1033948;1033949;1033950;1033951;1033952;1033953;1033954;1033955;1033956;1033957;1033958;1033959;1033960;1033961;1033962;1033963;1033964;1033965;1033966;1033967;1033968;1033969;1033970;1033971;1033972;1033973…
8;1666439;1666440;1666441;1666442;1666443;1666444;1666445;1666446;1666447;1666448;1666449;1666450;1666451;1666452;1666453;1666454;1666455;1666456;1666457;1666458;1666459;1666460;1666461;1666462;1666463;1666464;1666465;1666466;1666467;1666468;1666469;1666470;1666471;1666472;1666473;1666474;1666475;1666476;1666477;1666478;1666479;1666480;1666481;1666482;1666483;1666484;1666485;1666486;1666487;16664…	41473;41474;41475;41476;41477;41478;41479;41480;41481;41482;41483;41484;41485;41486;41487;41488;41489;41490;41491;41492;41493;41494;41495;41496;41497;41498;41499;41500;41501;41502;41503;41504;41505;41506;41507;41508;41509;41510;41511;41512;41513;41514;41515;41516;41517;41518;41519;41520;41521;41522;41523;41524;41525;41526;41527;41528;41529;41530;41531;41532;41533;41534;41535;41536;41537;41538;415…	41537;41622;60733;61424;62424;62618;70619;76031;104572;113218;113810;170694;181332;181614;187759;187813;206660;216038;218291;247645;247646;257543;257565;283822;286751;286767;291213;291234;300218;306080;306138;318712;318822;322204;330472;348697;354845;392313;408446;408522;413305;413335;414884;425610;425656;456565;456606;472558;472670;472721;500640;501353;501356;518412;518437	1011;1012;1013;1014;1015;1016;1017;1018;1019;1020;1021;1022;1023;1024;1025;1026;3686;3687;3688;3689;3690;3691;3692;3693;3694;3695;3696	685;686;687;688;689;690;691;692;693	31;33;35;57;58;65;152;155;157;169;175;236;240;331;427;435;436;499;500;506;541;549;585;586;596;597;605	22;61;87;123;128;238;315;327;450
P09546	P09546	23	23	23	Bifunctional protein putA;Proline dehydrogenase;Delta-1-pyrroline-5-carboxylate dehydrogenase	putA	>sp|P09546|PUTA_ECOLI Bifunctional protein putA OS=Escherichia coli (strain K12) GN=putA PE=1 SV=3	1	23	23	23	0	9	10	7	2	0	2	1	4	0	3	1	22	0	11	1	15	15	17	0	0	9	10	7	2	0	2	1	4	0	3	1	22	0	11	1	15	15
P09551	P09551	29	29	29	Lysine-arginine-ornithine-binding periplasmic protein	argT	>sp|P09551|ARGT_ECOLI Lysine-arginine-ornithine-binding periplasmic protein OS=Escherichia coli (strain K12) GN=argT PE=1 SV=3	1	29	29	29	11	17	23	18	10	17	12	15	12	14	11	15	28	20	26	16	24	23	26	6	11	17	23	18	10	17	12	15	12	14	11	15	28	20	26	16	24	23
P0A698	P0A698	7	7	7	UvrABC system protein A	uvrA	>sp|P0A698|UVRA_ECOLI UvrABC system protein A OS=Escherichia coli (strain K12) GN=uvrA PE=1 SV=1	1	7	7	7	0	0	2	0	0	0	0	0	0	0	0	0	6	0	4	0	6	2	6	0	0	0	2	0	0	0	0	0	0	0	0	0	6	0	4	0	6	2
P0A6A3	P0A6A3	13	13	13	Acetate kinase	ackA	>sp|P0A6A3|ACKA_ECOLI Acetate kinase OS=Escherichia coli (strain K12) GN=ackA PE=1 SV=1	1	13	13	13	0	2	9	2	0	3	0	0	3	1	0	4	11	4	10	2	11	9	11	0	0	2	9	2	0	3	0	0	3	1	0	4	11	4	10	2	11	9
P0A6A6	P0A6A6	4	4	4	3-isopropylmalate dehydratase large subunit	leuC	>sp|P0A6A6|LEUC_ECOLI 3-isopropylmalate dehydratase large subunit OS=Escherichia coli (strain K12) GN=leuC PE=1 SV=2	1	4	4	4	0	0	4	0	0	0	0	0	0	0	0	0	4	0	4	0	4	0	4	0	0	0	4	0	0	0	0	0	0	0	0	0	4	0	4	0	4	0
P0A6A8	P0A6A8	2	2	2	Acyl carrier protein	acpP	>sp|P0A6A8|ACP_ECOLI Acyl carrier protein OS=Escherichia coli (strain K12) GN=acpP PE=1 SV=2	1	2	2	2	0	2	2	2	0	1	1	1	1	0	0	1	2	2	2	1	2	2	2	1	0	2	2	2	0	1	1	1	1	0	0	1	2	2	2	1	2	2
P0A6B7	P0A6B7	15	15	15	Cysteine desulfurase	iscS	>sp|P0A6B7|ISCS_ECOLI Cysteine desulfurase OS=Escherichia coli (strain K12) GN=iscS PE=1 SV=1	1	15	15	15	1	7	8	7	0	2	0	1	3	1	0	5	12	1	5	1	12	13	11	3	1	7	8	7	0	2	0	1	3	1	0	5	12	1	5	1	12	13
P0A6C8	P0A6C8	11	11	11	Acetylglutamate kinase	argB	>sp|P0A6C8|ARGB_ECOLI Acetylglutamate kinase OS=Escherichia coli (strain K12) GN=argB PE=1 SV=1	1	11	11	11	1	2	8	7	1	0	1	1	2	0	2	2	10	0	8	0	11	8	11	1	1	2	8	7	1	0	1	1	2	0	2	2	10	0	8	0	11	8
P0A6D3	P0A6D3	7	7	7	3-phosphoshikimate 1-carboxyvinyltransferase	aroA	>sp|P0A6D3|AROA_ECOLI 3-phosphoshikimate 1-carboxyvinyltransferase OS=Escherichia coli (strain K12) GN=aroA PE=1 SV=1	1	7	7	7	2	3	4	5	3	1	3	1	4	1	2	0	6	3	6	2	7	6	6	1	2	3	4	5	3	1	3	1	4	1	2	0	6	3	6	2	7	6
P0A6D7	P0A6D7	3	3	3	Shikimate kinase 1	aroK	>sp|P0A6D7|AROK_ECOLI Shikimate kinase 1 OS=Escherichia coli (strain K12) GN=aroK PE=1 SV=2	1	3	3	3	0	1	3	1	0	0	0	0	1	0	1	0	3	0	3	0	3	3	3	0	0	1	3	1	0	0	0	0	1	0	1	0	3	0	3	0	3	3
P0A6E4	P0A6E4	13	13	13	Argininosuccinate synthase	argG	>sp|P0A6E4|ASSY_ECOLI Argininosuccinate synthase OS=Escherichia coli (strain K12) GN=argG PE=1 SV=2	1	13	13	13	1	6	8	6	1	1	1	0	1	0	1	3	10	2	6	2	9	9	10	2	1	6	8	6	1	1	1	0	1	0	1	3	10	2	6	2	9	9
P0A6E6	P0A6E6	3	3	3	ATP synthase epsilon chain	atpC	>sp|P0A6E6|ATPE_ECOLI ATP synthase epsilon chain OS=Escherichia coli (strain K12) GN=atpC PE=1 SV=2	1	3	3	3	0	1	3	3	0	1	0	0	0	1	0	3	3	2	3	1	3	3	3	1	0	1	3	3	0	1	0	0	0	1	0	3	3	2	3	1	3	3
P0A6F1	P0A6F1	6	6	6	Carbamoyl-phosphate synthase small chain	carA	>sp|P0A6F1|CARA_ECOLI Carbamoyl-phosphate synthase small chain OS=Escherichia coli (strain K12) GN=carA PE=1 SV=1	1	6	6	6	0	3	3	5	0	1	0	0	1	0	0	3	5	2	3	1	3	5	3	1	0	3	3	5	0	1	0	0	1	0	0	3	5	2	3	1	3	5
P0A6F3	P0A6F3	39	39	39	Glycerol kinase	glpK	>sp|P0A6F3|GLPK_ECOLI Glycerol kinase OS=Escherichia coli (strain K12) GN=glpK PE=1 SV=2	1	39	39	39	5	23	35	33	7	25	5	23	23	21	6	28	38	31	36	23	36	34	39	16	5	23	35	33	7	25	5	23	23	21	6	28	38	31	36	23	36	34
P0A6F5	P0A6F5	45	45	45	60 kDa chaperonin	groL	>sp|P0A6F5|CH60_ECOLI 60 kDa chaperonin OS=Escherichia coli (strain K12) GN=groL PE=1 SV=2	1	45	45	45	4	26	38	32	5	25	8	22	24	23	11	34	43	31	40	24	39	31	44	21	4	26	38	32	5	25	8	22	24	23	11	34	43	31	40	24	39	31
P0A6F9	P0A6F9	5	5	5	10 kDa chaperonin	groS	>sp|P0A6F9|CH10_ECOLI 10 kDa chaperonin OS=Escherichia coli (strain K12) GN=groS PE=1 SV=1	1	5	5	5	2	4	5	5	1	4	4	4	5	4	4	4	5	4	5	5	5	4	4	2	2	4	5	5	1	4	4	4	5	4	4	4	5	4	5	5	5	4
P0A6G7	P0A6G7	4	4	4	ATP-dependent Clp protease proteolytic subunit	clpP	>sp|P0A6G7|CLPP_ECOLI ATP-dependent Clp protease proteolytic subunit OS=Escherichia coli (strain K12) GN=clpP PE=1 SV=1	1	4	4	4	0	3	4	4	0	2	0	0	2	0	1	2	4	2	4	2	4	4	4	1	0	3	4	4	0	2	0	0	2	0	1	2	4	2	4	2	4	4
P0A6H1	P0A6H1	11	11	11	ATP-dependent Clp protease ATP-binding subunit ClpX	clpX	>sp|P0A6H1|CLPX_ECOLI ATP-dependent Clp protease ATP-binding subunit ClpX OS=Escherichia coli (strain K12) GN=clpX PE=1 SV=2	1	11	11	11	0	2	6	4	0	0	0	0	0	0	0	1	6	1	5	0	6	9	7	0	0	2	6	4	0	0	0	0	0	0	0	1	6	1	5	0	6	9
P0A6H5	P0A6H5	18	18	18	ATP-dependent protease ATPase subunit HslU	hslU	>sp|P0A6H5|HSLU_ECOLI ATP-dependent protease ATPase subunit HslU OS=Escherichia coli (strain K12) GN=hslU PE=1 SV=1	1	18	18	18	0	5	11	9	0	1	0	0	1	0	0	3	16	1	11	0	14	15	13	1	0	5	11	9	0	1	0	0	1	0	0	3	16	1	11	0	14	15
P0A6J5	P0A6J5	14	14	14	D-amino acid dehydrogenase small subunit	dadA	>sp|P0A6J5|DADA_ECOLI D-amino acid dehydrogenase small subunit OS=Escherichia coli (strain K12) GN=dadA PE=2 SV=1	1	14	14	14	0	4	11	7	2	2	2	0	3	0	2	3	12	1	10	0	12	11	11	1	0	4	11	7	2	2	2	0	3	0	2	3	12	1	10	0	12	11
P0A6J8	P0A6J8	5	5	5	D-alanine--D-alanine ligase A	ddlA	>sp|P0A6J8|DDLA_ECOLI D-alanine--D-alanine ligase A OS=Escherichia coli (strain K12) GN=ddlA PE=3 SV=1	1	5	5	5	2	1	3	0	1	0	0	0	1	0	1	0	4	0	3	0	4	3	4	0	2	1	3	0	1	0	0	0	1	0	1	0	4	0	3	0	4	3
P0A6K3	P0A6K3	5	5	5	Peptide deformylase	def	>sp|P0A6K3|DEF_ECOLI Peptide deformylase OS=Escherichia coli (strain K12) GN=def PE=1 SV=2	1	5	5	5	0	3	4	1	0	2	0	1	1	0	0	2	4	1	3	0	4	5	4	0	0	3	4	1	0	2	0	1	1	0	0	2	4	1	3	0	4	5
P0A6K6	P0A6K6	11	11	11	Phosphopentomutase	deoB	>sp|P0A6K6|DEOB_ECOLI Phosphopentomutase OS=Escherichia coli (strain K12) GN=deoB PE=1 SV=1	1	11	11	11	2	5	8	6	1	4	1	4	1	3	0	4	10	5	8	3	9	9	10	1	2	5	8	6	1	4	1	4	1	3	0	4	10	5	8	3	9	9
P0A6L0	P0A6L0	10	10	10	Deoxyribose-phosphate aldolase	deoC	>sp|P0A6L0|DEOC_ECOLI Deoxyribose-phosphate aldolase OS=Escherichia coli (strain K12) GN=deoC PE=1 SV=1	1	10	10	10	0	2	6	2	0	1	0	1	0	2	0	3	7	2	6	3	7	8	8	0	0	2	6	2	0	1	0	1	0	2	0	3	7	2	6	3	7	8
P0A6L2	P0A6L2	8	8	8	Dihydrodipicolinate synthase	dapA	>sp|P0A6L2|DAPA_ECOLI Dihydrodipicolinate synthase OS=Escherichia coli (strain K12) GN=dapA PE=1 SV=1	1	8	8	8	1	3	7	4	1	3	1	3	2	2	1	5	8	4	7	4	6	4	7	0	1	3	7	4	1	3	1	3	2	2	1	5	8	4	7	4	6	4
P0A6M8	P0A6M8	54	54	54	Elongation factor G	fusA	>sp|P0A6M8|EFG_ECOLI Elongation factor G OS=Escherichia coli (strain K12) GN=fusA PE=1 SV=2	1	54	54	54	4	30	44	38	2	21	6	18	26	18	9	31	50	29	46	26	45	41	52	22	4	30	44	38	2	21	6	18	26	18	9	31	50	29	46	26	45	41
P0A6N4	P0A6N4	3	3	3	Elongation factor P	efp	>sp|P0A6N4|EFP_ECOLI Elongation factor P OS=Escherichia coli (strain K12) GN=efp PE=1 SV=2	1	3	3	3	0	1	3	3	0	0	0	0	0	0	0	1	3	0	3	0	3	2	3	0	0	1	3	3	0	0	0	0	0	0	0	1	3	0	3	0	3	2
P0A6N8	P0A6N8	6	6	6	Elongation factor P-like protein	yeiP	>sp|P0A6N8|EFPL_ECOLI Elongation factor P-like protein OS=Escherichia coli (strain K12) GN=yeiP PE=1 SV=1	1	6	6	6	0	0	4	3	1	0	0	0	0	0	0	1	6	0	5	0	5	4	6	1	0	0	4	3	1	0	0	0	0	0	0	1	6	0	5	0	5	4
P0A6P1	P0A6P1	26	26	26	Elongation factor Ts	tsf	>sp|P0A6P1|EFTS_ECOLI Elongation factor Ts OS=Escherichia coli (strain K12) GN=tsf PE=1 SV=2	1	26	26	26	4	17	24	21	2	10	2	8	18	7	5	17	25	15	23	14	24	23	25	13	4	17	24	21	2	10	2	8	18	7	5	17	25	15	23	14	24	23
P0A6P5	P0A6P5	6	6	6	GTPase Der	der	>sp|P0A6P5|DER_ECOLI GTPase Der OS=Escherichia coli (strain K12) GN=der PE=1 SV=1	1	6	6	6	1	0	4	1	1	1	0	0	0	0	0	0	4	0	3	0	5	4	4	0	1	0	4	1	1	1	0	0	0	0	0	0	4	0	3	0	5	4
P0A6P7	P0A6P7	4	4	4	Probable GTP-binding protein EngB	engB	>sp|P0A6P7|ENGB_ECOLI Probable GTP-binding protein EngB OS=Escherichia coli (strain K12) GN=engB PE=1 SV=1	1	4	4	4	0	0	2	1	0	0	0	0	0	0	0	0	3	0	2	0	4	2	3	0	0	0	2	1	0	0	0	0	0	0	0	0	3	0	2	0	4	2
P0A6P9	P0A6P9	31	31	31	Enolase	eno	>sp|P0A6P9|ENO_ECOLI Enolase OS=Escherichia coli (strain K12) GN=eno PE=1 SV=2	1	31	31	31	6	19	29	25	8	17	2	12	18	15	8	24	31	21	30	22	27	25	30	12	6	19	29	25	8	17	2	12	18	15	8	24	31	21	30	22	27	25
P0A6Q3	P0A6Q3	8	8	8	3-hydroxydecanoyl-[acyl-carrier-protein] dehydratase	fabA	>sp|P0A6Q3|FABA_ECOLI 3-hydroxydecanoyl-[acyl-carrier-protein] dehydratase OS=Escherichia coli (strain K12) GN=fabA PE=1 SV=2	1	8	8	8	1	6	8	6	1	1	1	2	3	1	1	1	8	5	8	1	8	8	7	1	1	6	8	6	1	1	1	2	3	1	1	1	8	5	8	1	8	8
P0A6Q6	P0A6Q6	9	9	9	(3R)-hydroxymyristoyl-[acyl-carrier-protein] dehydratase	fabZ	>sp|P0A6Q6|FABZ_ECOLI (3R)-hydroxymyristoyl-[acyl-carrier-protein] dehydratase OS=Escherichia coli (strain K12) GN=fabZ PE=1 SV=1	1	9	9	9	1	6	7	5	2	5	3	2	3	4	3	3	7	5	6	3	9	8	7	1	1	6	7	5	2	5	3	2	3	4	3	3	7	5	6	3	9	8
P0A6R0	P0A6R0	4	4	4	3-oxoacyl-[acyl-carrier-protein] synthase 3	fabH	>sp|P0A6R0|FABH_ECOLI 3-oxoacyl-[acyl-carrier-protein] synthase 3 OS=Escherichia coli (strain K12) GN=fabH PE=1 SV=1	1	4	4	4	2	2	3	2	2	0	2	0	1	1	2	1	3	2	3	0	3	3	4	2	2	2	3	2	2	0	2	0	1	1	2	1	3	2	3	0	3	3
P0A6R3	P0A6R3	2	2	2	DNA-binding protein fis	fis	>sp|P0A6R3|FIS_ECOLI DNA-binding protein fis OS=Escherichia coli (strain K12) GN=fis PE=1 SV=1	1	2	2	2	0	1	0	1	0	0	0	0	1	0	0	0	0	0	0	0	1	2	1	0	0	1	0	1	0	0	0	0	1	0	0	0	0	0	0	0	1	2
P0A6S0	P0A6S0	7	7	7	Flagellar L-ring protein	flgH	>sp|P0A6S0|FLGH_ECOLI Flagellar L-ring protein OS=Escherichia coli (strain K12) GN=flgH PE=3 SV=1	1	7	7	7	1	1	4	3	0	0	2	1	3	1	2	2	6	2	6	1	6	5	5	1	1	1	4	3	0	0	2	1	3	1	2	2	6	2	6	1	6	5
P0A6S3	P0A6S3	10	10	10	Flagellar P-ring protein	flgI	>sp|P0A6S3|FLGI_ECOLI Flagellar P-ring protein OS=Escherichia coli (strain K12) GN=flgI PE=3 SV=1	1	10	10	10	0	2	7	5	1	0	1	0	0	0	0	4	7	0	6	0	7	8	8	0	0	2	7	5	1	0	1	0	0	0	0	4	7	0	6	0	7	8
P0A6S7	P0A6S7	3	3	3	Glycerol-3-phosphate dehydrogenase [NAD(P)+]	gpsA	>sp|P0A6S7|GPDA_ECOLI Glycerol-3-phosphate dehydrogenase [NAD(P)+] OS=Escherichia coli (strain K12) GN=gpsA PE=3 SV=1	1	3	3	3	1	0	3	0	0	0	0	0	0	0	0	0	3	0	3	0	3	2	2	0	1	0	3	0	0	0	0	0	0	0	0	0	3	0	3	0	3	2
P0A6T1	P0A6T1	11	10	10	Glucose-6-phosphate isomerase	pgi	>sp|P0A6T1|G6PI_ECOLI Glucose-6-phosphate isomerase OS=Escherichia coli (strain K12) GN=pgi PE=1 SV=1	1	11	10	10	1	3	5	2	1	3	1	1	1	3	1	1	8	3	6	2	7	8	7	2	0	2	5	2	1	2	0	1	0	2	0	1	7	2	5	2	6	7
P0A6T3	P0A6T3	1	1	1	Galactokinase	galK	>sp|P0A6T3|GAL1_ECOLI Galactokinase OS=Escherichia coli (strain K12) GN=galK PE=1 SV=2	1	1	1	1	0	0	0	0	0	0	0	0	0	0	0	0	1	0	0	0	1	1	1	0	0	0	0	0	0	0	0	0	0	0	0	0	1	0	0	0	1	1
P0A6T5	P0A6T5	10	10	10	GTP cyclohydrolase 1	folE	>sp|P0A6T5|GCH1_ECOLI GTP cyclohydrolase 1 OS=Escherichia coli (strain K12) GN=folE PE=1 SV=2	1	10	10	10	0	6	10	7	1	3	2	3	3	4	1	7	9	7	8	5	8	9	9	2	0	6	10	7	1	3	2	3	3	4	1	7	9	7	8	5	8	9
P0A6T9	P0A6T9	3	3	3	Glycine cleavage system H protein	gcvH	>sp|P0A6T9|GCSH_ECOLI Glycine cleavage system H protein OS=Escherichia coli (strain K12) GN=gcvH PE=1 SV=2	1	3	3	3	1	3	2	2	0	1	1	1	2	1	1	1	3	2	3	3	2	2	3	1	1	3	2	2	0	1	1	1	2	1	1	1	3	2	3	3	2	2
P0A6U3	P0A6U3	2	2	2	tRNA uridine 5-carboxymethylaminomethyl modification enzyme MnmG	mnmG	>sp|P0A6U3|MNMG_ECOLI tRNA uridine 5-carboxymethylaminomethyl modification enzyme MnmG OS=Escherichia coli (strain K12) GN=mnmG PE=1 SV=1	1	2	2	2	1	1	1	1	1	0	1	1	1	0	1	0	1	1	1	0	1	1	1	1	1	1	1	1	1	0	1	1	1	0	1	0	1	1	1	0	1	1
P0A6U5	P0A6U5	2	2	2	Ribosomal RNA small subunit methyltransferase G	rsmG	>sp|P0A6U5|RSMG_ECOLI Ribosomal RNA small subunit methyltransferase G OS=Escherichia coli (strain K12) GN=rsmG PE=1 SV=1	1	2	2	2	0	0	0	0	0	0	0	0	0	0	0	0	0	0	0	0	0	2	0	0	0	0	0	0	0	0	0	0	0	0	0	0	0	0	0	0	0	2
P0A6U8	P0A6U8	7	7	7	Glycogen synthase	glgA	>sp|P0A6U8|GLGA_ECOLI Glycogen synthase OS=Escherichia coli (strain K12) GN=glgA PE=1 SV=1	1	7	7	7	0	0	3	2	1	0	0	0	2	1	0	1	7	0	4	0	5	2	7	0	0	0	3	2	1	0	0	0	2	1	0	1	7	0	4	0	5	2
P0A6V1	P0A6V1	3	3	3	Glucose-1-phosphate adenylyltransferase	glgC	>sp|P0A6V1|GLGC_ECOLI Glucose-1-phosphate adenylyltransferase OS=Escherichia coli (strain K12) GN=glgC PE=1 SV=2	1	3	3	3	0	0	1	0	0	0	0	0	0	0	0	0	3	0	2	0	2	2	2	0	0	0	1	0	0	0	0	0	0	0	0	0	3	0	2	0	2	2
P0A6V8	P0A6V8	4	4	4	Glucokinase	glk	>sp|P0A6V8|GLK_ECOLI Glucokinase OS=Escherichia coli (strain K12) GN=glk PE=1 SV=1	1	4	4	4	1	0	3	3	2	0	1	0	1	1	1	1	4	0	4	0	4	4	4	0	1	0	3	3	2	0	1	0	1	1	1	1	4	0	4	0	4	4
P0A6W5	P0A6W5	9	9	9	Transcription elongation factor GreA	greA	>sp|P0A6W5|GREA_ECOLI Transcription elongation factor GreA OS=Escherichia coli (strain K12) GN=greA PE=1 SV=1	1	9	9	9	1	1	5	5	3	0	3	1	2	1	1	1	8	0	5	0	6	6	6	1	1	1	5	5	3	0	3	1	2	1	1	1	8	0	5	0	6	6
P0A6W9	P0A6W9	3	3	3	Glutamate--cysteine ligase	gshA	>sp|P0A6W9|GSH1_ECOLI Glutamate--cysteine ligase OS=Escherichia coli (strain K12) GN=gshA PE=1 SV=1	1	3	3	3	0	0	3	0	0	0	0	0	0	0	0	0	3	0	3	0	3	1	3	0	0	0	3	0	0	0	0	0	0	0	0	0	3	0	3	0	3	1
P0A6X3	P0A6X3	3	3	3	Protein hfq	hfq	>sp|P0A6X3|HFQ_ECOLI Protein hfq OS=Escherichia coli (strain K12) GN=hfq PE=1 SV=2	1	3	3	3	0	2	1	2	0	0	0	0	0	0	0	1	1	0	1	0	2	3	2	0	0	2	1	2	0	0	0	0	0	0	0	1	1	0	1	0	2	3
P0A6X7	P0A6X7	11	11	11	Integration host factor subunit alpha	ihfA	>sp|P0A6X7|IHFA_ECOLI Integration host factor subunit alpha OS=Escherichia coli (strain K12) GN=ihfA PE=1 SV=1	1	11	11	11	2	3	10	7	1	2	2	1	4	2	1	5	11	3	10	1	11	7	10	2	2	3	10	7	1	2	2	1	4	2	1	5	11	3	10	1	11	7
P0A6Y1	P0A6Y1	4	4	4	Integration host factor subunit beta	ihfB	>sp|P0A6Y1|IHFB_ECOLI Integration host factor subunit beta OS=Escherichia coli (strain K12) GN=ihfB PE=1 SV=1	1	4	4	4	1	1	4	3	1	1	3	0	1	0	1	1	4	0	4	0	4	3	4	1	1	1	4	3	1	1	3	0	1	0	1	1	4	0	4	0	4	3
P0A6Y5	P0A6Y5	2	2	2	33 kDa chaperonin	hslO	>sp|P0A6Y5|HSLO_ECOLI 33 kDa chaperonin OS=Escherichia coli (strain K12) GN=hslO PE=1 SV=1	1	2	2	2	0	1	1	0	0	0	0	0	1	0	0	1	1	0	1	1	2	2	1	0	0	1	1	0	0	0	0	0	1	0	0	1	1	0	1	1	2	2
P0A6Y8	P0A6Y8	45	44	44	Chaperone protein DnaK	dnaK	>sp|P0A6Y8|DNAK_ECOLI Chaperone protein DnaK OS=Escherichia coli (strain K12) GN=dnaK PE=1 SV=2	1	45	44	44	6	27	31	27	3	19	7	14	15	13	6	20	37	23	31	19	35	34	34	15	5	26	30	26	2	18	6	13	14	12	5	19	36	22	30	18	34	33
P0A6Z1	P0A6Z1	1	1	1	Chaperone protein HscA	hscA	>sp|P0A6Z1|HSCA_ECOLI Chaperone protein HscA OS=Escherichia coli (strain K12) GN=hscA PE=1 SV=1	1	1	1	1	0	0	1	0	0	0	0	0	0	0	0	0	1	0	1	0	1	1	1	0	0	0	1	0	0	0	0	0	0	0	0	0	1	0	1	0	1	1
P0A6Z3	P0A6Z3	12	12	12	Chaperone protein htpG	htpG	>sp|P0A6Z3|HTPG_ECOLI Chaperone protein htpG OS=Escherichia coli (strain K12) GN=htpG PE=1 SV=1	1	12	12	12	0	2	8	3	0	0	0	0	0	0	0	2	7	0	6	0	9	9	7	0	0	2	8	3	0	0	0	0	0	0	0	2	7	0	6	0	9	9
P0A705	P0A705	21	21	21	Translation initiation factor IF-2	infB	>sp|P0A705|IF2_ECOLI Translation initiation factor IF-2 OS=Escherichia coli (strain K12) GN=infB PE=1 SV=1	1	21	21	21	0	12	16	13	0	1	2	1	10	3	3	9	17	5	16	1	16	16	18	2	0	12	16	13	0	1	2	1	10	3	3	9	17	5	16	1	16	16
P0A707	P0A707	10	10	10	Translation initiation factor IF-3;Translation initiation factor IF-3, N-terminally processed;Translation initiation factor IF-3S	infC	>sp|P0A707|IF3_ECOLI Translation initiation factor IF-3 OS=Escherichia coli (strain K12) GN=infC PE=1 SV=1	1	10	10	10	0	5	8	8	0	2	0	0	3	0	1	2	9	2	8	1	10	9	10	1	0	5	8	8	0	2	0	0	3	0	1	2	9	2	8	1	10	9
P0A715	P0A715	10	10	10	2-dehydro-3-deoxyphosphooctonate aldolase	kdsA	>sp|P0A715|KDSA_ECOLI 2-dehydro-3-deoxyphosphooctonate aldolase OS=Escherichia coli (strain K12) GN=kdsA PE=1 SV=1	1	10	10	10	1	2	8	7	1	1	2	2	2	2	0	5	8	5	8	4	7	9	8	0	1	2	8	7	1	1	2	2	2	2	0	5	8	5	8	4	7	9
P0A717	P0A717	11	11	11	Ribose-phosphate pyrophosphokinase	prs	>sp|P0A717|KPRS_ECOLI Ribose-phosphate pyrophosphokinase OS=Escherichia coli (strain K12) GN=prs PE=1 SV=2	1	11	11	11	1	5	9	5	0	2	1	1	3	1	0	7	11	6	10	4	10	9	10	1	1	5	9	5	0	2	1	1	3	1	0	7	11	6	10	4	10	9
P0A722	P0A722	5	5	5	Acyl-[acyl-carrier-protein]--UDP-N-acetylglucosamine O-acyltransferase	lpxA	>sp|P0A722|LPXA_ECOLI Acyl-[acyl-carrier-protein]--UDP-N-acetylglucosamine O-acyltransferase OS=Escherichia coli (strain K12) GN=lpxA PE=1 SV=1	1	5	5	5	0	2	4	5	0	1	0	2	0	2	0	3	5	4	5	4	5	5	5	0	0	2	4	5	0	1	0	2	0	2	0	3	5	4	5	4	5	5
P0A729	P0A729	5	5	5	Maf-like protein yceF	yceF	>sp|P0A729|YCEF_ECOLI Maf-like protein yceF OS=Escherichia coli (strain K12) GN=yceF PE=3 SV=1	1	5	5	5	0	0	2	1	0	0	0	1	0	0	0	1	4	1	1	1	4	4	4	0	0	0	2	1	0	0	0	1	0	0	0	1	4	1	1	1	4	4
P0A734	P0A734	3	3	3	Cell division topological specificity factor	minE	>sp|P0A734|MINE_ECOLI Cell division topological specificity factor OS=Escherichia coli (strain K12) GN=minE PE=1 SV=1	1	3	3	3	0	2	2	2	0	0	0	1	1	0	0	2	3	0	2	0	3	3	3	0	0	2	2	2	0	0	0	1	1	0	0	2	3	0	2	0	3	3
P0A744	P0A744	3	3	3	Peptide methionine sulfoxide reductase MsrA	msrA	>sp|P0A744|MSRA_ECOLI Peptide methionine sulfoxide reductase MsrA OS=Escherichia coli (strain K12) GN=msrA PE=1 SV=2	1	3	3	3	0	0	2	1	0	0	0	0	0	0	0	1	3	1	1	0	3	2	3	0	0	0	2	1	0	0	0	0	0	0	0	1	3	1	1	0	3	2
P0A746	P0A746	1	1	1	Peptide methionine sulfoxide reductase MsrB	msrB	>sp|P0A746|MSRB_ECOLI Peptide methionine sulfoxide reductase MsrB OS=Escherichia coli (strain K12) GN=msrB PE=1 SV=1	1	1	1	1	0	0	0	0	0	0	0	0	0	0	0	0	0	0	0	0	0	1	0	0	0	0	0	0	0	0	0	0	0	0	0	0	0	0	0	0	0	1
P0A749	P0A749	8	8	8	UDP-N-acetylglucosamine 1-carboxyvinyltransferase	murA	>sp|P0A749|MURA_ECOLI UDP-N-acetylglucosamine 1-carboxyvinyltransferase OS=Escherichia coli (strain K12) GN=murA PE=1 SV=1	1	8	8	8	0	5	7	6	0	1	0	1	0	2	0	5	7	3	5	0	7	8	6	0	0	5	7	6	0	1	0	1	0	2	0	5	7	3	5	0	7	8
P0A759	P0A759	7	7	7	Glucosamine-6-phosphate deaminase	nagB	>sp|P0A759|NAGB_ECOLI Glucosamine-6-phosphate deaminase OS=Escherichia coli (strain K12) GN=nagB PE=1 SV=1	1	7	7	7	0	1	5	3	0	0	0	0	0	0	0	0	6	3	5	0	6	3	7	0	0	1	5	3	0	0	0	0	0	0	0	0	6	3	5	0	6	3
P0A761	P0A761	1	1	1	Putative N-acetylmannosamine-6-phosphate 2-epimerase	nanE	>sp|P0A761|NANE_ECOLI Putative N-acetylmannosamine-6-phosphate 2-epimerase OS=Escherichia coli (strain K12) GN=nanE PE=1 SV=1	1	1	1	1	0	0	1	0	1	0	1	1	1	0	0	0	1	0	1	0	1	0	1	0	0	0	1	0	1	0	1	1	1	0	0	0	1	0	1	0	1	0
P0A763	P0A763	9	9	9	Nucleoside diphosphate kinase	ndk	>sp|P0A763|NDK_ECOLI Nucleoside diphosphate kinase OS=Escherichia coli (strain K12) GN=ndk PE=1 SV=2	1	9	9	9	0	8	7	7	1	3	2	1	5	3	2	5	9	5	6	4	8	8	8	5	0	8	7	7	1	3	2	1	5	3	2	5	9	5	6	4	8	8
P0A780	P0A780	5	5	5	N utilization substance protein B	nusB	>sp|P0A780|NUSB_ECOLI N utilization substance protein B OS=Escherichia coli (strain K12) GN=nusB PE=1 SV=1	1	5	5	5	0	1	4	3	1	0	1	0	2	0	0	2	4	1	4	0	5	4	4	0	0	1	4	3	1	0	1	0	2	0	0	2	4	1	4	0	5	4
P0A784	P0A784	2	2	2	Oligoribonuclease	orn	>sp|P0A784|ORN_ECOLI Oligoribonuclease OS=Escherichia coli (strain K12) GN=orn PE=1 SV=2	1	2	2	2	0	1	2	1	0	0	0	0	0	0	0	0	2	1	2	0	2	2	2	0	0	1	2	1	0	0	0	0	0	0	0	0	2	1	2	0	2	2
P0A794	P0A794	6	6	6	Pyridoxine 5-phosphate synthase	pdxJ	>sp|P0A794|PDXJ_ECOLI Pyridoxine 5-phosphate synthase OS=Escherichia coli (strain K12) GN=pdxJ PE=1 SV=2	1	6	6	6	0	2	5	2	1	0	0	2	0	2	1	1	5	0	4	0	4	5	5	0	0	2	5	2	1	0	0	2	0	2	1	1	5	0	4	0	4	5
P0A796	P0A796	12	12	12	6-phosphofructokinase isozyme 1	pfkA	>sp|P0A796|K6PF1_ECOLI 6-phosphofructokinase isozyme 1 OS=Escherichia coli (strain K12) GN=pfkA PE=1 SV=1	1	12	12	12	1	2	8	7	2	2	1	2	2	0	0	5	11	5	9	2	10	9	10	1	1	2	8	7	2	2	1	2	2	0	0	5	11	5	9	2	10	9
P0A799	P0A799	26	26	26	Phosphoglycerate kinase	pgk	>sp|P0A799|PGK_ECOLI Phosphoglycerate kinase OS=Escherichia coli (strain K12) GN=pgk PE=1 SV=2	1	26	26	26	2	14	22	20	3	14	3	12	13	15	9	21	24	16	26	14	22	18	25	11	2	14	22	20	3	14	3	12	13	15	9	21	24	16	26	14	22	18
P0A7A2	P0A7A2	3	3	3	Probable phosphoglycerate mutase GpmB	gpmB	>sp|P0A7A2|GPMB_ECOLI Probable phosphoglycerate mutase GpmB OS=Escherichia coli (strain K12) GN=gpmB PE=3 SV=1	1	3	3	3	0	0	2	0	0	0	0	0	0	0	0	1	2	0	2	0	2	1	3	0	0	0	2	0	0	0	0	0	0	0	0	1	2	0	2	0	2	1
P0A7A7	P0A7A7	4	4	4	Glycerol-3-phosphate acyltransferase	plsB	>sp|P0A7A7|PLSB_ECOLI Glycerol-3-phosphate acyltransferase OS=Escherichia coli (strain K12) GN=plsB PE=1 SV=2	1	4	4	4	0	0	2	1	0	0	0	0	0	1	0	1	1	1	1	0	1	4	1	0	0	0	2	1	0	0	0	0	0	1	0	1	1	1	1	0	1	4
P0A7A9	P0A7A9	7	7	7	Inorganic pyrophosphatase	ppa	>sp|P0A7A9|IPYR_ECOLI Inorganic pyrophosphatase OS=Escherichia coli (strain K12) GN=ppa PE=1 SV=2	1	7	7	7	1	4	5	4	1	4	1	1	2	3	2	3	5	5	5	4	6	6	5	1	1	4	5	4	1	4	1	1	2	3	2	3	5	5	5	4	6	6
P0A7B5	P0A7B5	2	2	2	Glutamate 5-kinase	proB	>sp|P0A7B5|PROB_ECOLI Glutamate 5-kinase OS=Escherichia coli (strain K12) GN=proB PE=1 SV=1	1	2	2	2	0	0	1	0	0	0	0	0	0	0	0	0	1	0	0	0	1	2	0	0	0	0	1	0	0	0	0	0	0	0	0	0	1	0	0	0	1	2
P0A7B8	P0A7B8	3	3	3	ATP-dependent protease subunit HslV	hslV	>sp|P0A7B8|HSLV_ECOLI ATP-dependent protease subunit HslV OS=Escherichia coli (strain K12) GN=hslV PE=1 SV=2	1	3	3	3	0	2	3	3	0	1	1	2	2	2	1	2	3	3	2	2	3	2	3	0	0	2	3	3	0	1	1	2	2	2	1	2	3	3	2	2	3	2
P0A7C2	P0A7C2	3	3	3	LexA repressor	lexA	>sp|P0A7C2|LEXA_ECOLI LexA repressor OS=Escherichia coli (strain K12) GN=lexA PE=1 SV=1	1	3	3	3	0	0	2	1	0	0	0	0	0	0	0	0	3	0	3	0	2	1	3	0	0	0	2	1	0	0	0	0	0	0	0	0	3	0	3	0	2	1
P0A7C6	P0A7C6	4	4	4	Peptidase E	pepE	>sp|P0A7C6|PEPE_ECOLI Peptidase E OS=Escherichia coli (strain K12) GN=pepE PE=1 SV=1	1	4	4	4	1	1	3	2	1	0	0	0	0	1	1	0	4	2	4	0	4	3	4	0	1	1	3	2	1	0	0	0	0	1	1	0	4	2	4	0	4	3
P0A7D1	P0A7D1	2	2	2	Peptidyl-tRNA hydrolase	pth	>sp|P0A7D1|PTH_ECOLI Peptidyl-tRNA hydrolase OS=Escherichia coli (strain K12) GN=pth PE=1 SV=1	1	2	2	2	0	0	1	1	0	0	0	0	0	0	0	0	2	0	1	0	2	2	2	0	0	0	1	1	0	0	0	0	0	0	0	0	2	0	1	0	2	2
P0A7D4	P0A7D4	37	37	37	Adenylosuccinate synthetase	purA	>sp|P0A7D4|PURA_ECOLI Adenylosuccinate synthetase OS=Escherichia coli (strain K12) GN=purA PE=1 SV=2	1	37	37	37	5	15	28	22	4	11	4	7	13	8	5	19	32	19	28	12	29	23	33	10	5	15	28	22	4	11	4	7	13	8	5	19	32	19	28	12	29	23
P0A7D7	P0A7D7	3	3	3	Phosphoribosylaminoimidazole-succinocarboxamide synthase	purC	>sp|P0A7D7|PUR7_ECOLI Phosphoribosylaminoimidazole-succinocarboxamide synthase OS=Escherichia coli (strain K12) GN=purC PE=1 SV=1	1	3	3	3	0	0	2	2	0	0	0	0	0	0	0	0	3	0	2	0	2	2	3	0	0	0	2	2	0	0	0	0	0	0	0	0	3	0	2	0	2	2
P0A7E3	P0A7E3	3	3	3	Orotate phosphoribosyltransferase	pyrE	>sp|P0A7E3|PYRE_ECOLI Orotate phosphoribosyltransferase OS=Escherichia coli (strain K12) GN=pyrE PE=1 SV=2	1	3	3	3	0	0	1	0	0	0	0	0	0	0	0	0	3	0	1	0	2	1	3	0	0	0	1	0	0	0	0	0	0	0	0	0	3	0	1	0	2	1
P0A7E5	P0A7E5	21	21	21	CTP synthase	pyrG	>sp|P0A7E5|PYRG_ECOLI CTP synthase OS=Escherichia coli (strain K12) GN=pyrG PE=1 SV=2	1	21	21	21	1	6	15	11	0	1	2	2	4	0	2	9	18	4	17	3	18	14	19	4	1	6	15	11	0	1	2	2	4	0	2	9	18	4	17	3	18	14
P0A7E9	P0A7E9	2	2	2	Uridylate kinase	pyrH	>sp|P0A7E9|PYRH_ECOLI Uridylate kinase OS=Escherichia coli (strain K12) GN=pyrH PE=1 SV=2	1	2	2	2	0	1	1	1	0	0	0	1	0	0	1	1	1	0	1	1	1	2	1	0	0	1	1	1	0	0	0	1	0	0	1	1	1	0	1	1	1	2
P0A7F3	P0A7F3	1	1	1	Aspartate carbamoyltransferase regulatory chain	pyrI	>sp|P0A7F3|PYRI_ECOLI Aspartate carbamoyltransferase regulatory chain OS=Escherichia coli (strain K12) GN=pyrI PE=1 SV=2	1	1	1	1	0	0	1	1	0	0	0	0	0	0	0	0	1	1	0	0	1	1	1	0	0	0	1	1	0	0	0	0	0	0	0	0	1	1	0	0	1	1
P0A7G6	P0A7G6	6	6	6	Protein RecA	recA	>sp|P0A7G6|RECA_ECOLI Protein RecA OS=Escherichia coli (strain K12) GN=recA PE=1 SV=2	1	6	6	6	0	3	5	3	0	1	0	0	2	0	0	2	5	0	2	1	5	4	5	2	0	3	5	3	0	1	0	0	2	0	0	2	5	0	2	1	5	4
P0A7H6	P0A7H6	2	2	2	Recombination protein RecR	recR	>sp|P0A7H6|RECR_ECOLI Recombination protein RecR OS=Escherichia coli (strain K12) GN=recR PE=3 SV=1	1	2	2	2	0	0	0	0	0	0	0	0	0	0	0	0	1	0	1	0	1	1	1	0	0	0	0	0	0	0	0	0	0	0	0	0	1	0	1	0	1	1
P0A7I0	P0A7I0	2	2	2	Peptide chain release factor 1	prfA	>sp|P0A7I0|RF1_ECOLI Peptide chain release factor 1 OS=Escherichia coli (strain K12) GN=prfA PE=1 SV=1	1	2	2	2	0	0	2	1	0	0	0	0	0	0	0	0	2	0	2	0	2	0	2	0	0	0	2	1	0	0	0	0	0	0	0	0	2	0	2	0	2	0
P0A7I4	P0A7I4	1	1	1	Peptide chain release factor 3	prfC	>sp|P0A7I4|RF3_ECOLI Peptide chain release factor 3 OS=Escherichia coli (strain K12) GN=prfC PE=1 SV=2	1	1	1	1	0	0	1	0	0	1	0	0	0	1	0	0	1	0	1	0	1	1	1	0	0	0	1	0	0	1	0	0	0	1	0	0	1	0	1	0	1	1
P0A7I7	P0A7I7	3	3	3	GTP cyclohydrolase-2	ribA	>sp|P0A7I7|RIBA_ECOLI GTP cyclohydrolase-2 OS=Escherichia coli (strain K12) GN=ribA PE=1 SV=1	1	3	3	3	0	0	1	1	1	0	0	0	0	0	0	0	2	0	2	0	3	2	3	0	0	0	1	1	1	0	0	0	0	0	0	0	2	0	2	0	3	2
P0A7J3	P0A7J3	12	12	12	50S ribosomal protein L10	rplJ	>sp|P0A7J3|RL10_ECOLI 50S ribosomal protein L10 OS=Escherichia coli (strain K12) GN=rplJ PE=1 SV=2	1	12	12	12	2	8	12	11	1	8	3	7	11	8	6	10	12	10	12	11	12	11	12	9	2	8	12	11	1	8	3	7	11	8	6	10	12	10	12	11	12	11
P0A7J7	P0A7J7	6	6	6	50S ribosomal protein L11	rplK	>sp|P0A7J7|RL11_ECOLI 50S ribosomal protein L11 OS=Escherichia coli (strain K12) GN=rplK PE=1 SV=2	1	6	6	6	0	5	6	6	0	5	0	5	6	6	4	6	6	5	6	6	6	5	6	6	0	5	6	6	0	5	0	5	6	6	4	6	6	5	6	6	6	5
P0A7K2	P0A7K2	7	7	7	50S ribosomal protein L7/L12	rplL	>sp|P0A7K2|RL7_ECOLI 50S ribosomal protein L7/L12 OS=Escherichia coli (strain K12) GN=rplL PE=1 SV=2	1	7	7	7	1	2	6	5	2	2	2	3	2	2	2	4	7	3	6	3	6	6	7	4	1	2	6	5	2	2	2	3	2	2	2	4	7	3	6	3	6	6
P0A7K6	P0A7K6	9	9	9	50S ribosomal protein L19	rplS	>sp|P0A7K6|RL19_ECOLI 50S ribosomal protein L19 OS=Escherichia coli (strain K12) GN=rplS PE=1 SV=2	1	9	9	9	0	6	8	7	0	5	1	3	4	4	2	5	7	5	7	4	8	6	8	4	0	6	8	7	0	5	1	3	4	4	2	5	7	5	7	4	8	6
P0A7L0	P0A7L0	13	13	13	50S ribosomal protein L1	rplA	>sp|P0A7L0|RL1_ECOLI 50S ribosomal protein L1 OS=Escherichia coli (strain K12) GN=rplA PE=1 SV=2	1	13	13	13	0	11	11	10	1	6	0	6	9	7	5	8	12	7	11	8	10	10	10	6	0	11	11	10	1	6	0	6	9	7	5	8	12	7	11	8	10	10
P0A7L3	P0A7L3	4	4	4	50S ribosomal protein L20	rplT	>sp|P0A7L3|RL20_ECOLI 50S ribosomal protein L20 OS=Escherichia coli (strain K12) GN=rplT PE=1 SV=2	1	4	4	4	1	3	4	2	1	3	3	3	3	3	1	3	4	3	4	2	3	3	4	2	1	3	4	2	1	3	3	3	3	3	1	3	4	3	4	2	3	3
P0A7L8	P0A7L8	4	4	4	50S ribosomal protein L27	rpmA	>sp|P0A7L8|RL27_ECOLI 50S ribosomal protein L27 OS=Escherichia coli (strain K12) GN=rpmA PE=1 SV=2	1	4	4	4	2	4	4	3	1	3	2	3	4	3	2	4	4	4	4	4	4	4	4	4	2	4	4	3	1	3	2	3	4	3	2	4	4	4	4	4	4	4
P0A7M2	P0A7M2	6	6	6	50S ribosomal protein L28	rpmB	>sp|P0A7M2|RL28_ECOLI 50S ribosomal protein L28 OS=Escherichia coli (strain K12) GN=rpmB PE=1 SV=2	1	6	6	6	1	3	4	4	0	3	1	3	3	3	2	5	5	3	5	4	4	3	5	3	1	3	4	4	0	3	1	3	3	3	2	5	5	3	5	4	4	3
P0A7M6	P0A7M6	3	3	3	50S ribosomal protein L29	rpmC	>sp|P0A7M6|RL29_ECOLI 50S ribosomal protein L29 OS=Escherichia coli (strain K12) GN=rpmC PE=1 SV=1	1	3	3	3	0	2	3	2	0	2	1	2	3	2	1	2	3	2	2	1	2	2	3	1	0	2	3	2	0	2	1	2	3	2	1	2	3	2	2	1	2	2
P0A7M9	P0A7M9	4	4	4	50S ribosomal protein L31	rpmE	>sp|P0A7M9|RL31_ECOLI 50S ribosomal protein L31 OS=Escherichia coli (strain K12) GN=rpmE PE=1 SV=1	1	4	4	4	1	4	4	3	0	1	1	0	2	0	1	2	4	4	3	3	4	4	4	2	1	4	4	3	0	1	1	0	2	0	1	2	4	4	3	3	4	4
P0A7N4	P0A7N4	4	4	4	50S ribosomal protein L32	rpmF	>sp|P0A7N4|RL32_ECOLI 50S ribosomal protein L32 OS=Escherichia coli (strain K12) GN=rpmF PE=1 SV=2	1	4	4	4	0	3	4	4	0	2	2	2	3	3	1	4	4	3	4	4	4	4	4	3	0	3	4	4	0	2	2	2	3	3	1	4	4	3	4	4	4	4
P0A7N9	P0A7N9	3	3	3	50S ribosomal protein L33	rpmG	>sp|P0A7N9|RL33_ECOLI 50S ribosomal protein L33 OS=Escherichia coli (strain K12) GN=rpmG PE=1 SV=2	1	3	3	3	0	2	3	3	0	2	0	0	2	0	0	2	3	2	3	3	3	2	3	3	0	2	3	3	0	2	0	0	2	0	0	2	3	2	3	3	3	2
P0A7P5	P0A7P5	3	3	3	50S ribosomal protein L34	rpmH	>sp|P0A7P5|RL34_ECOLI 50S ribosomal protein L34 OS=Escherichia coli (strain K12) GN=rpmH PE=1 SV=1	1	3	3	3	0	1	2	2	0	1	0	1	2	2	0	2	3	2	3	2	3	1	3	2	0	1	2	2	0	1	0	1	2	2	0	2	3	2	3	2	3	1
P0A7Q1	P0A7Q1	1	1	1	50S ribosomal protein L35	rpmI	>sp|P0A7Q1|RL35_ECOLI 50S ribosomal protein L35 OS=Escherichia coli (strain K12) GN=rpmI PE=1 SV=2	1	1	1	1	0	1	1	1	1	1	0	1	1	1	0	1	1	1	1	1	1	1	1	1	0	1	1	1	1	1	0	1	1	1	0	1	1	1	1	1	1	1
P0A7R1	P0A7R1	19	19	19	50S ribosomal protein L9	rplI	>sp|P0A7R1|RL9_ECOLI 50S ribosomal protein L9 OS=Escherichia coli (strain K12) GN=rplI PE=1 SV=1	1	19	19	19	2	11	16	14	5	9	3	9	15	8	8	14	18	10	18	9	17	15	18	13	2	11	16	14	5	9	3	9	15	8	8	14	18	10	18	9	17	15
P0A7R5	P0A7R5	13	13	13	30S ribosomal protein S10	rpsJ	>sp|P0A7R5|RS10_ECOLI 30S ribosomal protein S10 OS=Escherichia coli (strain K12) GN=rpsJ PE=1 SV=1	1	13	13	13	1	8	11	10	0	4	1	5	7	5	3	8	13	7	13	8	9	8	13	6	1	8	11	10	0	4	1	5	7	5	3	8	13	7	13	8	9	8
P0A7R9	P0A7R9	10	10	10	30S ribosomal protein S11	rpsK	>sp|P0A7R9|RS11_ECOLI 30S ribosomal protein S11 OS=Escherichia coli (strain K12) GN=rpsK PE=1 SV=2	1	10	10	10	1	5	9	10	1	3	0	2	6	2	2	5	9	7	9	8	10	6	10	6	1	5	9	10	1	3	0	2	6	2	2	5	9	7	9	8	10	6
P0A7S3	P0A7S3	4	4	4	30S ribosomal protein S12	rpsL	>sp|P0A7S3|RS12_ECOLI 30S ribosomal protein S12 OS=Escherichia coli (strain K12) GN=rpsL PE=1 SV=2	1	4	4	4	1	3	4	2	1	3	1	2	3	1	1	2	4	2	3	3	4	3	4	2	1	3	4	2	1	3	1	2	3	1	1	2	4	2	3	3	4	3
P0A7S9	P0A7S9	13	13	13	30S ribosomal protein S13	rpsM	>sp|P0A7S9|RS13_ECOLI 30S ribosomal protein S13 OS=Escherichia coli (strain K12) GN=rpsM PE=1 SV=2	1	13	13	13	0	7	7	8	0	5	1	2	7	3	4	7	12	7	9	6	8	8	12	4	0	7	7	8	0	5	1	2	7	3	4	7	12	7	9	6	8	8
P0A7T3	P0A7T3	6	6	6	30S ribosomal protein S16	rpsP	>sp|P0A7T3|RS16_ECOLI 30S ribosomal protein S16 OS=Escherichia coli (strain K12) GN=rpsP PE=1 SV=1	1	6	6	6	0	4	6	6	0	4	0	3	4	3	3	5	6	6	6	4	6	6	6	2	0	4	6	6	0	4	0	3	4	3	3	5	6	6	6	4	6	6
P0A7T7	P0A7T7	8	8	8	30S ribosomal protein S18	rpsR	>sp|P0A7T7|RS18_ECOLI 30S ribosomal protein S18 OS=Escherichia coli (strain K12) GN=rpsR PE=1 SV=2	1	8	8	8	2	5	6	7	2	3	3	2	4	2	2	5	7	5	7	4	6	5	7	3	2	5	6	7	2	3	3	2	4	2	2	5	7	5	7	4	6	5
P0A7U3	P0A7U3	7	7	7	30S ribosomal protein S19	rpsS	>sp|P0A7U3|RS19_ECOLI 30S ribosomal protein S19 OS=Escherichia coli (strain K12) GN=rpsS PE=1 SV=2	1	7	7	7	0	3	4	4	0	3	0	2	3	3	2	4	5	5	4	2	6	5	6	1	0	3	4	4	0	3	0	2	3	3	2	4	5	5	4	2	6	5
P0A7U7	P0A7U7	7	7	7	30S ribosomal protein S20	rpsT	>sp|P0A7U7|RS20_ECOLI 30S ribosomal protein S20 OS=Escherichia coli (strain K12) GN=rpsT PE=1 SV=2	1	7	7	7	0	6	7	7	0	3	0	3	4	4	3	6	6	6	6	7	5	6	7	7	0	6	7	7	0	3	0	3	4	4	3	6	6	6	6	7	5	6
P0A7V0	P0A7V0	18	18	18	30S ribosomal protein S2	rpsB	>sp|P0A7V0|RS2_ECOLI 30S ribosomal protein S2 OS=Escherichia coli (strain K12) GN=rpsB PE=1 SV=2	1	18	18	18	2	15	18	18	1	8	1	8	15	10	9	17	18	13	18	15	18	15	18	16	2	15	18	18	1	8	1	8	15	10	9	17	18	13	18	15	18	15
P0A7V3	P0A7V3	17	17	17	30S ribosomal protein S3	rpsC	>sp|P0A7V3|RS3_ECOLI 30S ribosomal protein S3 OS=Escherichia coli (strain K12) GN=rpsC PE=1 SV=2	1	17	17	17	0	11	15	15	1	8	3	8	12	8	8	12	16	11	14	8	15	14	16	9	0	11	15	15	1	8	3	8	12	8	8	12	16	11	14	8	15	14
P0A7V8	P0A7V8	21	21	21	30S ribosomal protein S4	rpsD	>sp|P0A7V8|RS4_ECOLI 30S ribosomal protein S4 OS=Escherichia coli (strain K12) GN=rpsD PE=1 SV=2	1	21	21	21	2	14	17	13	4	10	3	8	13	9	4	14	18	13	18	11	19	17	19	9	2	14	17	13	4	10	3	8	13	9	4	14	18	13	18	11	19	17
P0A7W1	P0A7W1	11	11	11	30S ribosomal protein S5	rpsE	>sp|P0A7W1|RS5_ECOLI 30S ribosomal protein S5 OS=Escherichia coli (strain K12) GN=rpsE PE=1 SV=2	1	11	11	11	4	8	9	6	4	4	6	5	8	5	5	5	11	7	8	6	9	10	11	6	4	8	9	6	4	4	6	5	8	5	5	5	11	7	8	6	9	10
P0A7W7	P0A7W7	5	5	5	30S ribosomal protein S8	rpsH	>sp|P0A7W7|RS8_ECOLI 30S ribosomal protein S8 OS=Escherichia coli (strain K12) GN=rpsH PE=1 SV=2	1	5	5	5	2	4	5	5	2	4	1	4	5	4	5	4	5	4	5	4	5	5	5	4	2	4	5	5	2	4	1	4	5	4	5	4	5	4	5	4	5	5
P0A7X3	P0A7X3	12	12	12	30S ribosomal protein S9	rpsI	>sp|P0A7X3|RS9_ECOLI 30S ribosomal protein S9 OS=Escherichia coli (strain K12) GN=rpsI PE=1 SV=2	1	12	12	12	1	10	11	10	0	4	0	4	8	4	2	8	11	6	9	8	12	11	11	6	1	10	11	10	0	4	0	4	8	4	2	8	11	6	9	8	12	11
P0A7X6	P0A7X6	3	3	3	Ribosome maturation factor RimM	rimM	>sp|P0A7X6|RIMM_ECOLI Ribosome maturation factor RimM OS=Escherichia coli (strain K12) GN=rimM PE=1 SV=1	1	3	3	3	0	1	3	1	0	0	0	0	0	0	0	1	3	0	3	0	3	2	2	0	0	1	3	1	0	0	0	0	0	0	0	1	3	0	3	0	3	2
P0A7Z0	P0A7Z0	4	4	4	Ribose-5-phosphate isomerase A	rpiA	>sp|P0A7Z0|RPIA_ECOLI Ribose-5-phosphate isomerase A OS=Escherichia coli (strain K12) GN=rpiA PE=1 SV=1	1	4	4	4	1	3	3	3	0	2	0	2	0	2	0	3	3	3	3	2	4	3	4	0	1	3	3	3	0	2	0	2	0	2	0	3	3	3	3	2	4	3
P0A7Z4	P0A7Z4	27	27	27	DNA-directed RNA polymerase subunit alpha	rpoA	>sp|P0A7Z4|RPOA_ECOLI DNA-directed RNA polymerase subunit alpha OS=Escherichia coli (strain K12) GN=rpoA PE=1 SV=1	1	27	27	27	1	12	22	19	2	7	1	8	11	7	3	11	25	9	25	12	21	20	25	11	1	12	22	19	2	7	1	8	11	7	3	11	25	9	25	12	21	20
P0A800	P0A800	6	6	6	DNA-directed RNA polymerase subunit omega	rpoZ	>sp|P0A800|RPOZ_ECOLI DNA-directed RNA polymerase subunit omega OS=Escherichia coli (strain K12) GN=rpoZ PE=1 SV=1	1	6	6	6	0	3	4	3	1	1	0	0	1	0	0	2	4	1	3	1	4	5	3	0	0	3	4	3	1	1	0	0	1	0	0	2	4	1	3	1	4	5
P0A805	P0A805	7	7	7	Ribosome-recycling factor	frr	>sp|P0A805|RRF_ECOLI Ribosome-recycling factor OS=Escherichia coli (strain K12) GN=frr PE=1 SV=1	1	7	7	7	0	2	4	3	0	1	0	1	1	0	0	3	6	4	5	0	4	3	6	0	0	2	4	3	0	1	0	1	1	0	0	3	6	4	5	0	4	3
P0A817	P0A817	9	9	9	S-adenosylmethionine synthase	metK	>sp|P0A817|METK_ECOLI S-adenosylmethionine synthase OS=Escherichia coli (strain K12) GN=metK PE=1 SV=2	1	9	9	9	1	8	8	7	1	5	0	4	2	3	0	5	9	7	7	4	9	9	8	3	1	8	8	7	1	5	0	4	2	3	0	5	9	7	7	4	9	9
P0A825	P0A825	19	19	19	Serine hydroxymethyltransferase	glyA	>sp|P0A825|GLYA_ECOLI Serine hydroxymethyltransferase OS=Escherichia coli (strain K12) GN=glyA PE=1 SV=1	1	19	19	19	1	7	16	15	1	6	2	3	5	3	1	12	17	8	18	9	16	13	18	8	1	7	16	15	1	6	2	3	5	3	1	12	17	8	18	9	16	13
P0A830	P0A830	1	1	1	Aerobic C4-dicarboxylate transport protein	dctA	>sp|P0A830|DCTA_ECOLI Aerobic C4-dicarboxylate transport protein OS=Escherichia coli (strain K12) GN=dctA PE=1 SV=1	1	1	1	1	0	0	1	0	0	0	0	0	0	0	0	0	1	0	1	0	1	1	1	0	0	0	1	0	0	0	0	0	0	0	0	0	1	0	1	0	1	1
P0A836	P0A836	25	25	25	Succinyl-CoA ligase [ADP-forming] subunit beta	sucC	>sp|P0A836|SUCC_ECOLI Succinyl-CoA ligase [ADP-forming] subunit beta OS=Escherichia coli (strain K12) GN=sucC PE=1 SV=1	1	25	25	25	2	16	22	20	1	6	1	6	11	3	6	12	25	11	23	8	22	18	25	8	2	16	22	20	1	6	1	6	11	3	6	12	25	11	23	8	22	18
P0A840	P0A840	2	2	2	5/3-nucleotidase SurE	surE	>sp|P0A840|SURE_ECOLI 5/3-nucleotidase SurE OS=Escherichia coli (strain K12) GN=surE PE=1 SV=1	1	2	2	2	1	1	2	1	2	1	1	1	1	1	1	1	2	1	2	1	2	1	2	1	1	1	2	1	2	1	1	1	1	1	1	1	2	1	2	1	2	1
P0A847	P0A847	4	4	4	Queuine tRNA-ribosyltransferase	tgt	>sp|P0A847|TGT_ECOLI Queuine tRNA-ribosyltransferase OS=Escherichia coli (strain K12) GN=tgt PE=1 SV=1	1	4	4	4	0	1	2	0	0	1	0	1	1	0	0	1	3	0	2	0	3	3	2	0	0	1	2	0	0	1	0	1	1	0	0	1	3	0	2	0	3	3
P0A850	P0A850	37	37	37	Trigger factor	tig	>sp|P0A850|TIG_ECOLI Trigger factor OS=Escherichia coli (strain K12) GN=tig PE=1 SV=1	1	37	37	37	5	21	28	24	3	10	4	9	18	7	7	19	33	18	32	12	31	29	34	13	5	21	28	24	3	10	4	9	18	7	7	19	33	18	32	12	31	29
P0A853	P0A853	30	30	30	Tryptophanase	tnaA	>sp|P0A853|TNAA_ECOLI Tryptophanase OS=Escherichia coli (strain K12) GN=tnaA PE=1 SV=1	1	30	30	30	3	16	23	20	3	15	3	12	16	9	3	17	26	21	25	13	25	27	25	8	3	16	23	20	3	15	3	12	16	9	3	17	26	21	25	13	25	27
P0A855	P0A855	15	15	15	Protein TolB	tolB	>sp|P0A855|TOLB_ECOLI Protein TolB OS=Escherichia coli (strain K12) GN=tolB PE=1 SV=1	1	15	15	15	2	11	12	11	1	4	2	5	6	4	3	7	13	9	11	6	13	12	12	3	2	11	12	11	1	4	2	5	6	4	3	7	13	9	11	6	13	12
P0A858	P0A858	11	11	11	Triosephosphate isomerase	tpiA	>sp|P0A858|TPIS_ECOLI Triosephosphate isomerase OS=Escherichia coli (strain K12) GN=tpiA PE=1 SV=1	1	11	11	11	2	8	11	9	3	8	4	10	9	9	4	9	11	10	11	8	11	9	11	1	2	8	11	9	3	8	4	10	9	9	4	9	11	10	11	8	11	9
P0A862	P0A862	8	8	8	Thiol peroxidase	tpx	>sp|P0A862|TPX_ECOLI Thiol peroxidase OS=Escherichia coli (strain K12) GN=tpx PE=1 SV=2	1	8	8	8	2	6	7	7	2	6	2	5	6	7	4	6	8	7	7	7	7	7	7	6	2	6	7	7	2	6	2	5	6	7	4	6	8	7	7	7	7	7
P0A867	P0A867	17	15	15	Transaldolase A	talA	>sp|P0A867|TALA_ECOLI Transaldolase A OS=Escherichia coli (strain K12) GN=talA PE=1 SV=1	1	17	15	15	1	4	9	7	1	3	1	1	3	2	0	2	15	4	12	1	12	9	15	0	1	3	8	5	1	2	1	0	2	2	0	1	14	3	11	1	11	7
P0A870	P0A870	23	23	22	Transaldolase B	talB	>sp|P0A870|TALB_ECOLI Transaldolase B OS=Escherichia coli (strain K12) GN=talB PE=1 SV=2	1	23	23	22	2	16	16	17	2	7	4	5	7	4	2	15	21	15	18	13	18	19	22	7	2	16	16	17	2	7	4	5	7	4	2	15	21	15	18	13	18	19
P0A877	P0A877	5	5	5	Tryptophan synthase alpha chain	trpA	>sp|P0A877|TRPA_ECOLI Tryptophan synthase alpha chain OS=Escherichia coli (strain K12) GN=trpA PE=1 SV=1	1	5	5	5	0	0	4	2	1	0	0	0	1	0	1	0	5	1	4	0	5	5	5	0	0	0	4	2	1	0	0	0	1	0	1	0	5	1	4	0	5	5
P0A879	P0A879	5	5	5	Tryptophan synthase beta chain	trpB	>sp|P0A879|TRPB_ECOLI Tryptophan synthase beta chain OS=Escherichia coli (strain K12) GN=trpB PE=1 SV=2	1	5	5	5	0	1	2	2	0	0	0	0	0	0	0	0	5	1	3	1	4	2	5	1	0	1	2	2	0	0	0	0	0	0	0	0	5	1	3	1	4	2
P0A884	P0A884	2	2	2	Thymidylate synthase	thyA	>sp|P0A884|TYSY_ECOLI Thymidylate synthase OS=Escherichia coli (strain K12) GN=thyA PE=1 SV=1	1	2	2	2	0	0	2	0	0	0	0	0	1	0	0	0	2	0	2	0	2	2	2	0	0	0	2	0	0	0	0	0	1	0	0	0	2	0	2	0	2	2
P0A887	P0A887	4	4	4	Ubiquinone/menaquinone biosynthesis methyltransferase ubiE	ubiE	>sp|P0A887|UBIE_ECOLI Ubiquinone/menaquinone biosynthesis methyltransferase ubiE OS=Escherichia coli (strain K12) GN=ubiE PE=1 SV=1	1	4	4	4	0	0	2	3	0	0	0	0	1	0	0	1	3	0	4	0	3	1	2	0	0	0	2	3	0	0	0	0	1	0	0	1	3	0	4	0	3	1
P0A894	P0A894	3	3	3	UPF0042 nucleotide-binding protein YhbJ	yhbJ	>sp|P0A894|YHBJ_ECOLI UPF0042 nucleotide-binding protein YhbJ OS=Escherichia coli (strain K12) GN=yhbJ PE=1 SV=1	1	3	3	3	0	0	2	0	0	0	0	0	0	0	0	0	3	0	3	0	3	1	3	0	0	0	2	0	0	0	0	0	0	0	0	0	3	0	3	0	3	1
P0A8A4	P0A8A4	2	2	2	Phosphoenolpyruvate synthase regulatory protein	ppsR	>sp|P0A8A4|PSRP_ECOLI Phosphoenolpyruvate synthase regulatory protein OS=Escherichia coli (strain K12) GN=ppsR PE=1 SV=1	1	2	2	2	0	0	1	0	0	0	0	0	0	0	0	0	1	0	1	0	1	2	1	0	0	0	1	0	0	0	0	0	0	0	0	0	1	0	1	0	1	2
P0A8B5	P0A8B5	5	5	5	UPF0133 protein YbaB	ybaB	>sp|P0A8B5|YBAB_ECOLI UPF0133 protein YbaB OS=Escherichia coli (strain K12) GN=ybaB PE=1 SV=1	1	5	5	5	0	1	3	2	1	1	2	0	1	1	1	1	4	1	4	2	3	3	4	1	0	1	3	2	1	1	2	0	1	1	1	1	4	1	4	2	3	3
P0A8E1	P0A8E1	5	5	5	UPF0227 protein ycfP	ycfP	>sp|P0A8E1|YCFP_ECOLI UPF0227 protein ycfP OS=Escherichia coli (strain K12) GN=ycfP PE=3 SV=1	1	5	5	5	1	1	2	1	2	0	1	0	0	1	1	0	5	0	4	0	4	2	5	0	1	1	2	1	2	0	1	0	0	1	1	0	5	0	4	0	4	2
P0A8E7	P0A8E7	7	7	7	UPF0234 protein yajQ	yajQ	>sp|P0A8E7|YAJQ_ECOLI UPF0234 protein yajQ OS=Escherichia coli (strain K12) GN=yajQ PE=1 SV=2	1	7	7	7	1	2	3	4	1	0	0	0	1	1	0	2	4	2	2	1	6	7	6	1	1	2	3	4	1	0	0	0	1	1	0	2	4	2	2	1	6	7
P0A8F0	P0A8F0	5	5	5	Uracil phosphoribosyltransferase	upp	>sp|P0A8F0|UPP_ECOLI Uracil phosphoribosyltransferase OS=Escherichia coli (strain K12) GN=upp PE=1 SV=1	1	5	5	5	1	2	4	2	0	1	1	0	2	0	0	3	5	2	5	3	4	3	4	0	1	2	4	2	0	1	1	0	2	0	0	3	5	2	5	3	4	3
P0A8F4	P0A8F4	2	2	2	Uridine kinase	udk	>sp|P0A8F4|URK_ECOLI Uridine kinase OS=Escherichia coli (strain K12) GN=udk PE=3 SV=1	1	2	2	2	0	0	1	0	0	0	0	0	0	0	0	0	2	0	1	0	1	2	2	0	0	0	1	0	0	0	0	0	0	0	0	0	2	0	1	0	1	2
P0A8G0	P0A8G0	2	2	2	UvrABC system protein C	uvrC	>sp|P0A8G0|UVRC_ECOLI UvrABC system protein C OS=Escherichia coli (strain K12) GN=uvrC PE=1 SV=1	1	2	2	2	1	1	1	1	1	1	1	1	1	2	1	1	0	1	0	0	1	1	0	1	1	1	1	1	1	1	1	1	1	2	1	1	0	1	0	0	1	1
P0A8G3	P0A8G3	1	1	1	Uronate isomerase	uxaC	>sp|P0A8G3|UXAC_ECOLI Uronate isomerase OS=Escherichia coli (strain K12) GN=uxaC PE=2 SV=1	1	1	1	1	0	0	0	0	0	0	0	0	0	0	0	0	1	0	1	0	1	0	1	0	0	0	0	0	0	0	0	0	0	0	0	0	1	0	1	0	1	0
P0A8G6	P0A8G6	11	11	11	Flavoprotein WrbA	wrbA	>sp|P0A8G6|WRBA_ECOLI Flavoprotein WrbA OS=Escherichia coli (strain K12) GN=wrbA PE=1 SV=2	1	11	11	11	1	4	9	7	2	6	1	5	3	3	3	4	11	6	10	5	10	8	10	2	1	4	9	7	2	6	1	5	3	3	3	4	11	6	10	5	10	8
P0A8H6	P0A8H6	2	2	2	Der GTPase-activating protein YihI	yihI	>sp|P0A8H6|YIHI_ECOLI Der GTPase-activating protein YihI OS=Escherichia coli (strain K12) GN=yihI PE=1 SV=1	1	2	2	2	0	0	1	1	0	0	0	0	0	0	0	0	2	0	1	0	2	2	1	0	0	0	1	1	0	0	0	0	0	0	0	0	2	0	1	0	2	2
P0A8J4	P0A8J4	2	2	2	UPF0250 protein ybeD	ybeD	>sp|P0A8J4|YBED_ECOLI UPF0250 protein ybeD OS=Escherichia coli (strain K12) GN=ybeD PE=1 SV=1	1	2	2	2	0	1	2	1	0	0	0	0	0	0	0	1	2	0	2	0	2	1	2	0	0	1	2	1	0	0	0	0	0	0	0	1	2	0	2	0	2	1
P0A8J8	P0A8J8	7	7	7	ATP-dependent RNA helicase rhlB	rhlB	>sp|P0A8J8|RHLB_ECOLI ATP-dependent RNA helicase rhlB OS=Escherichia coli (strain K12) GN=rhlB PE=1 SV=2	1	7	7	7	1	0	3	1	0	0	0	0	0	0	1	0	5	0	3	0	4	4	5	0	1	0	3	1	0	0	0	0	0	0	1	0	5	0	3	0	4	4
P0A8K1	P0A8K1	2	2	2	Phosphatidylserine decarboxylase proenzyme;Phosphatidylserine decarboxylase alpha chain;Phosphatidylserine decarboxylase beta chain	psd	>sp|P0A8K1|PSD_ECOLI Phosphatidylserine decarboxylase proenzyme OS=Escherichia coli (strain K12) GN=psd PE=1 SV=1	1	2	2	2	0	0	2	1	0	1	0	1	0	0	0	1	2	0	2	0	2	2	2	0	0	0	2	1	0	1	0	1	0	0	0	1	2	0	2	0	2	2
P0A8K5	P0A8K5	1	1	1	UPF0253 protein yaeP	yaeP	>sp|P0A8K5|YAEP_ECOLI UPF0253 protein yaeP OS=Escherichia coli (strain K12) GN=yaeP PE=1 SV=1	1	1	1	1	0	0	1	1	0	0	0	0	0	0	0	0	1	1	1	0	1	1	1	0	0	0	1	1	0	0	0	0	0	0	0	0	1	1	1	0	1	1
P0A8L1	P0A8L1	10	10	10	Serine--tRNA ligase	serS	>sp|P0A8L1|SYS_ECOLI Serine--tRNA ligase OS=Escherichia coli (strain K12) GN=serS PE=1 SV=1	1	10	10	10	0	1	5	3	0	2	0	2	1	0	0	1	7	1	5	1	7	8	8	1	0	1	5	3	0	2	0	2	1	0	0	1	7	1	5	1	7	8
P0A8M0	P0A8M0	20	20	20	Asparagine--tRNA ligase	asnS	>sp|P0A8M0|SYN_ECOLI Asparagine--tRNA ligase OS=Escherichia coli (strain K12) GN=asnS PE=1 SV=2	1	20	20	20	1	7	13	10	1	3	2	0	2	2	1	5	16	9	13	3	15	16	17	1	1	7	13	10	1	3	2	0	2	2	1	5	16	9	13	3	15	16
P0A8M3	P0A8M3	9	9	9	Threonine--tRNA ligase	thrS	>sp|P0A8M3|SYT_ECOLI Threonine--tRNA ligase OS=Escherichia coli (strain K12) GN=thrS PE=1 SV=1	1	9	9	9	0	1	4	4	1	0	0	0	1	0	1	1	8	1	6	1	6	6	8	0	0	1	4	4	1	0	0	0	1	0	1	1	8	1	6	1	6	6
P0A8M6	P0A8M6	1	1	1	UPF0265 protein yeeX	yeeX	>sp|P0A8M6|YEEX_ECOLI UPF0265 protein yeeX OS=Escherichia coli (strain K12) GN=yeeX PE=1 SV=1	1	1	1	1	1	0	1	1	0	0	0	0	1	0	1	1	1	0	1	0	1	1	1	0	1	0	1	1	0	0	0	0	1	0	1	1	1	0	1	0	1	1
P0A8N3;P0A8N5	P0A8N3	16;3	16;3	16;3	Lysine--tRNA ligase	lysS	>sp|P0A8N3|SYK1_ECOLI Lysine--tRNA ligase OS=Escherichia coli (strain K12) GN=lysS PE=1 SV=2	2	16	16	16	1	6	9	7	0	0	0	0	1	0	0	3	12	3	7	2	8	13	10	0	1	6	9	7	0	0	0	0	1	0	0	3	12	3	7	2	8	13
P0A8P3	P0A8P3	2	2	2	Probable Fe(2+)-trafficking protein	yggX	>sp|P0A8P3|FETP_ECOLI Probable Fe(2+)-trafficking protein OS=Escherichia coli (strain K12) GN=yggX PE=1 SV=2	1	2	2	2	0	0	0	1	0	0	0	0	0	0	0	0	1	0	0	0	0	1	0	0	0	0	0	1	0	0	0	0	0	0	0	0	1	0	0	0	0	1
P0A8R0	P0A8R0	4	4	4	Regulator of ribonuclease activity A	rraA	>sp|P0A8R0|RRAA_ECOLI Regulator of ribonuclease activity A OS=Escherichia coli (strain K12) GN=rraA PE=1 SV=1	1	4	4	4	1	2	4	3	1	1	0	2	2	2	1	3	4	3	4	3	4	4	4	0	1	2	4	3	1	1	0	2	2	2	1	3	4	3	4	3	4	4
P0A8S1	P0A8S1	2	2	2	Chromosome initiation inhibitor	iciA	>sp|P0A8S1|ICIA_ECOLI Chromosome initiation inhibitor OS=Escherichia coli (strain K12) GN=iciA PE=1 SV=1	1	2	2	2	0	0	2	0	0	0	0	0	0	0	0	0	2	0	2	0	2	0	2	0	0	0	2	0	0	0	0	0	0	0	0	0	2	0	2	0	2	0
P0A8T7	P0A8T7	70	70	70	DNA-directed RNA polymerase subunit beta	rpoC	>sp|P0A8T7|RPOC_ECOLI DNA-directed RNA polymerase subunit beta OS=Escherichia coli (strain K12) GN=rpoC PE=1 SV=1	1	70	70	70	3	25	58	45	4	10	3	4	17	6	5	31	63	27	56	19	63	53	60	8	3	25	58	45	4	10	3	4	17	6	5	31	63	27	56	19	63	53
P0A8V2	P0A8V2	68	68	68	DNA-directed RNA polymerase subunit beta	rpoB	>sp|P0A8V2|RPOB_ECOLI DNA-directed RNA polymerase subunit beta OS=Escherichia coli (strain K12) GN=rpoB PE=1 SV=1	1	68	68	68	6	29	48	38	4	12	5	5	19	10	6	24	60	27	52	14	57	51	60	12	6	29	48	38	4	12	5	5	19	10	6	24	60	27	52	14	57	51
P0A8W5	P0A8W5	2	2	2	UPF0301 protein yqgE	yqgE	>sp|P0A8W5|YQGE_ECOLI UPF0301 protein yqgE OS=Escherichia coli (strain K12) GN=yqgE PE=1 SV=1	1	2	2	2	0	0	1	0	0	0	0	0	0	0	0	1	1	0	1	0	1	1	1	0	0	0	1	0	0	0	0	0	0	0	0	1	1	0	1	0	1	1
P0A8W8	P0A8W8	5	5	5	UPF0304 protein yfbU	yfbU	>sp|P0A8W8|YFBU_ECOLI UPF0304 protein yfbU OS=Escherichia coli (strain K12) GN=yfbU PE=1 SV=1	1	5	5	5	0	1	2	2	0	1	0	0	0	0	0	0	5	2	3	1	4	2	4	0	0	1	2	2	0	1	0	0	0	0	0	0	5	2	3	1	4	2
P0A8X2	P0A8X2	2	2	2	Protein yceI	yceI	>sp|P0A8X2|YCEI_ECOLI Protein yceI OS=Escherichia coli (strain K12) GN=yceI PE=1 SV=1	1	2	2	2	0	1	2	2	0	0	1	1	0	1	0	0	2	2	1	1	2	2	2	0	0	1	2	2	0	0	1	1	0	1	0	0	2	2	1	1	2	2
P0A8Y5	P0A8Y5	4	4	4	Sugar phosphatase YidA	yidA	>sp|P0A8Y5|YIDA_ECOLI Sugar phosphatase YidA OS=Escherichia coli (strain K12) GN=yidA PE=1 SV=1	1	4	4	4	0	1	3	0	0	0	0	0	0	0	0	0	4	0	3	0	4	1	4	0	0	1	3	0	0	0	0	0	0	0	0	0	4	0	3	0	4	1
P0A8Y8	P0A8Y8	1	1	1	Proofreading thioesterase EntH	entH	>sp|P0A8Y8|ENTH_ECOLI Proofreading thioesterase EntH OS=Escherichia coli (strain K12) GN=entH PE=1 SV=1	1	1	1	1	0	0	0	0	0	0	0	0	0	0	0	0	0	0	0	0	0	1	0	0	0	0	0	0	0	0	0	0	0	0	0	0	0	0	0	0	0	1
P0A901	P0A901	6	6	6	Outer membrane lipoprotein blc	blc	>sp|P0A901|BLC_ECOLI Outer membrane lipoprotein blc OS=Escherichia coli (strain K12) GN=blc PE=1 SV=1	1	6	6	6	0	1	4	4	0	2	0	2	1	1	0	2	5	2	4	1	6	3	5	0	0	1	4	4	0	2	0	2	1	1	0	2	5	2	4	1	6	3
P0A903	P0A903	10	10	10	Outer membrane protein assembly factor BamC	bamC	>sp|P0A903|BAMC_ECOLI Outer membrane protein assembly factor BamC OS=Escherichia coli (strain K12) GN=bamC PE=1 SV=1	1	10	10	10	0	5	9	6	0	3	2	2	1	1	2	2	9	3	8	2	7	6	8	1	0	5	9	6	0	3	2	2	1	1	2	2	9	3	8	2	7	6
P0A905	P0A905	2	2	2	Outer membrane lipoprotein slyB	slyB	>sp|P0A905|SLYB_ECOLI Outer membrane lipoprotein slyB OS=Escherichia coli (strain K12) GN=slyB PE=2 SV=1	1	2	2	2	0	0	1	1	0	0	0	0	0	0	0	0	1	0	1	0	2	2	1	0	0	0	1	1	0	0	0	0	0	0	0	0	1	0	1	0	2	2
P0A908	P0A908	6	6	6	MltA-interacting protein	mipA	>sp|P0A908|MIPA_ECOLI MltA-interacting protein OS=Escherichia coli (strain K12) GN=mipA PE=1 SV=1	1	6	6	6	0	2	5	4	0	3	0	1	1	1	0	1	6	3	6	1	4	4	6	0	0	2	5	4	0	3	0	1	1	1	0	1	6	3	6	1	4	4
P0A910	P0A910	28	28	28	Outer membrane protein A	ompA	>sp|P0A910|OMPA_ECOLI Outer membrane protein A OS=Escherichia coli (strain K12) GN=ompA PE=1 SV=1	1	28	28	28	8	19	23	22	5	17	10	17	15	16	11	17	26	20	26	20	25	23	25	10	8	19	23	22	5	17	10	17	15	16	11	17	26	20	26	20	25	23
P0A912	P0A912	3	3	3	Peptidoglycan-associated lipoprotein	pal	>sp|P0A912|PAL_ECOLI Peptidoglycan-associated lipoprotein OS=Escherichia coli (strain K12) GN=pal PE=1 SV=1	1	3	3	3	1	2	2	1	1	1	1	1	1	0	1	1	2	1	1	0	2	2	2	0	1	2	2	1	1	1	1	1	1	0	1	1	2	1	1	0	2	2
P0A917	P0A917	4	4	4	Outer membrane protein X	ompX	>sp|P0A917|OMPX_ECOLI Outer membrane protein X OS=Escherichia coli (strain K12) GN=ompX PE=1 SV=1	1	4	4	4	1	3	3	3	0	3	2	3	2	3	1	3	4	3	3	3	3	3	3	0	1	3	3	3	0	3	2	3	2	3	1	3	4	3	3	3	3	3
P0A927	P0A927	5	5	5	Nucleoside-specific channel-forming protein tsx	tsx	>sp|P0A927|TSX_ECOLI Nucleoside-specific channel-forming protein tsx OS=Escherichia coli (strain K12) GN=tsx PE=1 SV=1	1	5	5	5	0	2	2	2	0	1	1	2	1	3	1	2	2	2	2	0	3	5	2	0	0	2	2	2	0	1	1	2	1	3	1	2	2	2	2	0	3	5
P0A940	P0A940	35	35	35	Outer membrane protein assembly factor BamA	bamA	>sp|P0A940|BAMA_ECOLI Outer membrane protein assembly factor BamA OS=Escherichia coli (strain K12) GN=bamA PE=1 SV=1	1	35	35	35	6	24	26	23	4	10	6	10	9	8	6	15	30	17	25	7	29	28	27	2	6	24	26	23	4	10	6	10	9	8	6	15	30	17	25	7	29	28
P0A953	P0A953	15	15	15	3-oxoacyl-[acyl-carrier-protein] synthase 1	fabB	>sp|P0A953|FABB_ECOLI 3-oxoacyl-[acyl-carrier-protein] synthase 1 OS=Escherichia coli (strain K12) GN=fabB PE=1 SV=1	1	15	15	15	1	9	9	7	2	3	1	7	6	5	0	8	14	7	11	6	11	11	14	5	1	9	9	7	2	3	1	7	6	5	0	8	14	7	11	6	11	11
P0A955	P0A955	5	5	5	KHG/KDPG aldolase;4-hydroxy-2-oxoglutarate aldolase;2-dehydro-3-deoxy-phosphogluconate aldolase	eda	>sp|P0A955|ALKH_ECOLI KHG/KDPG aldolase OS=Escherichia coli (strain K12) GN=eda PE=1 SV=1	1	5	5	5	0	1	4	1	0	0	0	0	1	0	0	2	5	0	4	0	5	3	4	0	0	1	4	1	0	0	0	0	1	0	0	2	5	0	4	0	5	3
P0A968	P0A968	3	3	3	Cold shock-like protein CspD	cspD	>sp|P0A968|CSPD_ECOLI Cold shock-like protein CspD OS=Escherichia coli (strain K12) GN=cspD PE=1 SV=1	1	3	3	3	0	0	1	2	0	0	0	0	0	0	0	2	3	0	3	0	1	3	3	0	0	0	1	2	0	0	0	0	0	0	0	2	3	0	3	0	1	3
P0A991	P0A991	3	3	3	Fructose-bisphosphate aldolase class 1	fbaB	>sp|P0A991|ALF1_ECOLI Fructose-bisphosphate aldolase class 1 OS=Escherichia coli (strain K12) GN=fbaB PE=1 SV=2	1	3	3	3	0	1	1	1	0	0	0	1	0	0	0	1	3	1	3	1	3	0	3	0	0	1	1	1	0	0	0	1	0	0	0	1	3	1	3	1	3	0
P0A993	P0A993	7	7	7	Fructose-1,6-bisphosphatase class 1	fbp	>sp|P0A993|F16PA_ECOLI Fructose-1,6-bisphosphatase class 1 OS=Escherichia coli (strain K12) GN=fbp PE=1 SV=1	1	7	7	7	0	1	5	2	0	0	0	0	0	0	0	2	6	0	5	0	6	4	6	0	0	1	5	2	0	0	0	0	0	0	0	2	6	0	5	0	6	4
P0A998	P0A998	2	2	2	Ferritin-1	ftnA	>sp|P0A998|FTNA_ECOLI Ferritin-1 OS=Escherichia coli (strain K12) GN=ftnA PE=1 SV=1	1	2	2	2	1	2	1	2	2	1	1	2	1	2	1	2	2	2	2	2	2	2	2	1	1	2	1	2	2	1	1	2	1	2	1	2	2	2	2	2	2	2
P0A9A6	P0A9A6	22	22	22	Cell division protein FtsZ	ftsZ	>sp|P0A9A6|FTSZ_ECOLI Cell division protein FtsZ OS=Escherichia coli (strain K12) GN=ftsZ PE=1 SV=1	1	22	22	22	1	9	18	15	0	4	1	3	9	2	2	12	19	7	17	4	17	20	19	8	1	9	18	15	0	4	1	3	9	2	2	12	19	7	17	4	17	20
P0A9A9	P0A9A9	6	6	6	Ferric uptake regulation protein	fur	>sp|P0A9A9|FUR_ECOLI Ferric uptake regulation protein OS=Escherichia coli (strain K12) GN=fur PE=1 SV=1	1	6	6	6	0	3	4	4	0	1	0	1	2	0	1	4	6	2	4	2	4	4	5	2	0	3	4	4	0	1	0	1	2	0	1	4	6	2	4	2	4	4
P0A9B2;P33898	P0A9B2	30;1	30;1	29;1	Glyceraldehyde-3-phosphate dehydrogenase A	gapA	>sp|P0A9B2|G3P1_ECOLI Glyceraldehyde-3-phosphate dehydrogenase A OS=Escherichia coli (strain K12) GN=gapA PE=1 SV=2	2	30	30	29	21	21	29	28	17	24	20	23	24	25	20	26	29	26	28	22	28	27	28	21	21	21	29	28	17	24	20	23	24	25	20	26	29	26	28	22	28	27
[truncated: 2,508 more rows]
[truncated: 171 more columns]
